# Supplementary material for: Cross-species engraftment biases and metabolic divergence in gnotobiotic mice humanized with ulcerative colitis microbiota
Source: Gut Microbes. 2025 Nov 24;17(1):2581445. doi: 10.1080/19490976.2025.2581445 (PMC12645861; doi:10.1080/19490976.2025.2581445)
Supplement: Supplementary material — Supplementary_Tables11_Nov_2025_15_06 [file KGMI_A_2581445_SM4261.xls]

## Sheet: Supplementary Table 1
List of genes used for qPCR with primers with their sequence.
Gene	Primer sequence forward	Primer sequence reverse
16S rRNA gene	ACTCCTACGGGAGGCAG	GACTACCAGGGTATCTAATCC
tpi (Triose Phosphate isomerase)	AAAGAAGCTACTAAGGGTACAAA	CATAATATTGGGTCTATTCCTAC
tcdA (Toxin A)	CAGGGCTAATAGTTTGTTTACAGAACA	CAACATCTAAATATACTCCGCCAAAA
tcdB (Toxin B)	AGCAGTTGAATATAGTGGTTTAGTTAGAGTTG	CATGCTTTTTTAGTTTCTGGATTGAA
cdtA (Binary toxin A)	GATCTGGTCCTCAAGAATTTGGTT	GCTTGTCCTTCCCATTTTCGATT
cdtB (Binary toxin B)	AAAAGCTTCAGGTTCTTTTGACAAG	TGATCAGTAGAGGCATGTTCATTTG

## Sheet: Supplementary Table 2
Kruskal-Wallis test of mouse features comparing the donor groups, Benjamini-Hochberg correction
	pvalues_unadj	pvalues_adj
T7_weight_change	0.00490996	0.0164725
T14_weight_change	0.00679818	0.0164725
T21_weight_change	0.00748749	0.0164725
colon_length	0.0214801	0.0337544
EWAT_percent	0.00181868	0.0164725
caecum_percent	0.0531351	0.0730607
liver_percent	0.0641764	0.0784378
spleen_percent	0.00676884	0.0164725
histology_colon	0.0123775	0.0226921
SI_length	0.202879	0.223167
histology_SI	0.481763	0.481763

## Sheet: Supplementary Table 3
Bacterial genera present in only murine or only human faecal samples and their rarefied counts, in mice the mean rarefied counts per donor group are shown
	group_g	Genera	human	mouse
1	G1	G_.Eubacterium..hallii.group	14	0
2	G1	G_Anaerococcus	116	0
3	G1	G_Asaccharospora	11	0
4	G1	G_Bacteroides	0	0.25
5	G1	G_Butyricicoccus	0	20.25
6	G1	G_Coprococcus	38	0
7	G1	G_Dialister	11	0
8	G1	G_Dorea	45	0
9	G1	G_Finegoldia	10	0
10	G1	G_Fusobacterium	5	0
11	G1	G_Holdemania	6	0
12	G1	G_Intestinimonas	0	12.25
13	G1	G_Lachnospira	80	0
14	G1	G_Merdibacter	6	0
15	G1	G_Peptostreptococcus	7	0
16	G1	G_Proteus	739	0
17	G1	G_Pseudoflavonifractor	0	51.5
18	G1	G_Shuttleworthia	5	0
19	G1	G_Staphylococcus	2	0
20	G1	G_Streptococcus	32	0
21	G1	G_Terrisporobacter	9	0
22	G1	G_Veillonella	4	0
23	G1	unclassified_F_Oscillospiraceae	0	2
24	G2	G_.Clostridium..innocuum.group	0	17.5
25	G2	G_.Eubacterium..eligens.group	14	0
26	G2	G_.Eubacterium..hallii.group	69	0
27	G2	G_.Eubacterium..ventriosum.group	21	0
28	G2	G_.Eubacterium..xylanophilum.group	9	0
29	G2	G_.Ruminococcus..gauvreauii.group	0	5.5
30	G2	G_Acidaminococcus	59	0
31	G2	G_Anaerostipes	46	0
32	G2	G_Anaerotruncus	0	1
33	G2	G_Catenibacterium	40	0
34	G2	G_Catenisphaera	16	0
35	G2	G_Christensenella	0	2.75
36	G2	G_Clostridium.sensu.stricto.1	21	0
37	G2	G_Dialister	95	0
38	G2	G_Dorea	116	0
39	G2	G_Eggerthella	0	0.75
40	G2	G_Enterococcus	0	6
41	G2	G_Erysipelatoclostridium	0	24.5
42	G2	G_Eubacterium	0	30.75
43	G2	G_Faecalibacterium	1891	0
44	G2	G_Faecalicoccus	0	21.75
45	G2	G_Flavonifractor	0	28
46	G2	G_Fusicatenibacter	140	0
47	G2	G_Hungatella	0	269.5
48	G2	G_Incertae.Sedis	0	5.5
49	G2	G_Intestinibacter	6	0
50	G2	G_Intestinimonas	0	2.25
51	G2	G_Klebsiella	0	57
52	G2	G_Lachnospira	49	0
53	G2	G_Lachnospiraceae.NK4A136.group	0	14.5
54	G2	G_Lachnospiraceae.UCG.004	11	0
55	G2	G_Lachnospiraceae.UCG.010	0	10.5
56	G2	G_Odoribacter	0	8.25
57	G2	G_Olsenella	0	1
58	G2	G_Oscillibacter	0	14.5
59	G2	G_Prevotella_7	1409	0
60	G2	G_Raoultibacter	0	0.5
61	G2	G_Romboutsia	58	0
62	G2	G_Roseburia	59	0
63	G2	G_Sellimonas	0	36.25
64	G2	G_Shuttleworthia	0	5.25
65	G2	G_Turicibacter	4	0
66	G2	G_UBA1819	0	13.75
67	G2	G_UCG.003	4	0
68	G2	G_Veillonella	0	16.25
69	G2	unclassified_F_.Eubacterium..coprostanoligenes.group	35	0
70	G2	unclassified_F_Bifidobacteriaceae	0	0.5
71	G2	unclassified_F_Eggerthellaceae	0	0.25
72	G2	unclassified_F_Erysipelotrichaceae	0	0.25
73	G2	unclassified_F_Lachnospiraceae	0	39.25
74	G2	unclassified_F_Ruminococcaceae	0	4.75
75	G2	unclassified_F_Tannerellaceae	0	2.5
76	G2	unclassified_F_Veillonellaceae	5	0
77	G3	G_.Eubacterium..eligens.group	3	0
78	G3	G_.Ruminococcus..gauvreauii.group	42	0
79	G3	G_Butyricicoccus	3	0
80	G3	G_CAG.56	0	3.33333
81	G3	G_Colidextribacter	11	0
82	G3	G_Dialister	115	0
83	G3	G_Dielma	0	5.66667
84	G3	G_Erysipelotrichaceae.UCG.003	36	0
85	G3	G_Faecalibacterium	1528	0
86	G3	G_Haemophilus	2	0
87	G3	G_Hungatella	0	94.3333
88	G3	G_Intestinibacter	93	0
89	G3	G_Oscillibacter	2	0
90	G3	G_Romboutsia	67	0
91	G3	G_Roseburia	15	0
92	G3	G_Ruminococcus	32	0
93	G3	G_Shuttleworthia	2	0
94	G3	G_Streptococcus	14	0
95	G3	G_Veillonella	2	0
96	G3	unclassified_F_.Clostridium..methylpentosum.group	0	3.66667
97	G3	unclassified_F_Enterococcaceae	0	0.333333
98	G4	G_.Eubacterium..brachy.group	13	0
99	G4	G_.Eubacterium..fissicatena.group	0	4.75
100	G4	G_.Ruminococcus..gnavus.group	18	0
101	G4	G_Acinetobacter	26	0
102	G4	G_Anaerofustis	1	0
103	G4	G_Anaerotruncus	0	1.25
104	G4	G_Bifidobacterium	0	0.25
105	G4	G_CHKCI002	0	0.75
106	G4	G_Candidatus.Soleaferrea	0	1.25
107	G4	G_Clostridium.sensu.stricto.1	0	0.25
108	G4	G_Colidextribacter	12	0
109	G4	G_DTU089	18	0
110	G4	G_Dialister	157	0
111	G4	G_Dorea	184	0
112	G4	G_Enterococcus	0	0.75
113	G4	G_Escherichia.Shigella	0	1
114	G4	G_Family.XIII.AD3011.group	0	0.75
115	G4	G_GCA.900066575	24	0
116	G4	G_Gordonibacter	0	0.25
117	G4	G_Harryflintia	0	0.75
118	G4	G_Hungatella	0	111.75
119	G4	G_Intestinimonas	0	16
120	G4	G_Lachnospiraceae.NC2004.group	0	1
121	G4	G_Lachnospiraceae.NK4A136.group	0	15.75
122	G4	G_Lactonifactor	0	1.5
123	G4	G_Limosilactobacillus	2	0
124	G4	G_Merdibacter	14	0
125	G4	G_Murimonas	0	18.25
126	G4	G_Oscillospira	0	3.5
127	G4	G_Romboutsia	144	0
128	G4	G_Roseburia	17	0
129	G4	G_Shuttleworthia	3	0
130	G4	G_Streptococcus	39	0
131	G4	G_Terrisporobacter	0	0.5
132	G4	G_Turicibacter	1	0
133	G4	unclassified_F_Enterobacteriaceae	0	0.5
134	G4	unclassified_F_Lactobacillaceae	3	0
135	G4	unclassified_F_Oscillospiraceae	0	1.25
136	G5	G_.Eubacterium..hallii.group	28	0
137	G5	G_.Eubacterium..siraeum.group	57	0
138	G5	G_.Ruminococcus..gauvreauii.group	128	0
139	G5	G_28.4	0	2.2
140	G5	G_Acetanaerobacterium	0	0.2
141	G5	G_Adlercreutzia	0	1.2
142	G5	G_Anaerofustis	0	5.8
143	G5	G_Aquamonas	1	0
144	G5	G_Bacillus	2	0
145	G5	G_Bilophila	0	22.2
146	G5	G_Candidatus.Soleaferrea	0	0.6
147	G5	G_Citrobacter	10	0
148	G5	G_Collinsella	0	2.4
149	G5	G_Coprobacillus	0	58.4
150	G5	G_Coprococcus	55	0
151	G5	G_Dielma	0	4.4
152	G5	G_Dorea	97	0
153	G5	G_Enterococcus	0	0.4
154	G5	G_Erysipelotrichaceae.UCG.003	38	0
155	G5	G_Escherichia.Shigella	79	0
156	G5	G_Faecalibacterium	2209	0
157	G5	G_Family.XIII.AD3011.group	2	0
158	G5	G_Flavonifractor	0	24.4
159	G5	G_GCA.900066575	6	0
160	G5	G_Holdemania	0	3.6
161	G5	G_Hungatella	0	327.6
162	G5	G_Lachnospira	73	0
163	G5	G_Lachnospiraceae.FCS020.group	8	0
164	G5	G_Lacticaseibacillus	20	0
165	G5	G_Lactiplantibacillus	11	0
166	G5	G_Lactococcus	2	0
167	G5	G_Merdibacter	19	0
168	G5	G_Murimonas	0	105.2
169	G5	G_Phascolarctobacterium	17	0
170	G5	G_Romboutsia	239	0
171	G5	G_Ruminococcus	13	0
172	G5	G_Sellimonas	0	3.8
173	G5	G_Streptococcus	17	0
174	G5	G_Sutterella	0	21.6
175	G5	G_Tuzzerella	2	0
176	G5	G_UBA1819	0	4.4
177	G5	G_UCG.002	27	0
178	G5	unclassified_F_Butyricicoccaceae	55	0
179	G5	unclassified_F_Erysipelotrichaceae	0	0.2
180	G5	unclassified_F_Oscillospiraceae	0	0.6
181	G5	unclassified_O_Bacteroidales	0	0.6
182	G6	G_.Clostridium..innocuum.group	0	97.5
183	G6	G_.Eubacterium..fissicatena.group	0	11
184	G6	G_.Eubacterium..hallii.group	10	0
185	G6	G_Anaerococcus	18	0
186	G6	G_Anaerostipes	52	0
187	G6	G_Anaerotruncus	0	2.75
188	G6	G_Dorea	56	0
189	G6	G_Eggerthella	0	3.75
190	G6	G_Epulopiscium	7	0
191	G6	G_Erysipelotrichaceae.UCG.003	11	0
192	G6	G_Flavonifractor	0	26
193	G6	G_Fusicatenibacter	57	0
194	G6	G_Fusobacterium	16	0
195	G6	G_Gemella	42	0
196	G6	G_Granulicatella	2	0
197	G6	G_HT002	2	0
198	G6	G_Haemophilus	4	0
199	G6	G_Incertae.Sedis	0	4.75
200	G6	G_Intestinibacter	115	0
201	G6	G_Lachnospiraceae.UCG.004	4	0
202	G6	G_Lactobacillus	21	0
203	G6	G_Ligilactobacillus	16	0
204	G6	G_Murimonas	0	219.75
205	G6	G_Parvimonas	1	0
206	G6	G_Peptostreptococcus	22	0
207	G6	G_Romboutsia	1778	0
208	G6	G_Streptococcus	23	0
209	G6	G_Sutterella	1	0
210	G6	G_Terrisporobacter	21	0
211	G6	G_Tuzzerella	3	0
212	G6	G_Veillonella	33	0
213	G6	unclassified_F_Lachnospiraceae	0	3
214	G7	G_.Eubacterium..fissicatena.group	0	5.5
215	G7	G_Anaerofustis	0	2.5
216	G7	G_Bilophila	0	27.75
217	G7	G_CHKCI002	0	0.25
218	G7	G_Candidatus.Soleaferrea	0	1.5
219	G7	G_Colidextribacter	0	0.25
220	G7	G_Collinsella	0	2.25
221	G7	G_Eisenbergiella	0	5.75
222	G7	G_Enterobacter	2	0
223	G7	G_Erysipelotrichaceae.UCG.003	28	0
224	G7	G_Faecalibacterium	1668	0
225	G7	G_Faecalitalea	1	0
226	G7	G_Haemophilus	14	0
227	G7	G_Holdemania	0	5
228	G7	G_Intestinibacter	38	0
229	G7	G_Lachnospiraceae.NK4A136.group	0	34.5
230	G7	G_Lachnospiraceae.UCG.009	0	6.75
231	G7	G_Lacticaseibacillus	106	0
232	G7	G_Lactonifactor	0	5.25
233	G7	G_Latilactobacillus	13	0
234	G7	G_Limosilactobacillus	5	0
235	G7	G_Merdibacter	4	0
236	G7	G_Murimonas	0	0.5
237	G7	G_Oscillibacter	0	48.75
238	G7	G_Oscillospira	0	1
239	G7	G_Pediococcus	6	0
240	G7	G_Peptoniphilus	200	0
241	G7	G_Peptostreptococcus	237	0
242	G7	G_Phascolarctobacterium	36	0
243	G7	G_Sellimonas	6	0
244	G7	G_Staphylococcus	1	0
245	G7	G_Streptococcus	258	0
246	G7	G_Subdoligranulum	61	0
247	G7	G_Sutterella	3	0
248	G7	G_Terrisporobacter	19	0
249	G7	G_UBA1819	0	85
250	G7	G_UCG.005	0	0.75
251	G7	unclassified_F_.Clostridium..methylpentosum.group	3	0
252	G7	unclassified_F_Eggerthellaceae	1	0
253	G7	unclassified_F_Lachnospiraceae	0	3.5
254	G7	unclassified_F_Veillonellaceae	3	0
255	G7	unclassified_O_Peptostreptococcales.Tissierellales	1	0
256	G8	G_.Eubacterium..hallii.group	49	0
257	G8	G_.Ruminococcus..gauvreauii.group	5	0
258	G8	G_.Ruminococcus..torques.group	280	0
259	G8	G_Agathobacter	134	0
260	G8	G_Anaerofustis	7	0
261	G8	G_Anaerostipes	1172	0
262	G8	G_Anaerotruncus	0	1
263	G8	G_Bacteroides	0	1.6
264	G8	G_Butyricicoccus	5	0
265	G8	G_CHKCI002	0	2.2
266	G8	G_Catenibacillus	12	0
267	G8	G_Coprococcus	65	0
268	G8	G_Dielma	0	12.2
269	G8	G_Dorea	16	0
270	G8	G_Enterococcus	0	87.2
271	G8	G_Epulopiscium	0	150.4
272	G8	G_Erysipelatoclostridium	3	0
273	G8	G_Escherichia.Shigella	68	0
274	G8	G_Faecalibacterium	5	0
275	G8	G_Fournierella	2	0
276	G8	G_Granulicatella	5	0
277	G8	G_Intestinibacter	23	0
278	G8	G_Intestinimonas	0	0.2
279	G8	G_Lachnospira	19	0
280	G8	G_Lachnospiraceae.UCG.004	3	0
281	G8	G_Lachnospiraceae.UCG.009	0	106.8
282	G8	G_Lacticaseibacillus	14	0
283	G8	G_Lactobacillus	29	0
284	G8	G_Lactonifactor	0	43.8
285	G8	G_Limosilactobacillus	173	0
286	G8	G_Merdibacter	8	0
287	G8	G_Murimonas	0	1950.4
288	G8	G_NK4A214.group	1	0
289	G8	G_Paludicola	14	0
290	G8	G_Proteus	922	0
291	G8	G_Pseudoflavonifractor	0	18.8
292	G8	G_Romboutsia	154	0
293	G8	G_Roseburia	50	0
294	G8	G_Sharpea	24	0
295	G8	G_Streptococcus	246	0
296	G8	G_Tyzzerella	22	0
297	G8	G_UCG.002	15	0
298	G8	G_UCG.009	1	0
299	G8	unclassified_F_.Eubacterium..coprostanoligenes.group	0	7.8
300	G8	unclassified_F_Enterococcaceae	0	1.4
301	G8	unclassified_F_Erysipelotrichaceae	10	0
302	G8	unclassified_F_Hydrogenoanaerobacterium	10	0
303	G8	unclassified_O_Clostridia.UCG.014	29	0

## Sheet: Supplementary Table 4
qPCR results for C. difficile identification and its toxins
	X	timepoint	group	species	Target.Name	CT
1	donor_G1	donor	donor G1	human	338_805_all bacteria	15.113
2	donor_G1	donor	donor G1	human	338_805_all bacteria	14.757
3	donor_G2	donor	donor G2	human	338_805_all bacteria	15.051
4	donor_G2	donor	donor G2	human	338_805_all bacteria	14.607
5	donor_G3	donor	donor G3	human	338_805_all bacteria	17.637
6	donor_G3	donor	donor G3	human	338_805_all bacteria	15.408
7	donor_G4	donor	donor G4	human	338_805_all bacteria	16.004
8	donor_G4	donor	donor G4	human	338_805_all bacteria	15.432
9	donor_G5	donor	donor G5	human	338_805_all bacteria	17.951
10	donor_G5	donor	donor G5	human	338_805_all bacteria	16.255
11	donor_G6	donor	donor G6	human	338_805_all bacteria	15.92
12	donor_G6	donor	donor G6	human	338_805_all bacteria	14.507
13	donor_G7	donor	donor G7	human	338_805_all bacteria	14.885
14	donor_G7	donor	donor G7	human	338_805_all bacteria	14.347
15	donor_G8	donor	donor G8	human	338_805_all bacteria	20.349
16	donor_G8	donor	donor G8	human	338_805_all bacteria	19.319
17	T7_m_1	Week 1	G1	mouse	338_805_all bacteria	12.091
18	T7_m_1	Week 1	G1	mouse	338_805_all bacteria	11.246
19	T7_m_2	Week 1	G1	mouse	338_805_all bacteria	10.141
20	T7_m_2	Week 1	G1	mouse	338_805_all bacteria	9.717
21	T7_m_4	Week 1	G1	mouse	338_805_all bacteria	10.867
22	T7_m_4	Week 1	G1	mouse	338_805_all bacteria	11.337
23	T7_m_5	Week 1	G1	mouse	338_805_all bacteria	10.842
24	T7_m_5	Week 1	G1	mouse	338_805_all bacteria	11.397
25	T7_m_6	Week 1	G2	mouse	338_805_all bacteria	11.793
26	T7_m_6	Week 1	G2	mouse	338_805_all bacteria	12.871
27	T7_m_8	Week 1	G2	mouse	338_805_all bacteria	11.049
28	T7_m_8	Week 1	G2	mouse	338_805_all bacteria	10.65
29	T7_m_9	Week 1	G2	mouse	338_805_all bacteria	11.157
30	T7_m_9	Week 1	G2	mouse	338_805_all bacteria	11.423
31	T7_m_10	Week 1	G2	mouse	338_805_all bacteria	11.746
32	T7_m_10	Week 1	G2	mouse	338_805_all bacteria	11.112
33	T7_m_11	Week 1	G3	mouse	338_805_all bacteria	11.676
34	T7_m_11	Week 1	G3	mouse	338_805_all bacteria	11.33
35	T7_m_14	Week 1	G3	mouse	338_805_all bacteria	11.563
36	T7_m_14	Week 1	G3	mouse	338_805_all bacteria	11.464
37	T7_m_17	Week 1	G4	mouse	338_805_all bacteria	9.315
38	T7_m_17	Week 1	G4	mouse	338_805_all bacteria	8.644
39	T7_m_18	Week 1	G4	mouse	338_805_all bacteria	9.273
40	T7_m_18	Week 1	G4	mouse	338_805_all bacteria	10.268
41	T7_m_19	Week 1	G4	mouse	338_805_all bacteria	10.222
42	T7_m_19	Week 1	G4	mouse	338_805_all bacteria	10.107
43	T7_m_21	Week 1	G5	mouse	338_805_all bacteria	9.814
44	T7_m_21	Week 1	G5	mouse	338_805_all bacteria	10.406
45	T7_m_22	Week 1	G5	mouse	338_805_all bacteria	9.961
46	T7_m_22	Week 1	G5	mouse	338_805_all bacteria	10.985
47	T7_m_23	Week 1	G5	mouse	338_805_all bacteria	9.291
48	T7_m_23	Week 1	G5	mouse	338_805_all bacteria	8.728
49	T7_m_24	Week 1	G5	mouse	338_805_all bacteria	8.598
50	T7_m_24	Week 1	G5	mouse	338_805_all bacteria	8.91
51	T7_m_25	Week 1	G5	mouse	338_805_all bacteria	8.461
52	T7_m_25	Week 1	G5	mouse	338_805_all bacteria	8.826
53	T7_m_26	Week 1	G6	mouse	338_805_all bacteria	9.156
54	T7_m_26	Week 1	G6	mouse	338_805_all bacteria	9.394
55	T7_m_27	Week 1	G6	mouse	338_805_all bacteria	10.911
56	T7_m_27	Week 1	G6	mouse	338_805_all bacteria	10.846
57	T7_m_28	Week 1	G6	mouse	338_805_all bacteria	9.634
58	T7_m_28	Week 1	G6	mouse	338_805_all bacteria	9.566
59	T7_m_29	Week 1	G6	mouse	338_805_all bacteria	10.859
60	T7_m_29	Week 1	G6	mouse	338_805_all bacteria	9.857
61	T7_m_31	Week 1	G7	mouse	338_805_all bacteria	10.002
62	T7_m_31	Week 1	G7	mouse	338_805_all bacteria	11.776
63	T7_m_32	Week 1	G7	mouse	338_805_all bacteria	8.771
64	T7_m_32	Week 1	G7	mouse	338_805_all bacteria	10.058
65	T7_m_33	Week 1	G7	mouse	338_805_all bacteria	10.886
66	T7_m_33	Week 1	G7	mouse	338_805_all bacteria	11.345
67	T7_m_35	Week 1	G7	mouse	338_805_all bacteria	11.23
68	T7_m_35	Week 1	G7	mouse	338_805_all bacteria	11.135
69	T7_m_36	Week 1	G8	mouse	338_805_all bacteria	11.698
70	T7_m_36	Week 1	G8	mouse	338_805_all bacteria	11.372
71	T7_m_37	Week 1	G8	mouse	338_805_all bacteria	10.835
72	T7_m_37	Week 1	G8	mouse	338_805_all bacteria	11.932
73	T7_m_38	Week 1	G8	mouse	338_805_all bacteria	13.663
74	T7_m_38	Week 1	G8	mouse	338_805_all bacteria	14.713
75	T7_m_39	Week 1	G8	mouse	338_805_all bacteria	12.543
76	T7_m_39	Week 1	G8	mouse	338_805_all bacteria	12.233
77	T7_m_40	Week 1	G8	mouse	338_805_all bacteria	11.921
78	T7_m_40	Week 1	G8	mouse	338_805_all bacteria	11.983
79	water	NA	NA	NA	338_805_all bacteria	33.892
80	water	NA	NA	NA	338_805_all bacteria	33.373
81	donor_G1	donor	donor G1	human	4474_4475_tpi	Undetermined
82	donor_G1	donor	donor G1	human	4474_4475_tpi	Undetermined
83	donor_G2	donor	donor G2	human	4474_4475_tpi	Undetermined
84	donor_G2	donor	donor G2	human	4474_4475_tpi	Undetermined
85	donor_G3	donor	donor G3	human	4474_4475_tpi	Undetermined
86	donor_G3	donor	donor G3	human	4474_4475_tpi	Undetermined
87	donor_G4	donor	donor G4	human	4474_4475_tpi	Undetermined
88	donor_G4	donor	donor G4	human	4474_4475_tpi	Undetermined
89	donor_G5	donor	donor G5	human	4474_4475_tpi	Undetermined
90	donor_G5	donor	donor G5	human	4474_4475_tpi	Undetermined
91	donor_G6	donor	donor G6	human	4474_4475_tpi	Undetermined
92	donor_G6	donor	donor G6	human	4474_4475_tpi	Undetermined
93	donor_G7	donor	donor G7	human	4474_4475_tpi	Undetermined
94	donor_G7	donor	donor G7	human	4474_4475_tpi	Undetermined
95	donor_G8	donor	donor G8	human	4474_4475_tpi	37.936
96	donor_G8	donor	donor G8	human	4474_4475_tpi	38.86
97	T7_m_1	Week 1	G1	mouse	4474_4475_tpi	Undetermined
98	T7_m_1	Week 1	G1	mouse	4474_4475_tpi	Undetermined
99	T7_m_2	Week 1	G1	mouse	4474_4475_tpi	Undetermined
100	T7_m_2	Week 1	G1	mouse	4474_4475_tpi	Undetermined
101	T7_m_4	Week 1	G1	mouse	4474_4475_tpi	Undetermined
102	T7_m_4	Week 1	G1	mouse	4474_4475_tpi	Undetermined
103	T7_m_5	Week 1	G1	mouse	4474_4475_tpi	Undetermined
104	T7_m_5	Week 1	G1	mouse	4474_4475_tpi	Undetermined
105	T7_m_6	Week 1	G2	mouse	4474_4475_tpi	Undetermined
106	T7_m_6	Week 1	G2	mouse	4474_4475_tpi	Undetermined
107	T7_m_8	Week 1	G2	mouse	4474_4475_tpi	Undetermined
108	T7_m_8	Week 1	G2	mouse	4474_4475_tpi	Undetermined
109	T7_m_9	Week 1	G2	mouse	4474_4475_tpi	Undetermined
110	T7_m_9	Week 1	G2	mouse	4474_4475_tpi	Undetermined
111	T7_m_10	Week 1	G2	mouse	4474_4475_tpi	Undetermined
112	T7_m_10	Week 1	G2	mouse	4474_4475_tpi	Undetermined
113	T7_m_11	Week 1	G3	mouse	4474_4475_tpi	Undetermined
114	T7_m_11	Week 1	G3	mouse	4474_4475_tpi	Undetermined
115	T7_m_14	Week 1	G3	mouse	4474_4475_tpi	Undetermined
116	T7_m_14	Week 1	G3	mouse	4474_4475_tpi	Undetermined
117	T7_m_17	Week 1	G4	mouse	4474_4475_tpi	Undetermined
118	T7_m_17	Week 1	G4	mouse	4474_4475_tpi	Undetermined
119	T7_m_18	Week 1	G4	mouse	4474_4475_tpi	Undetermined
120	T7_m_18	Week 1	G4	mouse	4474_4475_tpi	Undetermined
121	T7_m_19	Week 1	G4	mouse	4474_4475_tpi	Undetermined
122	T7_m_19	Week 1	G4	mouse	4474_4475_tpi	Undetermined
123	T7_m_21	Week 1	G5	mouse	4474_4475_tpi	Undetermined
124	T7_m_21	Week 1	G5	mouse	4474_4475_tpi	Undetermined
125	T7_m_22	Week 1	G5	mouse	4474_4475_tpi	Undetermined
126	T7_m_22	Week 1	G5	mouse	4474_4475_tpi	Undetermined
127	T7_m_23	Week 1	G5	mouse	4474_4475_tpi	Undetermined
128	T7_m_23	Week 1	G5	mouse	4474_4475_tpi	Undetermined
129	T7_m_24	Week 1	G5	mouse	4474_4475_tpi	Undetermined
130	T7_m_24	Week 1	G5	mouse	4474_4475_tpi	Undetermined
131	T7_m_25	Week 1	G5	mouse	4474_4475_tpi	Undetermined
132	T7_m_25	Week 1	G5	mouse	4474_4475_tpi	Undetermined
133	T7_m_26	Week 1	G6	mouse	4474_4475_tpi	Undetermined
134	T7_m_26	Week 1	G6	mouse	4474_4475_tpi	Undetermined
135	T7_m_27	Week 1	G6	mouse	4474_4475_tpi	Undetermined
136	T7_m_27	Week 1	G6	mouse	4474_4475_tpi	Undetermined
137	T7_m_28	Week 1	G6	mouse	4474_4475_tpi	Undetermined
138	T7_m_28	Week 1	G6	mouse	4474_4475_tpi	Undetermined
139	T7_m_29	Week 1	G6	mouse	4474_4475_tpi	Undetermined
140	T7_m_29	Week 1	G6	mouse	4474_4475_tpi	Undetermined
141	T7_m_31	Week 1	G7	mouse	4474_4475_tpi	Undetermined
142	T7_m_31	Week 1	G7	mouse	4474_4475_tpi	Undetermined
143	T7_m_32	Week 1	G7	mouse	4474_4475_tpi	Undetermined
144	T7_m_32	Week 1	G7	mouse	4474_4475_tpi	Undetermined
145	T7_m_33	Week 1	G7	mouse	4474_4475_tpi	Undetermined
146	T7_m_33	Week 1	G7	mouse	4474_4475_tpi	Undetermined
147	T7_m_35	Week 1	G7	mouse	4474_4475_tpi	Undetermined
148	T7_m_35	Week 1	G7	mouse	4474_4475_tpi	Undetermined
149	T7_m_36	Week 1	G8	mouse	4474_4475_tpi	25.233
150	T7_m_36	Week 1	G8	mouse	4474_4475_tpi	24.973
151	T7_m_37	Week 1	G8	mouse	4474_4475_tpi	26.009
152	T7_m_37	Week 1	G8	mouse	4474_4475_tpi	25.973
153	T7_m_38	Week 1	G8	mouse	4474_4475_tpi	27.991
154	T7_m_38	Week 1	G8	mouse	4474_4475_tpi	27.999
155	T7_m_39	Week 1	G8	mouse	4474_4475_tpi	26.647
156	T7_m_39	Week 1	G8	mouse	4474_4475_tpi	26.783
157	T7_m_40	Week 1	G8	mouse	4474_4475_tpi	26.336
158	T7_m_40	Week 1	G8	mouse	4474_4475_tpi	26.323
159	water	NA	NA	NA	4474_4475_tpi	Undetermined
160	water	NA	NA	NA	4474_4475_tpi	Undetermined
161	donor_G1	donor	donor G1	human	4476_4477_tcdA	Undetermined
162	donor_G1	donor	donor G1	human	4476_4477_tcdA	Undetermined
163	donor_G2	donor	donor G2	human	4476_4477_tcdA	Undetermined
164	donor_G2	donor	donor G2	human	4476_4477_tcdA	Undetermined
165	donor_G3	donor	donor G3	human	4476_4477_tcdA	Undetermined
166	donor_G3	donor	donor G3	human	4476_4477_tcdA	Undetermined
167	donor_G4	donor	donor G4	human	4476_4477_tcdA	Undetermined
168	donor_G4	donor	donor G4	human	4476_4477_tcdA	Undetermined
169	donor_G5	donor	donor G5	human	4476_4477_tcdA	Undetermined
170	donor_G5	donor	donor G5	human	4476_4477_tcdA	Undetermined
171	donor_G6	donor	donor G6	human	4476_4477_tcdA	Undetermined
172	donor_G6	donor	donor G6	human	4476_4477_tcdA	44.618
173	donor_G7	donor	donor G7	human	4476_4477_tcdA	Undetermined
174	donor_G7	donor	donor G7	human	4476_4477_tcdA	Undetermined
175	donor_G8	donor	donor G8	human	4476_4477_tcdA	30.1
176	donor_G8	donor	donor G8	human	4476_4477_tcdA	30.171
177	T7_m_1	Week 1	G1	mouse	4476_4477_tcdA	Undetermined
178	T7_m_1	Week 1	G1	mouse	4476_4477_tcdA	Undetermined
179	T7_m_2	Week 1	G1	mouse	4476_4477_tcdA	Undetermined
180	T7_m_2	Week 1	G1	mouse	4476_4477_tcdA	Undetermined
181	T7_m_4	Week 1	G1	mouse	4476_4477_tcdA	Undetermined
182	T7_m_4	Week 1	G1	mouse	4476_4477_tcdA	Undetermined
183	T7_m_5	Week 1	G1	mouse	4476_4477_tcdA	Undetermined
184	T7_m_5	Week 1	G1	mouse	4476_4477_tcdA	Undetermined
185	T7_m_6	Week 1	G2	mouse	4476_4477_tcdA	Undetermined
186	T7_m_6	Week 1	G2	mouse	4476_4477_tcdA	Undetermined
187	T7_m_8	Week 1	G2	mouse	4476_4477_tcdA	Undetermined
188	T7_m_8	Week 1	G2	mouse	4476_4477_tcdA	Undetermined
189	T7_m_9	Week 1	G2	mouse	4476_4477_tcdA	Undetermined
190	T7_m_9	Week 1	G2	mouse	4476_4477_tcdA	Undetermined
191	T7_m_10	Week 1	G2	mouse	4476_4477_tcdA	Undetermined
192	T7_m_10	Week 1	G2	mouse	4476_4477_tcdA	Undetermined
193	T7_m_11	Week 1	G3	mouse	4476_4477_tcdA	Undetermined
194	T7_m_11	Week 1	G3	mouse	4476_4477_tcdA	Undetermined
195	T7_m_14	Week 1	G3	mouse	4476_4477_tcdA	Undetermined
196	T7_m_14	Week 1	G3	mouse	4476_4477_tcdA	Undetermined
197	T7_m_17	Week 1	G4	mouse	4476_4477_tcdA	Undetermined
198	T7_m_17	Week 1	G4	mouse	4476_4477_tcdA	Undetermined
199	T7_m_18	Week 1	G4	mouse	4476_4477_tcdA	Undetermined
200	T7_m_18	Week 1	G4	mouse	4476_4477_tcdA	Undetermined
201	T7_m_19	Week 1	G4	mouse	4476_4477_tcdA	Undetermined
202	T7_m_19	Week 1	G4	mouse	4476_4477_tcdA	Undetermined
203	T7_m_21	Week 1	G5	mouse	4476_4477_tcdA	Undetermined
204	T7_m_21	Week 1	G5	mouse	4476_4477_tcdA	Undetermined
205	T7_m_22	Week 1	G5	mouse	4476_4477_tcdA	Undetermined
206	T7_m_22	Week 1	G5	mouse	4476_4477_tcdA	Undetermined
207	T7_m_23	Week 1	G5	mouse	4476_4477_tcdA	Undetermined
208	T7_m_23	Week 1	G5	mouse	4476_4477_tcdA	Undetermined
209	T7_m_24	Week 1	G5	mouse	4476_4477_tcdA	Undetermined
210	T7_m_24	Week 1	G5	mouse	4476_4477_tcdA	Undetermined
211	T7_m_25	Week 1	G5	mouse	4476_4477_tcdA	Undetermined
212	T7_m_25	Week 1	G5	mouse	4476_4477_tcdA	Undetermined
213	T7_m_26	Week 1	G6	mouse	4476_4477_tcdA	Undetermined
214	T7_m_26	Week 1	G6	mouse	4476_4477_tcdA	Undetermined
215	T7_m_27	Week 1	G6	mouse	4476_4477_tcdA	Undetermined
216	T7_m_27	Week 1	G6	mouse	4476_4477_tcdA	Undetermined
217	T7_m_28	Week 1	G6	mouse	4476_4477_tcdA	Undetermined
218	T7_m_28	Week 1	G6	mouse	4476_4477_tcdA	Undetermined
219	T7_m_29	Week 1	G6	mouse	4476_4477_tcdA	Undetermined
220	T7_m_29	Week 1	G6	mouse	4476_4477_tcdA	Undetermined
221	T7_m_31	Week 1	G7	mouse	4476_4477_tcdA	Undetermined
222	T7_m_31	Week 1	G7	mouse	4476_4477_tcdA	Undetermined
223	T7_m_32	Week 1	G7	mouse	4476_4477_tcdA	Undetermined
224	T7_m_32	Week 1	G7	mouse	4476_4477_tcdA	Undetermined
225	T7_m_33	Week 1	G7	mouse	4476_4477_tcdA	Undetermined
226	T7_m_33	Week 1	G7	mouse	4476_4477_tcdA	Undetermined
227	T7_m_35	Week 1	G7	mouse	4476_4477_tcdA	Undetermined
228	T7_m_35	Week 1	G7	mouse	4476_4477_tcdA	Undetermined
229	T7_m_36	Week 1	G8	mouse	4476_4477_tcdA	20.1
230	T7_m_36	Week 1	G8	mouse	4476_4477_tcdA	20.139
231	T7_m_37	Week 1	G8	mouse	4476_4477_tcdA	21.107
232	T7_m_37	Week 1	G8	mouse	4476_4477_tcdA	21.177
233	T7_m_38	Week 1	G8	mouse	4476_4477_tcdA	22.849
234	T7_m_38	Week 1	G8	mouse	4476_4477_tcdA	22.874
235	T7_m_39	Week 1	G8	mouse	4476_4477_tcdA	21.337
236	T7_m_39	Week 1	G8	mouse	4476_4477_tcdA	20.96
237	T7_m_40	Week 1	G8	mouse	4476_4477_tcdA	21.151
238	T7_m_40	Week 1	G8	mouse	4476_4477_tcdA	21.068
239	water	NA	NA	NA	4476_4477_tcdA	Undetermined
240	water	NA	NA	NA	4476_4477_tcdA	Undetermined
241	donor_G1	donor	donor G1	human	4478_4479_tcdB	Undetermined
242	donor_G1	donor	donor G1	human	4478_4479_tcdB	Undetermined
243	donor_G2	donor	donor G2	human	4478_4479_tcdB	Undetermined
244	donor_G2	donor	donor G2	human	4478_4479_tcdB	Undetermined
245	donor_G3	donor	donor G3	human	4478_4479_tcdB	Undetermined
246	donor_G3	donor	donor G3	human	4478_4479_tcdB	Undetermined
247	donor_G4	donor	donor G4	human	4478_4479_tcdB	Undetermined
248	donor_G4	donor	donor G4	human	4478_4479_tcdB	Undetermined
249	donor_G5	donor	donor G5	human	4478_4479_tcdB	Undetermined
250	donor_G5	donor	donor G5	human	4478_4479_tcdB	Undetermined
251	donor_G6	donor	donor G6	human	4478_4479_tcdB	Undetermined
252	donor_G6	donor	donor G6	human	4478_4479_tcdB	Undetermined
253	donor_G7	donor	donor G7	human	4478_4479_tcdB	Undetermined
254	donor_G7	donor	donor G7	human	4478_4479_tcdB	Undetermined
255	donor_G8	donor	donor G8	human	4478_4479_tcdB	30.669
256	donor_G8	donor	donor G8	human	4478_4479_tcdB	30.639
257	T7_m_1	Week 1	G1	mouse	4478_4479_tcdB	Undetermined
258	T7_m_1	Week 1	G1	mouse	4478_4479_tcdB	Undetermined
259	T7_m_2	Week 1	G1	mouse	4478_4479_tcdB	Undetermined
260	T7_m_2	Week 1	G1	mouse	4478_4479_tcdB	Undetermined
261	T7_m_4	Week 1	G1	mouse	4478_4479_tcdB	Undetermined
262	T7_m_4	Week 1	G1	mouse	4478_4479_tcdB	Undetermined
263	T7_m_5	Week 1	G1	mouse	4478_4479_tcdB	Undetermined
264	T7_m_5	Week 1	G1	mouse	4478_4479_tcdB	Undetermined
265	T7_m_6	Week 1	G2	mouse	4478_4479_tcdB	Undetermined
266	T7_m_6	Week 1	G2	mouse	4478_4479_tcdB	Undetermined
267	T7_m_8	Week 1	G2	mouse	4478_4479_tcdB	Undetermined
268	T7_m_8	Week 1	G2	mouse	4478_4479_tcdB	Undetermined
269	T7_m_9	Week 1	G2	mouse	4478_4479_tcdB	Undetermined
270	T7_m_9	Week 1	G2	mouse	4478_4479_tcdB	Undetermined
271	T7_m_10	Week 1	G2	mouse	4478_4479_tcdB	Undetermined
272	T7_m_10	Week 1	G2	mouse	4478_4479_tcdB	Undetermined
273	T7_m_11	Week 1	G3	mouse	4478_4479_tcdB	Undetermined
274	T7_m_11	Week 1	G3	mouse	4478_4479_tcdB	Undetermined
275	T7_m_14	Week 1	G3	mouse	4478_4479_tcdB	Undetermined
276	T7_m_14	Week 1	G3	mouse	4478_4479_tcdB	Undetermined
277	T7_m_17	Week 1	G4	mouse	4478_4479_tcdB	Undetermined
278	T7_m_17	Week 1	G4	mouse	4478_4479_tcdB	Undetermined
279	T7_m_18	Week 1	G4	mouse	4478_4479_tcdB	Undetermined
280	T7_m_18	Week 1	G4	mouse	4478_4479_tcdB	Undetermined
281	T7_m_19	Week 1	G4	mouse	4478_4479_tcdB	Undetermined
282	T7_m_19	Week 1	G4	mouse	4478_4479_tcdB	Undetermined
283	T7_m_21	Week 1	G5	mouse	4478_4479_tcdB	Undetermined
284	T7_m_21	Week 1	G5	mouse	4478_4479_tcdB	Undetermined
285	T7_m_22	Week 1	G5	mouse	4478_4479_tcdB	Undetermined
286	T7_m_22	Week 1	G5	mouse	4478_4479_tcdB	Undetermined
287	T7_m_23	Week 1	G5	mouse	4478_4479_tcdB	Undetermined
288	T7_m_23	Week 1	G5	mouse	4478_4479_tcdB	Undetermined
289	T7_m_24	Week 1	G5	mouse	4478_4479_tcdB	Undetermined
290	T7_m_24	Week 1	G5	mouse	4478_4479_tcdB	Undetermined
291	T7_m_25	Week 1	G5	mouse	4478_4479_tcdB	Undetermined
292	T7_m_25	Week 1	G5	mouse	4478_4479_tcdB	Undetermined
293	T7_m_26	Week 1	G6	mouse	4478_4479_tcdB	Undetermined
294	T7_m_26	Week 1	G6	mouse	4478_4479_tcdB	Undetermined
295	T7_m_27	Week 1	G6	mouse	4478_4479_tcdB	Undetermined
296	T7_m_27	Week 1	G6	mouse	4478_4479_tcdB	Undetermined
297	T7_m_28	Week 1	G6	mouse	4478_4479_tcdB	Undetermined
298	T7_m_28	Week 1	G6	mouse	4478_4479_tcdB	Undetermined
299	T7_m_29	Week 1	G6	mouse	4478_4479_tcdB	Undetermined
300	T7_m_29	Week 1	G6	mouse	4478_4479_tcdB	Undetermined
301	T7_m_31	Week 1	G7	mouse	4478_4479_tcdB	Undetermined
302	T7_m_31	Week 1	G7	mouse	4478_4479_tcdB	Undetermined
303	T7_m_32	Week 1	G7	mouse	4478_4479_tcdB	Undetermined
304	T7_m_32	Week 1	G7	mouse	4478_4479_tcdB	Undetermined
305	T7_m_33	Week 1	G7	mouse	4478_4479_tcdB	Undetermined
306	T7_m_33	Week 1	G7	mouse	4478_4479_tcdB	Undetermined
307	T7_m_35	Week 1	G7	mouse	4478_4479_tcdB	Undetermined
308	T7_m_35	Week 1	G7	mouse	4478_4479_tcdB	Undetermined
309	T7_m_36	Week 1	G8	mouse	4478_4479_tcdB	20.565
310	T7_m_36	Week 1	G8	mouse	4478_4479_tcdB	20.19
311	T7_m_37	Week 1	G8	mouse	4478_4479_tcdB	21.436
312	T7_m_37	Week 1	G8	mouse	4478_4479_tcdB	21.489
313	T7_m_38	Week 1	G8	mouse	4478_4479_tcdB	23.056
314	T7_m_38	Week 1	G8	mouse	4478_4479_tcdB	23.238
315	T7_m_39	Week 1	G8	mouse	4478_4479_tcdB	21.479
316	T7_m_39	Week 1	G8	mouse	4478_4479_tcdB	21.761
317	T7_m_40	Week 1	G8	mouse	4478_4479_tcdB	21.463
318	T7_m_40	Week 1	G8	mouse	4478_4479_tcdB	21.504
319	water	NA	NA	NA	4478_4479_tcdB	Undetermined
320	water	NA	NA	NA	4478_4479_tcdB	Undetermined
321	donor_G1	donor	donor G1	human	4480_4481_cdtA	Undetermined
322	donor_G1	donor	donor G1	human	4480_4481_cdtA	Undetermined
323	donor_G2	donor	donor G2	human	4480_4481_cdtA	Undetermined
324	donor_G2	donor	donor G2	human	4480_4481_cdtA	Undetermined
325	donor_G3	donor	donor G3	human	4480_4481_cdtA	Undetermined
326	donor_G3	donor	donor G3	human	4480_4481_cdtA	Undetermined
327	donor_G4	donor	donor G4	human	4480_4481_cdtA	Undetermined
328	donor_G4	donor	donor G4	human	4480_4481_cdtA	Undetermined
329	donor_G5	donor	donor G5	human	4480_4481_cdtA	Undetermined
330	donor_G5	donor	donor G5	human	4480_4481_cdtA	Undetermined
331	donor_G6	donor	donor G6	human	4480_4481_cdtA	Undetermined
332	donor_G6	donor	donor G6	human	4480_4481_cdtA	Undetermined
333	donor_G7	donor	donor G7	human	4480_4481_cdtA	Undetermined
334	donor_G7	donor	donor G7	human	4480_4481_cdtA	Undetermined
335	donor_G8	donor	donor G8	human	4480_4481_cdtA	Undetermined
336	donor_G8	donor	donor G8	human	4480_4481_cdtA	Undetermined
337	T7_m_1	Week 1	G1	mouse	4480_4481_cdtA	Undetermined
338	T7_m_1	Week 1	G1	mouse	4480_4481_cdtA	Undetermined
339	T7_m_2	Week 1	G1	mouse	4480_4481_cdtA	Undetermined
340	T7_m_2	Week 1	G1	mouse	4480_4481_cdtA	Undetermined
341	T7_m_4	Week 1	G1	mouse	4480_4481_cdtA	Undetermined
342	T7_m_4	Week 1	G1	mouse	4480_4481_cdtA	Undetermined
343	T7_m_5	Week 1	G1	mouse	4480_4481_cdtA	Undetermined
344	T7_m_5	Week 1	G1	mouse	4480_4481_cdtA	Undetermined
345	T7_m_6	Week 1	G2	mouse	4480_4481_cdtA	Undetermined
346	T7_m_6	Week 1	G2	mouse	4480_4481_cdtA	Undetermined
347	T7_m_8	Week 1	G2	mouse	4480_4481_cdtA	Undetermined
348	T7_m_8	Week 1	G2	mouse	4480_4481_cdtA	Undetermined
349	T7_m_9	Week 1	G2	mouse	4480_4481_cdtA	Undetermined
350	T7_m_9	Week 1	G2	mouse	4480_4481_cdtA	Undetermined
351	T7_m_10	Week 1	G2	mouse	4480_4481_cdtA	Undetermined
352	T7_m_10	Week 1	G2	mouse	4480_4481_cdtA	Undetermined
353	T7_m_11	Week 1	G3	mouse	4480_4481_cdtA	Undetermined
354	T7_m_11	Week 1	G3	mouse	4480_4481_cdtA	Undetermined
355	T7_m_14	Week 1	G3	mouse	4480_4481_cdtA	Undetermined
356	T7_m_14	Week 1	G3	mouse	4480_4481_cdtA	Undetermined
357	T7_m_17	Week 1	G4	mouse	4480_4481_cdtA	Undetermined
358	T7_m_17	Week 1	G4	mouse	4480_4481_cdtA	Undetermined
359	T7_m_18	Week 1	G4	mouse	4480_4481_cdtA	Undetermined
360	T7_m_18	Week 1	G4	mouse	4480_4481_cdtA	Undetermined
361	T7_m_19	Week 1	G4	mouse	4480_4481_cdtA	Undetermined
362	T7_m_19	Week 1	G4	mouse	4480_4481_cdtA	Undetermined
363	T7_m_21	Week 1	G5	mouse	4480_4481_cdtA	Undetermined
364	T7_m_21	Week 1	G5	mouse	4480_4481_cdtA	Undetermined
365	T7_m_22	Week 1	G5	mouse	4480_4481_cdtA	Undetermined
366	T7_m_22	Week 1	G5	mouse	4480_4481_cdtA	Undetermined
367	T7_m_23	Week 1	G5	mouse	4480_4481_cdtA	Undetermined
368	T7_m_23	Week 1	G5	mouse	4480_4481_cdtA	Undetermined
369	T7_m_24	Week 1	G5	mouse	4480_4481_cdtA	Undetermined
370	T7_m_24	Week 1	G5	mouse	4480_4481_cdtA	Undetermined
371	T7_m_25	Week 1	G5	mouse	4480_4481_cdtA	Undetermined
372	T7_m_25	Week 1	G5	mouse	4480_4481_cdtA	Undetermined
373	T7_m_26	Week 1	G6	mouse	4480_4481_cdtA	Undetermined
374	T7_m_26	Week 1	G6	mouse	4480_4481_cdtA	Undetermined
375	T7_m_27	Week 1	G6	mouse	4480_4481_cdtA	Undetermined
376	T7_m_27	Week 1	G6	mouse	4480_4481_cdtA	Undetermined
377	T7_m_28	Week 1	G6	mouse	4480_4481_cdtA	Undetermined
378	T7_m_28	Week 1	G6	mouse	4480_4481_cdtA	Undetermined
379	T7_m_29	Week 1	G6	mouse	4480_4481_cdtA	Undetermined
380	T7_m_29	Week 1	G6	mouse	4480_4481_cdtA	Undetermined
381	T7_m_31	Week 1	G7	mouse	4480_4481_cdtA	Undetermined
382	T7_m_31	Week 1	G7	mouse	4480_4481_cdtA	Undetermined
383	T7_m_32	Week 1	G7	mouse	4480_4481_cdtA	Undetermined
384	T7_m_32	Week 1	G7	mouse	4480_4481_cdtA	Undetermined
385	T7_m_33	Week 1	G7	mouse	4480_4481_cdtA	Undetermined
386	T7_m_33	Week 1	G7	mouse	4480_4481_cdtA	Undetermined
387	T7_m_35	Week 1	G7	mouse	4480_4481_cdtA	Undetermined
388	T7_m_35	Week 1	G7	mouse	4480_4481_cdtA	Undetermined
389	T7_m_36	Week 1	G8	mouse	4480_4481_cdtA	Undetermined
390	T7_m_36	Week 1	G8	mouse	4480_4481_cdtA	Undetermined
391	T7_m_37	Week 1	G8	mouse	4480_4481_cdtA	Undetermined
392	T7_m_37	Week 1	G8	mouse	4480_4481_cdtA	Undetermined
393	T7_m_38	Week 1	G8	mouse	4480_4481_cdtA	Undetermined
394	T7_m_38	Week 1	G8	mouse	4480_4481_cdtA	Undetermined
395	T7_m_39	Week 1	G8	mouse	4480_4481_cdtA	Undetermined
396	T7_m_39	Week 1	G8	mouse	4480_4481_cdtA	Undetermined
397	T7_m_40	Week 1	G8	mouse	4480_4481_cdtA	Undetermined
398	T7_m_40	Week 1	G8	mouse	4480_4481_cdtA	Undetermined
399	water	NA	NA	NA	4480_4481_cdtA	Undetermined
400	water	NA	NA	NA	4480_4481_cdtA	Undetermined
401	donor_G1	donor	donor G1	human	4482_4483_cdtB	Undetermined
402	donor_G1	donor	donor G1	human	4482_4483_cdtB	Undetermined
403	donor_G2	donor	donor G2	human	4482_4483_cdtB	Undetermined
404	donor_G2	donor	donor G2	human	4482_4483_cdtB	Undetermined
405	donor_G3	donor	donor G3	human	4482_4483_cdtB	Undetermined
406	donor_G3	donor	donor G3	human	4482_4483_cdtB	Undetermined
407	donor_G4	donor	donor G4	human	4482_4483_cdtB	Undetermined
408	donor_G4	donor	donor G4	human	4482_4483_cdtB	Undetermined
409	donor_G5	donor	donor G5	human	4482_4483_cdtB	Undetermined
410	donor_G5	donor	donor G5	human	4482_4483_cdtB	Undetermined
411	donor_G6	donor	donor G6	human	4482_4483_cdtB	Undetermined
412	donor_G6	donor	donor G6	human	4482_4483_cdtB	Undetermined
413	donor_G7	donor	donor G7	human	4482_4483_cdtB	Undetermined
414	donor_G7	donor	donor G7	human	4482_4483_cdtB	Undetermined
415	donor_G8	donor	donor G8	human	4482_4483_cdtB	Undetermined
416	donor_G8	donor	donor G8	human	4482_4483_cdtB	Undetermined
417	T7_m_1	Week 1	G1	mouse	4482_4483_cdtB	Undetermined
418	T7_m_1	Week 1	G1	mouse	4482_4483_cdtB	Undetermined
419	T7_m_2	Week 1	G1	mouse	4482_4483_cdtB	Undetermined
420	T7_m_2	Week 1	G1	mouse	4482_4483_cdtB	Undetermined
421	T7_m_4	Week 1	G1	mouse	4482_4483_cdtB	Undetermined
422	T7_m_4	Week 1	G1	mouse	4482_4483_cdtB	Undetermined
423	T7_m_5	Week 1	G1	mouse	4482_4483_cdtB	Undetermined
424	T7_m_5	Week 1	G1	mouse	4482_4483_cdtB	Undetermined
425	T7_m_6	Week 1	G2	mouse	4482_4483_cdtB	Undetermined
426	T7_m_6	Week 1	G2	mouse	4482_4483_cdtB	Undetermined
427	T7_m_8	Week 1	G2	mouse	4482_4483_cdtB	Undetermined
428	T7_m_8	Week 1	G2	mouse	4482_4483_cdtB	Undetermined
429	T7_m_9	Week 1	G2	mouse	4482_4483_cdtB	Undetermined
430	T7_m_9	Week 1	G2	mouse	4482_4483_cdtB	Undetermined
431	T7_m_10	Week 1	G2	mouse	4482_4483_cdtB	Undetermined
432	T7_m_10	Week 1	G2	mouse	4482_4483_cdtB	Undetermined
433	T7_m_11	Week 1	G3	mouse	4482_4483_cdtB	Undetermined
434	T7_m_11	Week 1	G3	mouse	4482_4483_cdtB	Undetermined
435	T7_m_14	Week 1	G3	mouse	4482_4483_cdtB	Undetermined
436	T7_m_14	Week 1	G3	mouse	4482_4483_cdtB	Undetermined
437	T7_m_17	Week 1	G4	mouse	4482_4483_cdtB	Undetermined
438	T7_m_17	Week 1	G4	mouse	4482_4483_cdtB	Undetermined
439	T7_m_18	Week 1	G4	mouse	4482_4483_cdtB	Undetermined
440	T7_m_18	Week 1	G4	mouse	4482_4483_cdtB	Undetermined
441	T7_m_19	Week 1	G4	mouse	4482_4483_cdtB	Undetermined
442	T7_m_19	Week 1	G4	mouse	4482_4483_cdtB	Undetermined
443	T7_m_21	Week 1	G5	mouse	4482_4483_cdtB	Undetermined
444	T7_m_21	Week 1	G5	mouse	4482_4483_cdtB	Undetermined
445	T7_m_22	Week 1	G5	mouse	4482_4483_cdtB	Undetermined
446	T7_m_22	Week 1	G5	mouse	4482_4483_cdtB	Undetermined
447	T7_m_23	Week 1	G5	mouse	4482_4483_cdtB	Undetermined
448	T7_m_23	Week 1	G5	mouse	4482_4483_cdtB	Undetermined
449	T7_m_24	Week 1	G5	mouse	4482_4483_cdtB	Undetermined
450	T7_m_24	Week 1	G5	mouse	4482_4483_cdtB	Undetermined
451	T7_m_25	Week 1	G5	mouse	4482_4483_cdtB	Undetermined
452	T7_m_25	Week 1	G5	mouse	4482_4483_cdtB	Undetermined
453	T7_m_26	Week 1	G6	mouse	4482_4483_cdtB	Undetermined
454	T7_m_26	Week 1	G6	mouse	4482_4483_cdtB	Undetermined
455	T7_m_27	Week 1	G6	mouse	4482_4483_cdtB	Undetermined
456	T7_m_27	Week 1	G6	mouse	4482_4483_cdtB	Undetermined
457	T7_m_28	Week 1	G6	mouse	4482_4483_cdtB	Undetermined
458	T7_m_28	Week 1	G6	mouse	4482_4483_cdtB	Undetermined
459	T7_m_29	Week 1	G6	mouse	4482_4483_cdtB	Undetermined
460	T7_m_29	Week 1	G6	mouse	4482_4483_cdtB	Undetermined
461	T7_m_31	Week 1	G7	mouse	4482_4483_cdtB	Undetermined
462	T7_m_31	Week 1	G7	mouse	4482_4483_cdtB	Undetermined
463	T7_m_32	Week 1	G7	mouse	4482_4483_cdtB	Undetermined
464	T7_m_32	Week 1	G7	mouse	4482_4483_cdtB	Undetermined
465	T7_m_33	Week 1	G7	mouse	4482_4483_cdtB	Undetermined
466	T7_m_33	Week 1	G7	mouse	4482_4483_cdtB	Undetermined
467	T7_m_35	Week 1	G7	mouse	4482_4483_cdtB	Undetermined
468	T7_m_35	Week 1	G7	mouse	4482_4483_cdtB	Undetermined
469	T7_m_36	Week 1	G8	mouse	4482_4483_cdtB	Undetermined
470	T7_m_36	Week 1	G8	mouse	4482_4483_cdtB	Undetermined
471	T7_m_37	Week 1	G8	mouse	4482_4483_cdtB	Undetermined
472	T7_m_37	Week 1	G8	mouse	4482_4483_cdtB	Undetermined
473	T7_m_38	Week 1	G8	mouse	4482_4483_cdtB	Undetermined
474	T7_m_38	Week 1	G8	mouse	4482_4483_cdtB	Undetermined
475	T7_m_39	Week 1	G8	mouse	4482_4483_cdtB	Undetermined
476	T7_m_39	Week 1	G8	mouse	4482_4483_cdtB	Undetermined
477	T7_m_40	Week 1	G8	mouse	4482_4483_cdtB	Undetermined
478	T7_m_40	Week 1	G8	mouse	4482_4483_cdtB	Undetermined
479	water	NA	NA	NA	4482_4483_cdtB	Undetermined
480	water	NA	NA	NA	4482_4483_cdtB	Undetermined

## Sheet: Supplementary Table 5
Intraclass correlation analysis of bacterial genera in recipient mice per donor group
ICC	LowerCI	UpperCI	N	k	varw	vara	genus	timepoint	genus1	Phylum	Class	Order	Family	Genus
0.444894	0.220045	0.784493	8	12.3377	0.248559	0.199209	.Clostridium..innocuum.group	Overall	Clostridium innocuum group	Firmicutes	C_Bacilli	O_Erysipelotrichales	F_Erysipelotrichaceae	G_[Clostridium] innocuum group
0.503979	0.165978	0.841347	8	4.11255	0.169962	0.172689	.Clostridium..innocuum.group	Week 1	Clostridium innocuum group	Firmicutes	C_Bacilli	O_Erysipelotrichales	F_Erysipelotrichaceae	G_[Clostridium] innocuum group
0.796558	0.548963	0.947571	8	4.11255	0.112892	0.442018	.Clostridium..innocuum.group	Week 2	Clostridium innocuum group	Firmicutes	C_Bacilli	O_Erysipelotrichales	F_Erysipelotrichaceae	G_[Clostridium] innocuum group
0.679717	0.370058	0.910517	8	4.11255	0.158709	0.336819	.Clostridium..innocuum.group	Week 3	Clostridium innocuum group	Firmicutes	C_Bacilli	O_Erysipelotrichales	F_Erysipelotrichaceae	G_[Clostridium] innocuum group
0.488451	0.256644	0.810858	8	12.3377	0.138129	0.131892	.Eubacterium..fissicatena.group	Overall	Eubacterium fissicatena group	Firmicutes	C_Clostridia	O_Lachnospirales	F_Lachnospiraceae	G_[Eubacterium] fissicatena group
0.555934	0.219869	0.863797	8	4.11255	0.131531	0.164666	.Eubacterium..fissicatena.group	Week 1	Eubacterium fissicatena group	Firmicutes	C_Clostridia	O_Lachnospirales	F_Lachnospiraceae	G_[Eubacterium] fissicatena group
0.538947	0.201725	0.856662	8	4.11255	0.114347	0.133665	.Eubacterium..fissicatena.group	Week 2	Eubacterium fissicatena group	Firmicutes	C_Clostridia	O_Lachnospirales	F_Lachnospiraceae	G_[Eubacterium] fissicatena group
0.350234	0.0305393	0.762016	8	4.11255	0.178272	0.0960912	.Eubacterium..fissicatena.group	Week 3	Eubacterium fissicatena group	Firmicutes	C_Clostridia	O_Lachnospirales	F_Lachnospiraceae	G_[Eubacterium] fissicatena group
0.936623	0.857835	0.984271	8	12.3377	0.0368485	0.544565	.Ruminococcus..gauvreauii.group	Overall	Ruminococcus gauvreauii group	Firmicutes	C_Clostridia	O_Lachnospirales	F_Lachnospiraceae	G_[Ruminococcus] gauvreauii group
0.895083	0.739447	0.974622	8	4.11255	0.0688138	0.587073	.Ruminococcus..gauvreauii.group	Week 1	Ruminococcus gauvreauii group	Firmicutes	C_Clostridia	O_Lachnospirales	F_Lachnospiraceae	G_[Ruminococcus] gauvreauii group
0.985602	0.959806	0.996703	8	4.11255	0.00782153	0.535402	.Ruminococcus..gauvreauii.group	Week 2	Ruminococcus gauvreauii group	Firmicutes	C_Clostridia	O_Lachnospirales	F_Lachnospiraceae	G_[Ruminococcus] gauvreauii group
0.94796	0.861854	0.987814	8	4.11255	0.0284973	0.519104	.Ruminococcus..gauvreauii.group	Week 3	Ruminococcus gauvreauii group	Firmicutes	C_Clostridia	O_Lachnospirales	F_Lachnospiraceae	G_[Ruminococcus] gauvreauii group
0.861042	0.714474	0.963489	8	12.3377	0.183403	1.13644	.Ruminococcus..gnavus.group	Overall	Ruminococcus gnavus group	Firmicutes	C_Clostridia	O_Lachnospirales	F_Lachnospiraceae	G_[Ruminococcus] gnavus group
0.921797	0.799248	0.981394	8	4.11255	0.126148	1.48692	.Ruminococcus..gnavus.group	Week 1	Ruminococcus gnavus group	Firmicutes	C_Clostridia	O_Lachnospirales	F_Lachnospiraceae	G_[Ruminococcus] gnavus group
0.877784	0.702757	0.970116	8	4.11255	0.14222	1.02145	.Ruminococcus..gnavus.group	Week 2	Ruminococcus gnavus group	Firmicutes	C_Clostridia	O_Lachnospirales	F_Lachnospiraceae	G_[Ruminococcus] gnavus group
0.826093	0.601633	0.956045	8	4.11255	0.199726	0.948736	.Ruminococcus..gnavus.group	Week 3	Ruminococcus gnavus group	Firmicutes	C_Clostridia	O_Lachnospirales	F_Lachnospiraceae	G_[Ruminococcus] gnavus group
0.803695	0.620802	0.946017	8	12.3377	0.222093	0.909272	.Ruminococcus..torques.group	Overall	Ruminococcus torques group	Firmicutes	C_Clostridia	O_Lachnospirales	F_Lachnospiraceae	G_[Ruminococcus] torques group
0.856306	0.659263	0.964382	8	4.11255	0.167171	0.996214	.Ruminococcus..torques.group	Week 1	Ruminococcus torques group	Firmicutes	C_Clostridia	O_Lachnospirales	F_Lachnospiraceae	G_[Ruminococcus] torques group
0.828942	0.6069	0.956845	8	4.11255	0.186886	0.905643	.Ruminococcus..torques.group	Week 2	Ruminococcus torques group	Firmicutes	C_Clostridia	O_Lachnospirales	F_Lachnospiraceae	G_[Ruminococcus] torques group
0.892303	0.733447	0.973905	8	4.11255	0.124223	1.02923	.Ruminococcus..torques.group	Week 3	Ruminococcus torques group	Firmicutes	C_Clostridia	O_Lachnospirales	F_Lachnospiraceae	G_[Ruminococcus] torques group
0.942787	0.870697	0.985865	8	12.3377	0.0377571	0.622187	Alistipes	Overall	Alistipes	Bacteroidota	C_Bacteroidia	O_Bacteroidales	F_Rikenellaceae	G_Alistipes
0.951307	0.870172	0.988621	8	4.11255	0.0340165	0.664571	Alistipes	Week 1	Alistipes	Bacteroidota	C_Bacteroidia	O_Bacteroidales	F_Rikenellaceae	G_Alistipes
0.951078	0.869603	0.988566	8	4.11255	0.0327278	0.636256	Alistipes	Week 2	Alistipes	Bacteroidota	C_Bacteroidia	O_Bacteroidales	F_Rikenellaceae	G_Alistipes
0.915521	0.78484	0.979823	8	4.11255	0.0517954	0.561317	Alistipes	Week 3	Alistipes	Bacteroidota	C_Bacteroidia	O_Bacteroidales	F_Rikenellaceae	G_Alistipes
0.841911	0.681926	0.957836	8	12.3377	0.0170386	0.0907395	Anaerofustis	Overall	Anaerofustis	Firmicutes	C_Clostridia	O_Eubacteriales	F_Anaerofustaceae	G_Anaerofustis
0.929255	0.81667	0.983245	8	4.11255	0.00998371	0.131138	Anaerofustis	Week 1	Anaerofustis	Firmicutes	C_Clostridia	O_Eubacteriales	F_Anaerofustaceae	G_Anaerofustis
0.816747	0.584592	0.953399	8	4.11255	0.0165985	0.0739784	Anaerofustis	Week 2	Anaerofustis	Firmicutes	C_Clostridia	O_Eubacteriales	F_Anaerofustaceae	G_Anaerofustis
0.776049	0.51434	0.941489	8	4.11255	0.0208676	0.072312	Anaerofustis	Week 3	Anaerofustis	Firmicutes	C_Clostridia	O_Eubacteriales	F_Anaerofustaceae	G_Anaerofustis
0.988228	0.971831	0.997185	8	12.3377	0.0132207	1.10985	Anaerostipes	Overall	Anaerostipes	Firmicutes	C_Clostridia	O_Lachnospirales	F_Lachnospiraceae	G_Anaerostipes
0.991224	0.97531	0.997997	8	4.11255	0.0104357	1.17863	Anaerostipes	Week 1	Anaerostipes	Firmicutes	C_Clostridia	O_Lachnospirales	F_Lachnospiraceae	G_Anaerostipes
0.988407	0.967514	0.99735	8	4.11255	0.0125831	1.07287	Anaerostipes	Week 2	Anaerostipes	Firmicutes	C_Clostridia	O_Lachnospirales	F_Lachnospiraceae	G_Anaerostipes
0.989144	0.969547	0.99752	8	4.11255	0.0118834	1.08279	Anaerostipes	Week 3	Anaerostipes	Firmicutes	C_Clostridia	O_Lachnospirales	F_Lachnospiraceae	G_Anaerostipes
0.205305	0.0553734	0.574483	8	12.3377	0.0263347	0.00680343	Anaerotruncus	Overall	Anaerotruncus	Firmicutes	C_Clostridia	O_Oscillospirales	F_Ruminococcaceae	G_Anaerotruncus
0.0986717	-0.135501	0.567104	8	4.11255	0.00906191	0.00099204	Anaerotruncus	Week 1	Anaerotruncus	Firmicutes	C_Clostridia	O_Oscillospirales	F_Ruminococcaceae	G_Anaerotruncus
0.130903	-0.117173	0.598596	8	4.11255	0.0341303	0.0051407	Anaerotruncus	Week 2	Anaerotruncus	Firmicutes	C_Clostridia	O_Oscillospirales	F_Ruminococcaceae	G_Anaerotruncus
0.243394	-0.0469137	0.69181	8	4.11255	0.0365908	0.011771	Anaerotruncus	Week 3	Anaerotruncus	Firmicutes	C_Clostridia	O_Oscillospirales	F_Ruminococcaceae	G_Anaerotruncus
0.997383	0.993662	0.999378	8	12.3377	0.0073886	2.8158	Bacteroides	Overall	Bacteroides	Bacteroidota	C_Bacteroidia	O_Bacteroidales	F_Bacteroidaceae	G_Bacteroides
0.999387	0.998256	0.999861	8	4.11255	0.00175011	2.85304	Bacteroides	Week 1	Bacteroides	Bacteroidota	C_Bacteroidia	O_Bacteroidales	F_Bacteroidaceae	G_Bacteroides
0.999094	0.997423	0.999794	8	4.11255	0.00261061	2.87868	Bacteroides	Week 2	Bacteroides	Bacteroidota	C_Bacteroidia	O_Bacteroidales	F_Bacteroidaceae	G_Bacteroides
0.994232	0.983704	0.998686	8	4.11255	0.0157631	2.71691	Bacteroides	Week 3	Bacteroides	Bacteroidota	C_Bacteroidia	O_Bacteroidales	F_Bacteroidaceae	G_Bacteroides
0.669325	0.439865	0.897916	8	12.3377	0.413886	0.837752	Bifidobacterium	Overall	Bifidobacterium	Actinobacteriota	C_Actinobacteria	O_Bifidobacteriales	F_Bifidobacteriaceae	G_Bifidobacterium
0.681615	0.372641	0.911169	8	4.11255	0.35863	0.767773	Bifidobacterium	Week 1	Bifidobacterium	Actinobacteriota	C_Actinobacteria	O_Bifidobacteriales	F_Bifidobacteriaceae	G_Bifidobacterium
0.763518	0.493917	0.937689	8	4.11255	0.310634	1.00293	Bifidobacterium	Week 2	Bifidobacterium	Actinobacteriota	C_Actinobacteria	O_Bifidobacteriales	F_Bifidobacteriaceae	G_Bifidobacterium
0.68409	0.376024	0.912016	8	4.11255	0.335824	0.727212	Bifidobacterium	Week 3	Bifidobacterium	Actinobacteriota	C_Actinobacteria	O_Bifidobacteriales	F_Bifidobacteriaceae	G_Bifidobacterium
0.986085	0.966794	0.996668	8	12.3377	0.00688903	0.488192	Bilophila	Overall	Bilophila	Desulfobacterota	C_Desulfovibrionia	O_Desulfovibrionales	F_Desulfovibrionaceae	G_Bilophila
0.981404	0.948386	0.995732	8	4.11255	0.010723	0.565919	Bilophila	Week 1	Bilophila	Desulfobacterota	C_Desulfovibrionia	O_Desulfovibrionales	F_Desulfovibrionaceae	G_Bilophila
0.99464	0.98485	0.998779	8	4.11255	0.00252442	0.468475	Bilophila	Week 2	Bilophila	Desulfobacterota	C_Desulfovibrionia	O_Desulfovibrionales	F_Desulfovibrionaceae	G_Bilophila
0.994825	0.985369	0.998822	8	4.11255	0.00226095	0.434653	Bilophila	Week 3	Bilophila	Desulfobacterota	C_Desulfovibrionia	O_Desulfovibrionales	F_Desulfovibrionaceae	G_Bilophila
0.833386	0.667855	0.955262	8	12.3377	0.239623	1.19857	Blautia	Overall	Blautia	Firmicutes	C_Clostridia	O_Lachnospirales	F_Lachnospiraceae	G_Blautia
0.789282	0.536505	0.945432	8	4.11255	0.342886	1.28434	Blautia	Week 1	Blautia	Firmicutes	C_Clostridia	O_Lachnospirales	F_Lachnospiraceae	G_Blautia
0.820546	0.591476	0.954478	8	4.11255	0.235009	1.07457	Blautia	Week 2	Blautia	Firmicutes	C_Clostridia	O_Lachnospirales	F_Lachnospiraceae	G_Blautia
0.836468	0.620977	0.958944	8	4.11255	0.225613	1.15402	Blautia	Week 3	Blautia	Firmicutes	C_Clostridia	O_Lachnospirales	F_Lachnospiraceae	G_Blautia
0.529774	0.293759	0.83365	8	12.3377	0.167698	0.188935	Butyricicoccus	Overall	Butyricicoccus	Firmicutes	C_Clostridia	O_Oscillospirales	F_Butyricicoccaceae	G_Butyricicoccus
0.495836	0.157948	0.837653	8	4.11255	0.145257	0.142858	Butyricicoccus	Week 1	Butyricicoccus	Firmicutes	C_Clostridia	O_Oscillospirales	F_Butyricicoccaceae	G_Butyricicoccus
0.388995	0.0617241	0.78411	8	4.11255	0.222256	0.141499	Butyricicoccus	Week 2	Butyricicoccus	Firmicutes	C_Clostridia	O_Oscillospirales	F_Butyricicoccaceae	G_Butyricicoccus
0.488352	0.150662	0.834213	8	4.11255	0.213493	0.203772	Butyricicoccus	Week 3	Butyricicoccus	Firmicutes	C_Clostridia	O_Oscillospirales	F_Butyricicoccaceae	G_Butyricicoccus
0.264669	0.0912606	0.640087	8	12.3377	0.0222232	0.00799885	Candidatus.Soleaferrea	Overall	Candidatus Soleaferrea	Firmicutes	C_Clostridia	O_Oscillospirales	F_Ruminococcaceae	G_Candidatus Soleaferrea
0.283581	-0.0191373	0.71999	8	4.11255	0.0373351	0.0147783	Candidatus.Soleaferrea	Week 1	Candidatus Soleaferrea	Firmicutes	C_Clostridia	O_Oscillospirales	F_Ruminococcaceae	G_Candidatus Soleaferrea
0.366512	0.0434174	0.771488	8	4.11255	0.0128679	0.00744488	Candidatus.Soleaferrea	Week 2	Candidatus Soleaferrea	Firmicutes	C_Clostridia	O_Oscillospirales	F_Ruminococcaceae	G_Candidatus Soleaferrea
0.0790111	-0.146327	0.546631	8	4.11255	0.014499	0.00124387	Candidatus.Soleaferrea	Week 3	Candidatus Soleaferrea	Firmicutes	C_Clostridia	O_Oscillospirales	F_Ruminococcaceae	G_Candidatus Soleaferrea
0.646932	0.413955	0.888729	8	12.3377	0.38539	0.706154	Clostridium.sensu.stricto.1	Overall	Clostridium sensu stricto 1	Firmicutes	C_Clostridia	O_Clostridiales	F_Clostridiaceae	G_Clostridium sensu stricto 1
0.762049	0.491559	0.93724	8	4.11255	0.290533	0.930445	Clostridium.sensu.stricto.1	Week 1	Clostridium sensu stricto 1	Firmicutes	C_Clostridia	O_Clostridiales	F_Clostridiaceae	G_Clostridium sensu stricto 1
0.656924	0.339763	0.90255	8	4.11255	0.360219	0.689749	Clostridium.sensu.stricto.1	Week 2	Clostridium sensu stricto 1	Firmicutes	C_Clostridia	O_Clostridiales	F_Clostridiaceae	G_Clostridium sensu stricto 1
0.433156	0.0995518	0.807455	8	4.11255	0.527795	0.403316	Clostridium.sensu.stricto.1	Week 3	Clostridium sensu stricto 1	Firmicutes	C_Clostridia	O_Clostridiales	F_Clostridiaceae	G_Clostridium sensu stricto 1
0.884279	0.755918	0.970134	8	12.3377	0.0419291	0.320399	Colidextribacter	Overall	Colidextribacter	Firmicutes	C_Clostridia	O_Oscillospirales	F_Oscillospiraceae	G_Colidextribacter
0.866891	0.680422	0.967227	8	4.11255	0.0473185	0.308168	Colidextribacter	Week 1	Colidextribacter	Firmicutes	C_Clostridia	O_Oscillospirales	F_Oscillospiraceae	G_Colidextribacter
0.849903	0.646714	0.962642	8	4.11255	0.0499524	0.28285	Colidextribacter	Week 2	Colidextribacter	Firmicutes	C_Clostridia	O_Oscillospirales	F_Oscillospiraceae	G_Colidextribacter
0.93249	0.82433	0.984042	8	4.11255	0.0270807	0.374055	Colidextribacter	Week 3	Colidextribacter	Firmicutes	C_Clostridia	O_Oscillospirales	F_Oscillospiraceae	G_Colidextribacter
0.704218	0.482429	0.911506	8	12.3377	0.0762142	0.181456	Dielma	Overall	Dielma	Firmicutes	C_Bacilli	O_Erysipelotrichales	F_Erysipelotrichaceae	G_Dielma
0.730241	0.442211	0.927278	8	4.11255	0.0898648	0.243265	Dielma	Week 1	Dielma	Firmicutes	C_Bacilli	O_Erysipelotrichales	F_Erysipelotrichaceae	G_Dielma
0.830235	0.609302	0.957207	8	4.11255	0.0392383	0.191895	Dielma	Week 2	Dielma	Firmicutes	C_Bacilli	O_Erysipelotrichales	F_Erysipelotrichaceae	G_Dielma
0.559693	0.223956	0.86535	8	4.11255	0.0923476	0.117387	Dielma	Week 3	Dielma	Firmicutes	C_Bacilli	O_Erysipelotrichales	F_Erysipelotrichaceae	G_Dielma
0.413781	0.195352	0.763988	8	12.3377	0.0328431	0.0231822	Eggerthella	Overall	Eggerthella	Actinobacteriota	C_Coriobacteriia	O_Coriobacteriales	F_Eggerthellaceae	G_Eggerthella
0.277123	-0.0237055	0.715616	8	4.11255	0.0287829	0.0110342	Eggerthella	Week 1	Eggerthella	Actinobacteriota	C_Coriobacteriia	O_Coriobacteriales	F_Eggerthellaceae	G_Eggerthella
0.692232	0.387266	0.914781	8	4.11255	0.0168281	0.0378497	Eggerthella	Week 2	Eggerthella	Actinobacteriota	C_Coriobacteriia	O_Coriobacteriales	F_Eggerthellaceae	G_Eggerthella
0.682378	0.373682	0.91143	8	4.11255	0.0243977	0.052416	Eggerthella	Week 3	Eggerthella	Actinobacteriota	C_Coriobacteriia	O_Coriobacteriales	F_Eggerthellaceae	G_Eggerthella
0.956611	0.900253	0.989387	8	12.3377	0.0750208	1.65399	Eisenbergiella	Overall	Eisenbergiella	Firmicutes	C_Clostridia	O_Lachnospirales	F_Lachnospiraceae	G_Eisenbergiella
0.988917	0.968921	0.997467	8	4.11255	0.0170854	1.52454	Eisenbergiella	Week 1	Eisenbergiella	Firmicutes	C_Clostridia	O_Lachnospirales	F_Lachnospiraceae	G_Eisenbergiella
0.976633	0.93556	0.994621	8	4.11255	0.043332	1.81104	Eisenbergiella	Week 2	Eisenbergiella	Firmicutes	C_Clostridia	O_Lachnospirales	F_Lachnospiraceae	G_Eisenbergiella
0.961614	0.896254	0.991085	8	4.11255	0.0680429	1.70456	Eisenbergiella	Week 3	Eisenbergiella	Firmicutes	C_Clostridia	O_Lachnospirales	F_Lachnospiraceae	G_Eisenbergiella
0.814525	0.637624	0.94944	8	12.3377	0.161275	0.708252	Enterococcus	Overall	Enterococcus	Firmicutes	C_Bacilli	O_Lactobacillales	F_Enterococcaceae	G_Enterococcus
0.897013	0.743636	0.975119	8	4.11255	0.100361	0.874138	Enterococcus	Week 1	Enterococcus	Firmicutes	C_Bacilli	O_Lactobacillales	F_Enterococcaceae	G_Enterococcus
0.876597	0.700297	0.969803	8	4.11255	0.114793	0.81544	Enterococcus	Week 2	Enterococcus	Firmicutes	C_Bacilli	O_Lactobacillales	F_Enterococcaceae	G_Enterococcus
0.84765	0.642341	0.962026	8	4.11255	0.103954	0.57838	Enterococcus	Week 3	Enterococcus	Firmicutes	C_Bacilli	O_Lactobacillales	F_Enterococcaceae	G_Enterococcus
0.75778	0.553524	0.930808	8	12.3377	0.213526	0.668012	Epulopiscium	Overall	Epulopiscium	Firmicutes	C_Clostridia	O_Lachnospirales	F_Lachnospiraceae	G_Epulopiscium
0.966449	0.908735	0.99223	8	4.11255	0.0364024	1.04858	Epulopiscium	Week 1	Epulopiscium	Firmicutes	C_Clostridia	O_Lachnospirales	F_Lachnospiraceae	G_Epulopiscium
0.616679	0.289343	0.887814	8	4.11255	0.274263	0.441229	Epulopiscium	Week 2	Epulopiscium	Firmicutes	C_Clostridia	O_Lachnospirales	F_Lachnospiraceae	G_Epulopiscium
0.685504	0.377964	0.912499	8	4.11255	0.263067	0.573406	Epulopiscium	Week 3	Epulopiscium	Firmicutes	C_Clostridia	O_Lachnospirales	F_Lachnospiraceae	G_Epulopiscium
0.690902	0.465858	0.906419	8	12.3377	0.163362	0.365149	Erysipelatoclostridium	Overall	Erysipelatoclostridium	Firmicutes	C_Bacilli	O_Erysipelotrichales	F_Erysipelatoclostridiaceae	G_Erysipelatoclostridium
0.728231	0.439199	0.926634	8	4.11255	0.148941	0.3991	Erysipelatoclostridium	Week 1	Erysipelatoclostridium	Firmicutes	C_Bacilli	O_Erysipelotrichales	F_Erysipelatoclostridiaceae	G_Erysipelatoclostridium
0.635121	0.311981	0.894676	8	4.11255	0.184032	0.320332	Erysipelatoclostridium	Week 2	Erysipelatoclostridium	Firmicutes	C_Bacilli	O_Erysipelotrichales	F_Erysipelatoclostridiaceae	G_Erysipelatoclostridium
0.619487	0.29274	0.888871	8	4.11255	0.197268	0.321159	Erysipelatoclostridium	Week 3	Erysipelatoclostridium	Firmicutes	C_Bacilli	O_Erysipelotrichales	F_Erysipelatoclostridiaceae	G_Erysipelatoclostridium
0.538983	0.302372	0.838463	8	12.3377	0.133284	0.155824	Escherichia.Shigella	Overall	Escherichia Shigella	Proteobacteria	C_Gammaproteobacteria	O_Enterobacterales	F_Enterobacteriaceae	G_Escherichia-Shigella
0.684929	0.377173	0.912302	8	4.11255	0.105854	0.230115	Escherichia.Shigella	Week 1	Escherichia Shigella	Proteobacteria	C_Gammaproteobacteria	O_Enterobacterales	F_Enterobacteriaceae	G_Escherichia-Shigella
0.714153	0.418444	0.92207	8	4.11255	0.0600043	0.149913	Escherichia.Shigella	Week 2	Escherichia Shigella	Proteobacteria	C_Gammaproteobacteria	O_Enterobacterales	F_Enterobacteriaceae	G_Escherichia-Shigella
0.374549	0.0498911	0.77606	8	4.11255	0.181524	0.108705	Escherichia.Shigella	Week 3	Escherichia Shigella	Proteobacteria	C_Gammaproteobacteria	O_Enterobacterales	F_Enterobacteriaceae	G_Escherichia-Shigella
0.991343	0.979202	0.997935	8	12.3377	0.00431117	0.493716	Eubacterium	Overall	Eubacterium	Firmicutes	C_Clostridia	O_Eubacteriales	F_Eubacteriaceae	G_Eubacterium
0.989709	0.97111	0.997649	8	4.11255	0.00556959	0.535657	Eubacterium	Week 1	Eubacterium	Firmicutes	C_Clostridia	O_Eubacteriales	F_Eubacteriaceae	G_Eubacterium
0.993991	0.983031	0.998631	8	4.11255	0.00307649	0.508914	Eubacterium	Week 2	Eubacterium	Firmicutes	C_Clostridia	O_Eubacteriales	F_Eubacteriaceae	G_Eubacterium
0.994429	0.984257	0.998731	8	4.11255	0.00245415	0.438056	Eubacterium	Week 3	Eubacterium	Firmicutes	C_Clostridia	O_Eubacteriales	F_Eubacteriaceae	G_Eubacterium
0.969906	0.929655	0.992709	8	12.3377	0.0259644	0.836811	Faecalitalea	Overall	Faecalitalea	Firmicutes	C_Bacilli	O_Erysipelotrichales	F_Erysipelotrichaceae	G_Faecalitalea
0.989483	0.970484	0.997597	8	4.11255	0.010543	0.991941	Faecalitalea	Week 1	Faecalitalea	Firmicutes	C_Bacilli	O_Erysipelotrichales	F_Erysipelotrichaceae	G_Faecalitalea
0.990199	0.972465	0.997762	8	4.11255	0.00820364	0.828785	Faecalitalea	Week 2	Faecalitalea	Firmicutes	C_Bacilli	O_Erysipelotrichales	F_Erysipelotrichaceae	G_Faecalitalea
0.973155	0.926316	0.993808	8	4.11255	0.0200599	0.727179	Faecalitalea	Week 3	Faecalitalea	Firmicutes	C_Bacilli	O_Erysipelotrichales	F_Erysipelotrichaceae	G_Faecalitalea
0.194443	0.049101	0.561121	8	12.3377	0.0957184	0.0231042	Flavonifractor	Overall	Flavonifractor	Firmicutes	C_Clostridia	O_Oscillospirales	F_Oscillospiraceae	G_Flavonifractor
0.148183	-0.107036	0.614504	8	4.11255	0.095994	0.0166992	Flavonifractor	Week 1	Flavonifractor	Firmicutes	C_Clostridia	O_Oscillospirales	F_Oscillospiraceae	G_Flavonifractor
0.201816	-0.0740995	0.660038	8	4.11255	0.104014	0.0262992	Flavonifractor	Week 2	Flavonifractor	Firmicutes	C_Clostridia	O_Oscillospirales	F_Oscillospiraceae	G_Flavonifractor
0.0431895	-0.165396	0.506577	8	4.11255	0.0772635	0.0034876	Flavonifractor	Week 3	Flavonifractor	Firmicutes	C_Clostridia	O_Oscillospirales	F_Oscillospiraceae	G_Flavonifractor
0.681003	0.453804	0.902559	8	12.3377	0.0279065	0.0595755	Holdemania	Overall	Holdemania	Firmicutes	C_Bacilli	O_Erysipelotrichales	F_Erysipelotrichaceae	G_Holdemania
0.763898	0.494529	0.937805	8	4.11255	0.0202383	0.0654802	Holdemania	Week 1	Holdemania	Firmicutes	C_Bacilli	O_Erysipelotrichales	F_Erysipelotrichaceae	G_Holdemania
0.560036	0.22433	0.865491	8	4.11255	0.0373458	0.047538	Holdemania	Week 2	Holdemania	Firmicutes	C_Bacilli	O_Erysipelotrichales	F_Erysipelotrichaceae	G_Holdemania
0.687441	0.380629	0.913158	8	4.11255	0.0289428	0.0636567	Holdemania	Week 3	Holdemania	Firmicutes	C_Bacilli	O_Erysipelotrichales	F_Erysipelotrichaceae	G_Holdemania
0.830126	0.662542	0.954268	8	12.3377	0.221338	1.08162	Hungatella	Overall	Hungatella	Firmicutes	C_Clostridia	O_Lachnospirales	F_Lachnospiraceae	G_Hungatella
0.799787	0.554557	0.948514	8	4.11255	0.206455	0.824723	Hungatella	Week 1	Hungatella	Firmicutes	C_Clostridia	O_Lachnospirales	F_Lachnospiraceae	G_Hungatella
0.832742	0.613977	0.957907	8	4.11255	0.225509	1.12276	Hungatella	Week 2	Hungatella	Firmicutes	C_Clostridia	O_Lachnospirales	F_Lachnospiraceae	G_Hungatella
0.860366	0.667317	0.965478	8	4.11255	0.204863	1.26228	Hungatella	Week 3	Hungatella	Firmicutes	C_Clostridia	O_Lachnospirales	F_Lachnospiraceae	G_Hungatella
0.707651	0.486768	0.912797	8	12.3377	0.116412	0.281784	Incertae.Sedis	Overall	Incertae Sedis	Firmicutes	C_Clostridia	O_Oscillospirales	F_Ruminococcaceae	G_Incertae Sedis
0.740133	0.457213	0.930423	8	4.11255	0.106856	0.30434	Incertae.Sedis	Week 1	Incertae Sedis	Firmicutes	C_Clostridia	O_Oscillospirales	F_Ruminococcaceae	G_Incertae Sedis
0.642743	0.321565	0.897458	8	4.11255	0.126213	0.227071	Incertae.Sedis	Week 2	Incertae Sedis	Firmicutes	C_Clostridia	O_Oscillospirales	F_Ruminococcaceae	G_Incertae Sedis
0.664506	0.349695	0.90523	8	4.11255	0.1439	0.285021	Incertae.Sedis	Week 3	Incertae Sedis	Firmicutes	C_Clostridia	O_Oscillospirales	F_Ruminococcaceae	G_Incertae Sedis
0.595713	0.358434	0.866203	8	12.3377	0.0895489	0.131949	Intestinimonas	Overall	Intestinimonas	Firmicutes	C_Clostridia	O_Oscillospirales	F_Oscillospiraceae	G_Intestinimonas
0.647695	0.327865	0.899248	8	4.11255	0.0786513	0.144597	Intestinimonas	Week 1	Intestinimonas	Firmicutes	C_Clostridia	O_Oscillospirales	F_Oscillospiraceae	G_Intestinimonas
0.244338	-0.0462789	0.692499	8	4.11255	0.133301	0.0431019	Intestinimonas	Week 2	Intestinimonas	Firmicutes	C_Clostridia	O_Oscillospirales	F_Oscillospiraceae	G_Intestinimonas
0.763402	0.493731	0.937654	8	4.11255	0.0635102	0.204921	Intestinimonas	Week 3	Intestinimonas	Firmicutes	C_Clostridia	O_Oscillospirales	F_Oscillospiraceae	G_Intestinimonas
0.609978	0.373401	0.8727	8	12.3377	0.0634159	0.0991797	Lachnoclostridium	Overall	Lachnoclostridium	Firmicutes	C_Clostridia	O_Lachnospirales	F_Lachnospiraceae	G_Lachnoclostridium
0.633266	0.309669	0.893995	8	4.11255	0.0799746	0.138098	Lachnoclostridium	Week 1	Lachnoclostridium	Firmicutes	C_Clostridia	O_Lachnospirales	F_Lachnospiraceae	G_Lachnoclostridium
0.53433	0.196884	0.854689	8	4.11255	0.0574995	0.0659773	Lachnoclostridium	Week 2	Lachnoclostridium	Firmicutes	C_Clostridia	O_Lachnospirales	F_Lachnospiraceae	G_Lachnoclostridium
0.770032	0.504465	0.939672	8	4.11255	0.0345266	0.11561	Lachnoclostridium	Week 3	Lachnoclostridium	Firmicutes	C_Clostridia	O_Lachnospirales	F_Lachnospiraceae	G_Lachnoclostridium
0.367417	0.1606	0.730449	8	12.3377	0.492634	0.286132	Lachnospiraceae.NK4A136.group	Overall	Lachnospiraceae NK4A136 group	Firmicutes	C_Clostridia	O_Lachnospirales	F_Lachnospiraceae	G_Lachnospiraceae NK4A136 group
0.864817	0.676235	0.966673	8	4.11255	0.137153	0.87742	Lachnospiraceae.NK4A136.group	Week 1	Lachnospiraceae NK4A136 group	Firmicutes	C_Clostridia	O_Lachnospirales	F_Lachnospiraceae	G_Lachnospiraceae NK4A136 group
0.0653369	-0.153704	0.531778	8	4.11255	0.258446	0.0180664	Lachnospiraceae.NK4A136.group	Week 2	Lachnospiraceae NK4A136 group	Firmicutes	C_Clostridia	O_Lachnospirales	F_Lachnospiraceae	G_Lachnospiraceae NK4A136 group
0.686833	0.379791	0.912951	8	4.11255	0.25008	0.548472	Lachnospiraceae.NK4A136.group	Week 3	Lachnospiraceae NK4A136 group	Firmicutes	C_Clostridia	O_Lachnospirales	F_Lachnospiraceae	G_Lachnospiraceae NK4A136 group
0.796451	0.609763	0.943693	8	12.3377	0.10193	0.398833	Lachnospiraceae.UCG.009	Overall	Lachnospiraceae UCG 009	Firmicutes	C_Clostridia	O_Lachnospirales	F_Lachnospiraceae	G_Lachnospiraceae UCG-009
0.81422	0.580046	0.952678	8	4.11255	0.0943875	0.413674	Lachnospiraceae.UCG.009	Week 1	Lachnospiraceae UCG 009	Firmicutes	C_Clostridia	O_Lachnospirales	F_Lachnospiraceae	G_Lachnospiraceae UCG-009
0.791913	0.540987	0.946208	8	4.11255	0.0889637	0.338568	Lachnospiraceae.UCG.009	Week 2	Lachnospiraceae UCG 009	Firmicutes	C_Clostridia	O_Lachnospirales	F_Lachnospiraceae	G_Lachnospiraceae UCG-009
0.779411	0.51991	0.942497	8	4.11255	0.125798	0.444482	Lachnospiraceae.UCG.009	Week 3	Lachnospiraceae UCG 009	Firmicutes	C_Clostridia	O_Lachnospirales	F_Lachnospiraceae	G_Lachnospiraceae UCG-009
0.638507	0.404475	0.885172	8	12.3377	0.150855	0.266456	Lactonifactor	Overall	Lactonifactor	Firmicutes	C_Clostridia	O_Lachnospirales	F_Lachnospiraceae	G_Lactonifactor
0.506867	0.168852	0.842645	8	4.11255	0.183219	0.188322	Lactonifactor	Week 1	Lactonifactor	Firmicutes	C_Clostridia	O_Lachnospirales	F_Lachnospiraceae	G_Lactonifactor
0.787951	0.534246	0.945039	8	4.11255	0.101962	0.378879	Lactonifactor	Week 2	Lactonifactor	Firmicutes	C_Clostridia	O_Lachnospirales	F_Lachnospiraceae	G_Lactonifactor
0.763752	0.494294	0.937761	8	4.11255	0.0973126	0.314596	Lactonifactor	Week 3	Lactonifactor	Firmicutes	C_Clostridia	O_Lachnospirales	F_Lachnospiraceae	G_Lactonifactor
0.90304	0.791018	0.975329	8	12.3377	0.0997289	0.92883	Monoglobus	Overall	Monoglobus	Firmicutes	C_Clostridia	O_Monoglobales	F_Monoglobaceae	G_Monoglobus
0.90059	0.751455	0.976037	8	4.11255	0.0968839	0.877706	Monoglobus	Week 1	Monoglobus	Firmicutes	C_Clostridia	O_Monoglobales	F_Monoglobaceae	G_Monoglobus
0.923276	0.802677	0.981762	8	4.11255	0.0819306	0.985927	Monoglobus	Week 2	Monoglobus	Firmicutes	C_Clostridia	O_Monoglobales	F_Monoglobaceae	G_Monoglobus
0.924606	0.805772	0.982093	8	4.11255	0.0794057	0.973805	Monoglobus	Week 3	Monoglobus	Firmicutes	C_Clostridia	O_Monoglobales	F_Monoglobaceae	G_Monoglobus
0.521374	0.286014	0.829178	8	12.3377	0.694299	0.756311	Murimonas	Overall	Murimonas	Firmicutes	C_Clostridia	O_Lachnospirales	F_Lachnospiraceae	G_Murimonas
0.63445	0.311143	0.89443	8	4.11255	0.446706	0.775303	Murimonas	Week 1	Murimonas	Firmicutes	C_Clostridia	O_Lachnospirales	F_Lachnospiraceae	G_Murimonas
0.529357	0.191712	0.852548	8	4.11255	0.704166	0.792014	Murimonas	Week 2	Murimonas	Firmicutes	C_Clostridia	O_Lachnospirales	F_Lachnospiraceae	G_Murimonas
0.660865	0.344908	0.903947	8	4.11255	0.56273	1.09658	Murimonas	Week 3	Murimonas	Firmicutes	C_Clostridia	O_Lachnospirales	F_Lachnospiraceae	G_Murimonas
0.872987	0.735508	0.966935	8	12.3377	0.0613423	0.42162	Negativibacillus	Overall	Negativibacillus	Firmicutes	C_Clostridia	O_Oscillospirales	F_Ruminococcaceae	G_Negativibacillus
0.945857	0.856665	0.987305	8	4.11255	0.0304774	0.532429	Negativibacillus	Week 1	Negativibacillus	Firmicutes	C_Clostridia	O_Oscillospirales	F_Ruminococcaceae	G_Negativibacillus
0.912069	0.777011	0.978954	8	4.11255	0.0361166	0.374621	Negativibacillus	Week 2	Negativibacillus	Firmicutes	C_Clostridia	O_Oscillospirales	F_Ruminococcaceae	G_Negativibacillus
0.81449	0.580529	0.952755	8	4.11255	0.0870967	0.382401	Negativibacillus	Week 3	Negativibacillus	Firmicutes	C_Clostridia	O_Oscillospirales	F_Ruminococcaceae	G_Negativibacillus
0.950438	0.88693	0.987823	8	12.3377	0.0146239	0.280439	Odoribacter	Overall	Odoribacter	Bacteroidota	C_Bacteroidia	O_Bacteroidales	F_Marinifilaceae	G_Odoribacter
0.972691	0.925089	0.993699	8	4.11255	0.00777412	0.276895	Odoribacter	Week 1	Odoribacter	Bacteroidota	C_Bacteroidia	O_Bacteroidales	F_Marinifilaceae	G_Odoribacter
0.952675	0.873595	0.98895	8	4.11255	0.0132846	0.267428	Odoribacter	Week 2	Odoribacter	Bacteroidota	C_Bacteroidia	O_Bacteroidales	F_Marinifilaceae	G_Odoribacter
0.926142	0.809359	0.982474	8	4.11255	0.0236536	0.296604	Odoribacter	Week 3	Odoribacter	Bacteroidota	C_Bacteroidia	O_Bacteroidales	F_Marinifilaceae	G_Odoribacter
0.685271	0.458974	0.904232	8	12.3377	0.115022	0.250442	Oscillibacter	Overall	Oscillibacter	Firmicutes	C_Clostridia	O_Oscillospirales	F_Oscillospiraceae	G_Oscillibacter
0.665661	0.35122	0.905635	8	4.11255	0.102893	0.204857	Oscillibacter	Week 1	Oscillibacter	Firmicutes	C_Clostridia	O_Oscillospirales	F_Oscillospiraceae	G_Oscillibacter
0.651474	0.332712	0.900606	8	4.11255	0.120741	0.225693	Oscillibacter	Week 2	Oscillibacter	Firmicutes	C_Clostridia	O_Oscillospirales	F_Oscillospiraceae	G_Oscillibacter
0.685363	0.37777	0.912451	8	4.11255	0.134859	0.293759	Oscillibacter	Week 3	Oscillibacter	Firmicutes	C_Clostridia	O_Oscillospirales	F_Oscillospiraceae	G_Oscillibacter
0.717657	0.499581	0.916519	8	12.3377	0.048397	0.123015	Oscillospira	Overall	Oscillospira	Firmicutes	C_Clostridia	O_Oscillospirales	F_Oscillospiraceae	G_Oscillospira
0.85513	0.656943	0.964063	8	4.11255	0.0301134	0.177752	Oscillospira	Week 1	Oscillospira	Firmicutes	C_Clostridia	O_Oscillospirales	F_Oscillospiraceae	G_Oscillospira
0.822177	0.59445	0.95494	8	4.11255	0.02504	0.115774	Oscillospira	Week 2	Oscillospira	Firmicutes	C_Clostridia	O_Oscillospirales	F_Oscillospiraceae	G_Oscillospira
0.532232	0.194696	0.853788	8	4.11255	0.0770105	0.0876233	Oscillospira	Week 3	Oscillospira	Firmicutes	C_Clostridia	O_Oscillospirales	F_Oscillospiraceae	G_Oscillospira
0.97644	0.944469	0.994319	8	12.3377	0.0337526	1.39885	Parabacteroides	Overall	Parabacteroides	Bacteroidota	C_Bacteroidia	O_Bacteroidales	F_Tannerellaceae	G_Parabacteroides
0.974322	0.92941	0.994081	8	4.11255	0.0350228	1.32891	Parabacteroides	Week 1	Parabacteroides	Bacteroidota	C_Bacteroidia	O_Bacteroidales	F_Tannerellaceae	G_Parabacteroides
0.985787	0.960314	0.996746	8	4.11255	0.0210129	1.45744	Parabacteroides	Week 2	Parabacteroides	Bacteroidota	C_Bacteroidia	O_Bacteroidales	F_Tannerellaceae	G_Parabacteroides
0.979299	0.942707	0.995242	8	4.11255	0.0301082	1.42433	Parabacteroides	Week 3	Parabacteroides	Bacteroidota	C_Bacteroidia	O_Bacteroidales	F_Tannerellaceae	G_Parabacteroides
0.96406	0.916605	0.991256	8	12.3377	0.0231481	0.620921	Parasutterella	Overall	Parasutterella	Proteobacteria	C_Gammaproteobacteria	O_Burkholderiales	F_Sutterellaceae	G_Parasutterella
0.958629	0.888628	0.990374	8	4.11255	0.0248123	0.574943	Parasutterella	Week 1	Parasutterella	Proteobacteria	C_Gammaproteobacteria	O_Burkholderiales	F_Sutterellaceae	G_Parasutterella
0.955325	0.880257	0.989585	8	4.11255	0.0310029	0.662968	Parasutterella	Week 2	Parasutterella	Proteobacteria	C_Gammaproteobacteria	O_Burkholderiales	F_Sutterellaceae	G_Parasutterella
0.960702	0.893918	0.990868	8	4.11255	0.0250804	0.613131	Parasutterella	Week 3	Parasutterella	Proteobacteria	C_Gammaproteobacteria	O_Burkholderiales	F_Sutterellaceae	G_Parasutterella
0.82705	0.657564	0.953326	8	12.3377	0.235942	1.12828	Ruminococcus	Overall	Ruminococcus	Firmicutes	C_Clostridia	O_Oscillospirales	F_Ruminococcaceae	G_Ruminococcus
0.931976	0.82311	0.983916	8	4.11255	0.109578	1.50129	Ruminococcus	Week 1	Ruminococcus	Firmicutes	C_Clostridia	O_Oscillospirales	F_Ruminococcaceae	G_Ruminococcus
0.886277	0.72058	0.97234	8	4.11255	0.142406	1.10982	Ruminococcus	Week 2	Ruminococcus	Firmicutes	C_Clostridia	O_Oscillospirales	F_Ruminococcaceae	G_Ruminococcus
0.886442	0.72093	0.972383	8	4.11255	0.140092	1.09357	Ruminococcus	Week 3	Ruminococcus	Firmicutes	C_Clostridia	O_Oscillospirales	F_Ruminococcaceae	G_Ruminococcus
0.820488	0.647051	0.9513	8	12.3377	0.141912	0.648632	Sellimonas	Overall	Sellimonas	Firmicutes	C_Clostridia	O_Lachnospirales	F_Lachnospiraceae	G_Sellimonas
0.753763	0.478389	0.934686	8	4.11255	0.204346	0.625529	Sellimonas	Week 1	Sellimonas	Firmicutes	C_Clostridia	O_Lachnospirales	F_Lachnospiraceae	G_Sellimonas
0.81814	0.587111	0.953795	8	4.11255	0.151689	0.682412	Sellimonas	Week 2	Sellimonas	Firmicutes	C_Clostridia	O_Lachnospirales	F_Lachnospiraceae	G_Sellimonas
0.846735	0.640571	0.961776	8	4.11255	0.109159	0.603062	Sellimonas	Week 3	Sellimonas	Firmicutes	C_Clostridia	O_Lachnospirales	F_Lachnospiraceae	G_Sellimonas
0.925158	0.834422	0.981268	8	12.3377	0.0735867	0.909644	Subdoligranulum	Overall	Subdoligranulum	Firmicutes	C_Clostridia	O_Oscillospirales	F_Ruminococcaceae	G_Subdoligranulum
0.949489	0.865646	0.988183	8	4.11255	0.0299851	0.56365	Subdoligranulum	Week 1	Subdoligranulum	Firmicutes	C_Clostridia	O_Oscillospirales	F_Ruminococcaceae	G_Subdoligranulum
0.946884	0.859195	0.987554	8	4.11255	0.0643729	1.14755	Subdoligranulum	Week 2	Subdoligranulum	Firmicutes	C_Clostridia	O_Oscillospirales	F_Ruminococcaceae	G_Subdoligranulum
0.937669	0.836726	0.985313	8	4.11255	0.0709137	1.06678	Subdoligranulum	Week 3	Subdoligranulum	Firmicutes	C_Clostridia	O_Oscillospirales	F_Ruminococcaceae	G_Subdoligranulum
0.903435	0.791773	0.975437	8	12.3377	0.0764701	0.715433	Sutterella	Overall	Sutterella	Proteobacteria	C_Gammaproteobacteria	O_Burkholderiales	F_Sutterellaceae	G_Sutterella
0.888035	0.724314	0.972798	8	4.11255	0.0889661	0.705622	Sutterella	Week 1	Sutterella	Proteobacteria	C_Gammaproteobacteria	O_Burkholderiales	F_Sutterellaceae	G_Sutterella
0.905422	0.762124	0.97727	8	4.11255	0.0741391	0.709753	Sutterella	Week 2	Sutterella	Proteobacteria	C_Gammaproteobacteria	O_Burkholderiales	F_Sutterellaceae	G_Sutterella
0.869506	0.685732	0.967924	8	4.11255	0.104152	0.693982	Sutterella	Week 3	Sutterella	Proteobacteria	C_Gammaproteobacteria	O_Burkholderiales	F_Sutterellaceae	G_Sutterella
0.52669	0.290903	0.832017	8	12.3377	0.089351	0.0994281	Terrisporobacter	Overall	Terrisporobacter	Firmicutes	C_Clostridia	O_Peptostreptococcales-Tissierellales	F_Peptostreptococcaceae	G_Terrisporobacter
0.436263	0.102312	0.80903	8	4.11255	0.126978	0.0982655	Terrisporobacter	Week 1	Terrisporobacter	Firmicutes	C_Clostridia	O_Peptostreptococcales-Tissierellales	F_Peptostreptococcaceae	G_Terrisporobacter
0.63277	0.309053	0.893812	8	4.11255	0.0780691	0.13452	Terrisporobacter	Week 2	Terrisporobacter	Firmicutes	C_Clostridia	O_Peptostreptococcales-Tissierellales	F_Peptostreptococcaceae	G_Terrisporobacter
0.288365	-0.0157262	0.723193	8	4.11255	0.0894626	0.0362515	Terrisporobacter	Week 3	Terrisporobacter	Firmicutes	C_Clostridia	O_Peptostreptococcales-Tissierellales	F_Peptostreptococcaceae	G_Terrisporobacter
0.413544	0.195168	0.763826	8	12.3377	0.584915	0.412457	Turicibacter	Overall	Turicibacter	Firmicutes	C_Bacilli	O_Erysipelotrichales	F_Erysipelotrichaceae	G_Turicibacter
0.641303	0.319743	0.896935	8	4.11255	0.386894	0.691714	Turicibacter	Week 1	Turicibacter	Firmicutes	C_Bacilli	O_Erysipelotrichales	F_Erysipelotrichaceae	G_Turicibacter
0.478257	0.140973	0.829505	8	4.11255	0.583355	0.534733	Turicibacter	Week 2	Turicibacter	Firmicutes	C_Bacilli	O_Erysipelotrichales	F_Erysipelotrichaceae	G_Turicibacter
0.312978	0.00219055	0.739201	8	4.11255	0.57569	0.26226	Turicibacter	Week 3	Turicibacter	Firmicutes	C_Bacilli	O_Erysipelotrichales	F_Erysipelotrichaceae	G_Turicibacter
0.858875	0.710718	0.962857	8	12.3377	0.0674256	0.410347	UBA1819	Overall	UBA1819	Firmicutes	C_Clostridia	O_Oscillospirales	F_Ruminococcaceae	G_UBA1819
0.862346	0.671272	0.96601	8	4.11255	0.0657763	0.412061	UBA1819	Week 1	UBA1819	Firmicutes	C_Clostridia	O_Oscillospirales	F_Ruminococcaceae	G_UBA1819
0.891565	0.73186	0.973714	8	4.11255	0.0528536	0.434567	UBA1819	Week 2	UBA1819	Firmicutes	C_Clostridia	O_Oscillospirales	F_Ruminococcaceae	G_UBA1819
0.807277	0.567683	0.950685	8	4.11255	0.090726	0.380033	UBA1819	Week 3	UBA1819	Firmicutes	C_Clostridia	O_Oscillospirales	F_Ruminococcaceae	G_UBA1819
0.596234	0.358975	0.866443	8	12.3377	0.102775	0.151766	unclassified_F_.Eubacterium..coprostanoligenes.group	Overall	unclassified F Eubacterium coprostanoligenes group	Firmicutes	C_Clostridia	O_Oscillospirales	F_[Eubacterium] coprostanoligenes group	unclassified_F_[Eubacterium] coprostanoligenes group
0.447212	0.112145	0.814512	8	4.11255	0.125475	0.101511	unclassified_F_.Eubacterium..coprostanoligenes.group	Week 1	unclassified F Eubacterium coprostanoligenes group	Firmicutes	C_Clostridia	O_Oscillospirales	F_[Eubacterium] coprostanoligenes group	unclassified_F_[Eubacterium] coprostanoligenes group
0.549106	0.212512	0.860952	8	4.11255	0.12418	0.151229	unclassified_F_.Eubacterium..coprostanoligenes.group	Week 2	unclassified F Eubacterium coprostanoligenes group	Firmicutes	C_Clostridia	O_Oscillospirales	F_[Eubacterium] coprostanoligenes group	unclassified_F_[Eubacterium] coprostanoligenes group
0.606159	0.276766	0.883814	8	4.11255	0.101845	0.15675	unclassified_F_.Eubacterium..coprostanoligenes.group	Week 3	unclassified F Eubacterium coprostanoligenes group	Firmicutes	C_Clostridia	O_Oscillospirales	F_[Eubacterium] coprostanoligenes group	unclassified_F_[Eubacterium] coprostanoligenes group
0.826911	0.657338	0.953283	8	12.3377	0.160638	0.767424	unclassified_F_Lachnospiraceae	Overall	unclassified F Lachnospiraceae	Firmicutes	C_Clostridia	O_Lachnospirales	F_Lachnospiraceae	unclassified_F_Lachnospiraceae
0.908515	0.769021	0.978055	8	4.11255	0.09767	0.969934	unclassified_F_Lachnospiraceae	Week 1	unclassified F Lachnospiraceae	Firmicutes	C_Clostridia	O_Lachnospirales	F_Lachnospiraceae	unclassified_F_Lachnospiraceae
0.682265	0.373527	0.911392	8	4.11255	0.277434	0.595726	unclassified_F_Lachnospiraceae	Week 2	unclassified F Lachnospiraceae	Firmicutes	C_Clostridia	O_Lachnospirales	F_Lachnospiraceae	unclassified_F_Lachnospiraceae
0.909731	0.771747	0.978363	8	4.11255	0.075686	0.762764	unclassified_F_Lachnospiraceae	Week 3	unclassified F Lachnospiraceae	Firmicutes	C_Clostridia	O_Lachnospirales	F_Lachnospiraceae	unclassified_F_Lachnospiraceae
0.500009	0.26678	0.817438	8	12.3377	0.107886	0.10789	unclassified_F_Ruminococcaceae	Overall	unclassified F Ruminococcaceae	Firmicutes	C_Clostridia	O_Oscillospirales	F_Ruminococcaceae	unclassified_F_Ruminococcaceae
0.476497	0.139301	0.828676	8	4.11255	0.0947414	0.0862346	unclassified_F_Ruminococcaceae	Week 1	unclassified F Ruminococcaceae	Firmicutes	C_Clostridia	O_Oscillospirales	F_Ruminococcaceae	unclassified_F_Ruminococcaceae
0.344321	0.0259373	0.758503	8	4.11255	0.152245	0.0799493	unclassified_F_Ruminococcaceae	Week 2	unclassified F Ruminococcaceae	Firmicutes	C_Clostridia	O_Oscillospirales	F_Ruminococcaceae	unclassified_F_Ruminococcaceae
0.641584	0.320099	0.897037	8	4.11255	0.0836435	0.149727	unclassified_F_Ruminococcaceae	Week 3	unclassified F Ruminococcaceae	Firmicutes	C_Clostridia	O_Oscillospirales	F_Ruminococcaceae	unclassified_F_Ruminococcaceae

## Sheet: Supplementary Table 6
Quantitative transfer analysis of the difference in abundace between human donor and recipient mouse faecal sample at bacterial genus level
Genus	human	mouse	log2_median_fc	group	time
.Clostridium..innocuum.group	10	289.5	4.72296	G1	Week 1
.Eubacterium..brachy.group	0	0	0	G1	Week 1
.Eubacterium..eligens.group	0	0	0	G1	Week 1
.Eubacterium..fissicatena.group	0	0	0	G1	Week 1
.Eubacterium..hallii.group	14	0	-3.90689	G1	Week 1
.Eubacterium..nodatum.group	33	0	-5.08746	G1	Week 1
.Eubacterium..oxidoreducens.group	0	0	0	G1	Week 1
.Eubacterium..siraeum.group	0	0	0	G1	Week 1
.Eubacterium..ventriosum.group	0	0	0	G1	Week 1
.Eubacterium..xylanophilum.group	75	71	-0.0780025	G1	Week 1
.Ruminococcus..gauvreauii.group	0	0	0	G1	Week 1
.Ruminococcus..gnavus.group	285	194.5	-0.548847	G1	Week 1
.Ruminococcus..torques.group	50	0	-5.67243	G1	Week 1
28.4	0	0	0	G1	Week 1
Acetanaerobacterium	0	0	0	G1	Week 1
Acidaminococcus	0	0	0	G1	Week 1
Acinetobacter	0	0	0	G1	Week 1
Actinomyces	0	0	0	G1	Week 1
Adlercreutzia	0	0	0	G1	Week 1
Agathobacter	0	0	0	G1	Week 1
Alistipes	0	0	0	G1	Week 1
Anaerococcus	116	0	-6.87036	G1	Week 1
Anaerofustis	0	0	0	G1	Week 1
Anaerostipes	194	104	-0.893085	G1	Week 1
Anaerotruncus	0	0	0	G1	Week 1
Aquamonas	0	0	0	G1	Week 1
Asaccharospora	11	0	-3.58496	G1	Week 1
Asteroleplasma	0	0	0	G1	Week 1
Atopobium	0	0	0	G1	Week 1
Bacillus	0	0	0	G1	Week 1
Bacteroides	0	0	0	G1	Week 1
Barnesiella	0	0	0	G1	Week 1
Bifidobacterium	137	238.5	0.795357	G1	Week 1
Bilophila	0	0	0	G1	Week 1
Blautia	164	1114.5	2.75715	G1	Week 1
Butyricicoccus	0	15.5	4.04439	G1	Week 1
CAG.56	0	0	0	G1	Week 1
CHKCI001	57	44.5	-0.350186	G1	Week 1
CHKCI002	0	0	0	G1	Week 1
Campylobacter	0	0	0	G1	Week 1
Candidatus.Soleaferrea	0	0	0	G1	Week 1
Catabacter	0	0	0	G1	Week 1
Catenibacillus	0	0	0	G1	Week 1
Catenibacterium	0	0	0	G1	Week 1
Catenisphaera	0	0	0	G1	Week 1
Christensenella	0	0	0	G1	Week 1
Christensenellaceae.R.7.group	0	0	0	G1	Week 1
Citrobacter	0	0	0	G1	Week 1
Clostridioides	0	0	0	G1	Week 1
Clostridium.sensu.stricto.1	138	26	-2.36405	G1	Week 1
Clostridium.sensu.stricto.2	0	0	0	G1	Week 1
Colidextribacter	0	0	0	G1	Week 1
Collinsella	0	0	0	G1	Week 1
Coprobacillus	0	0	0	G1	Week 1
Coprobacter	0	0	0	G1	Week 1
Coprococcus	38	0	-5.2854	G1	Week 1
DTU089	22	9.5	-1.13124	G1	Week 1
Dialister	11	0	-3.58496	G1	Week 1
Dielma	0	0	0	G1	Week 1
Dorea	45	0	-5.52356	G1	Week 1
Eggerthella	8	1.5	-1.848	G1	Week 1
Eisenbergiella	413	606	0.552066	G1	Week 1
Enterobacter	0	0	0	G1	Week 1
Enterococcus	0	0	0	G1	Week 1
Epulopiscium	78	66	-0.237692	G1	Week 1
Erysipelatoclostridium	88	84.5	-0.0578809	G1	Week 1
Erysipelotrichaceae.UCG.003	0	0	0	G1	Week 1
Escherichia.Shigella	326	19.5	-3.99559	G1	Week 1
Eubacterium	0	0	0	G1	Week 1
Faecalibacterium	1591	0	-10.6366	G1	Week 1
Faecalicoccus	0	0	0	G1	Week 1
Faecalitalea	0	0	0	G1	Week 1
Family.XIII.AD3011.group	0	0	0	G1	Week 1
Finegoldia	10	0	-3.45943	G1	Week 1
Flavonifractor	15	14.5	-0.0458037	G1	Week 1
Fournierella	0	0	0	G1	Week 1
Fusicatenibacter	0	0	0	G1	Week 1
Fusobacterium	5	0	-2.58496	G1	Week 1
GCA.900066575	0	0	0	G1	Week 1
Gemella	0	0	0	G1	Week 1
Gordonibacter	0	0	0	G1	Week 1
Granulicatella	0	0	0	G1	Week 1
HT002	0	0	0	G1	Week 1
Haemophilus	0	0	0	G1	Week 1
Harryflintia	0	0	0	G1	Week 1
Holdemanella	0	0	0	G1	Week 1
Holdemania	6	0	-2.80735	G1	Week 1
Hungatella	50	90.5	0.843274	G1	Week 1
Incertae.Sedis	103	194	0.906891	G1	Week 1
Intestinibacter	211	16.5	-3.59864	G1	Week 1
Intestinimonas	0	15	4	G1	Week 1
Klebsiella	0	0	0	G1	Week 1
Lachnoclostridium	294	466	0.662708	G1	Week 1
Lachnospira	80	0	-6.33985	G1	Week 1
Lachnospiraceae.FCS020.group	0	0	0	G1	Week 1
Lachnospiraceae.NC2004.group	0	0	0	G1	Week 1
Lachnospiraceae.NK4A136.group	14	320	4.41954	G1	Week 1
Lachnospiraceae.UCG.004	0	0	0	G1	Week 1
Lachnospiraceae.UCG.008	0	0	0	G1	Week 1
Lachnospiraceae.UCG.009	19	0	-4.32193	G1	Week 1
Lachnospiraceae.UCG.010	0	0	0	G1	Week 1
Lacticaseibacillus	0	0	0	G1	Week 1
Lactiplantibacillus	0	0	0	G1	Week 1
Lactobacillus	0	0	0	G1	Week 1
Lactococcus	0	0	0	G1	Week 1
Lactonifactor	0	0	0	G1	Week 1
Latilactobacillus	0	0	0	G1	Week 1
Ligilactobacillus	0	0	0	G1	Week 1
Limosilactobacillus	0	0	0	G1	Week 1
Listeria	0	0	0	G1	Week 1
Marvinbryantia	0	0	0	G1	Week 1
Merdibacter	6	0	-2.80735	G1	Week 1
Mogibacterium	0	0	0	G1	Week 1
Monoglobus	22	365	3.99214	G1	Week 1
Morganella	0	0	0	G1	Week 1
Murimonas	0	0	0	G1	Week 1
NK4A214.group	0	0	0	G1	Week 1
Negativibacillus	0	0	0	G1	Week 1
Odoribacter	0	0	0	G1	Week 1
Olsenella	0	0	0	G1	Week 1
Oscillibacter	42	2	-3.8413	G1	Week 1
Oscillospira	0	0	0	G1	Week 1
Paenibacillus	0	0	0	G1	Week 1
Paludicola	0	0	0	G1	Week 1
Parabacteroides	0	0	0	G1	Week 1
Paraprevotella	0	0	0	G1	Week 1
Parasutterella	0	0	0	G1	Week 1
Parvimonas	0	0	0	G1	Week 1
Pediococcus	0	0	0	G1	Week 1
Peptoniphilus	0	0	0	G1	Week 1
Peptostreptococcus	7	0	-3	G1	Week 1
Phascolarctobacterium	0	0	0	G1	Week 1
Prevotella_7	0	0	0	G1	Week 1
Proteus	739	0	-9.53138	G1	Week 1
Pseudoflavonifractor	0	46	5.55459	G1	Week 1
Raoultibacter	0	0	0	G1	Week 1
Romboutsia	188	0	-7.56224	G1	Week 1
Roseburia	0	0	0	G1	Week 1
Rothia	0	0	0	G1	Week 1
Ruminococcus	252	1159.5	2.19754	G1	Week 1
Sellimonas	183	29	-2.61667	G1	Week 1
Sharpea	0	0	0	G1	Week 1
Shuttleworthia	5	0	-2.58496	G1	Week 1
Solobacterium	0	0	0	G1	Week 1
Staphylococcus	2	0	-1.58496	G1	Week 1
Streptococcus	32	0	-5.04439	G1	Week 1
Subdoligranulum	0	0	0	G1	Week 1
Sutterella	33	27.5	-0.254573	G1	Week 1
TM7x	0	0	0	G1	Week 1
Terrisporobacter	9	0	-3.32193	G1	Week 1
Turicibacter	28	0	-4.85798	G1	Week 1
Tuzzerella	0	0	0	G1	Week 1
Tyzzerella	0	0	0	G1	Week 1
UBA1819	0	0	0	G1	Week 1
UCG.002	0	0	0	G1	Week 1
UCG.003	0	0	0	G1	Week 1
UCG.005	0	0	0	G1	Week 1
UCG.009	0	0	0	G1	Week 1
Veillonella	4	0	-2.32193	G1	Week 1
unclassified_C_Bacilli	0	0	0	G1	Week 1
unclassified_C_Clostridia	0	0	0	G1	Week 1
unclassified_F_.Clostridium..methylpentosum.group	2	0	-1.58496	G1	Week 1
unclassified_F_.Eubacterium..coprostanoligenes.group	24	18	-0.395929	G1	Week 1
unclassified_F_Barnesiellaceae	0	0	0	G1	Week 1
unclassified_F_Bifidobacteriaceae	0	0	0	G1	Week 1
unclassified_F_Butyricicoccaceae	0	0	0	G1	Week 1
unclassified_F_Coriobacteriales.Incertae.Sedis	5	0	-2.58496	G1	Week 1
unclassified_F_Desulfovibrionaceae	0	0	0	G1	Week 1
unclassified_F_Eggerthellaceae	0	0	0	G1	Week 1
unclassified_F_Enterobacteriaceae	0	0	0	G1	Week 1
unclassified_F_Enterococcaceae	0	0	0	G1	Week 1
unclassified_F_Erysipelotrichaceae	0	0	0	G1	Week 1
unclassified_F_Hydrogenoanaerobacterium	3	1.5	-0.678072	G1	Week 1
unclassified_F_Lachnospiraceae	161	318.5	0.979822	G1	Week 1
unclassified_F_Lactobacillaceae	0	0	0	G1	Week 1
unclassified_F_Oscillospiraceae	0	0	0	G1	Week 1
unclassified_F_Peptostreptococcaceae	0	0	0	G1	Week 1
unclassified_F_Ruminococcaceae	42	6.5	-2.51937	G1	Week 1
unclassified_F_Tannerellaceae	0	0	0	G1	Week 1
unclassified_F_Veillonellaceae	0	0	0	G1	Week 1
unclassified_K_Bacteria	0	0	0	G1	Week 1
unclassified_O_Bacteroidales	0	0	0	G1	Week 1
unclassified_O_Clostridia.UCG.014	0	0	0	G1	Week 1
unclassified_O_Clostridia.vadinBB60.group	0	0	0	G1	Week 1
unclassified_O_Oscillospirales	0	0	0	G1	Week 1
unclassified_O_Peptostreptococcales.Tissierellales	0	0	0	G1	Week 1
.Clostridium..innocuum.group	10	265.5	4.59856	G1	Week 2
.Eubacterium..brachy.group	0	0	0	G1	Week 2
.Eubacterium..eligens.group	0	0	0	G1	Week 2
.Eubacterium..fissicatena.group	0	0	0	G1	Week 2
.Eubacterium..hallii.group	14	0	-3.90689	G1	Week 2
.Eubacterium..nodatum.group	33	0	-5.08746	G1	Week 2
.Eubacterium..oxidoreducens.group	0	0	0	G1	Week 2
.Eubacterium..siraeum.group	0	0	0	G1	Week 2
.Eubacterium..ventriosum.group	0	0	0	G1	Week 2
.Eubacterium..xylanophilum.group	75	82	0.127112	G1	Week 2
.Ruminococcus..gauvreauii.group	0	0	0	G1	Week 2
.Ruminococcus..gnavus.group	285	127	-1.15987	G1	Week 2
.Ruminococcus..torques.group	50	0	-5.67243	G1	Week 2
28.4	0	0	0	G1	Week 2
Acetanaerobacterium	0	0	0	G1	Week 2
Acidaminococcus	0	0	0	G1	Week 2
Acinetobacter	0	0	0	G1	Week 2
Actinomyces	0	0	0	G1	Week 2
Adlercreutzia	0	0	0	G1	Week 2
Agathobacter	0	0	0	G1	Week 2
Alistipes	0	0	0	G1	Week 2
Anaerococcus	116	0	-6.87036	G1	Week 2
Anaerofustis	0	0	0	G1	Week 2
Anaerostipes	194	94	-1.03747	G1	Week 2
Anaerotruncus	0	0	0	G1	Week 2
Aquamonas	0	0	0	G1	Week 2
Asaccharospora	11	0	-3.58496	G1	Week 2
Asteroleplasma	0	0	0	G1	Week 2
Atopobium	0	0	0	G1	Week 2
Bacillus	0	0	0	G1	Week 2
Bacteroides	0	0	0	G1	Week 2
Barnesiella	0	0	0	G1	Week 2
Bifidobacterium	137	169	0.300866	G1	Week 2
Bilophila	0	0	0	G1	Week 2
Blautia	164	1017.5	2.62591	G1	Week 2
Butyricicoccus	0	19	4.32193	G1	Week 2
CAG.56	0	0	0	G1	Week 2
CHKCI001	57	47	-0.273018	G1	Week 2
CHKCI002	0	0	0	G1	Week 2
Campylobacter	0	0	0	G1	Week 2
Candidatus.Soleaferrea	0	0	0	G1	Week 2
Catabacter	0	0	0	G1	Week 2
Catenibacillus	0	0	0	G1	Week 2
Catenibacterium	0	0	0	G1	Week 2
Catenisphaera	0	0	0	G1	Week 2
Christensenella	0	0	0	G1	Week 2
Christensenellaceae.R.7.group	0	0	0	G1	Week 2
Citrobacter	0	0	0	G1	Week 2
Clostridioides	0	0	0	G1	Week 2
Clostridium.sensu.stricto.1	138	24	-2.47508	G1	Week 2
Clostridium.sensu.stricto.2	0	0	0	G1	Week 2
Colidextribacter	0	0	0	G1	Week 2
Collinsella	0	0	0	G1	Week 2
Coprobacillus	0	0	0	G1	Week 2
Coprobacter	0	0	0	G1	Week 2
Coprococcus	38	0	-5.2854	G1	Week 2
DTU089	22	10	-1.06413	G1	Week 2
Dialister	11	0	-3.58496	G1	Week 2
Dielma	0	0	0	G1	Week 2
Dorea	45	0	-5.52356	G1	Week 2
Eggerthella	8	1	-2.16993	G1	Week 2
Eisenbergiella	413	949.5	1.19906	G1	Week 2
Enterobacter	0	0	0	G1	Week 2
Enterococcus	0	0	0	G1	Week 2
Epulopiscium	78	61	-0.349584	G1	Week 2
Erysipelatoclostridium	88	41	-1.08342	G1	Week 2
Erysipelotrichaceae.UCG.003	0	0	0	G1	Week 2
Escherichia.Shigella	326	3	-6.35315	G1	Week 2
Eubacterium	0	0	0	G1	Week 2
Faecalibacterium	1591	0	-10.6366	G1	Week 2
Faecalicoccus	0	0	0	G1	Week 2
Faecalitalea	0	0	0	G1	Week 2
Family.XIII.AD3011.group	0	0	0	G1	Week 2
Finegoldia	10	0	-3.45943	G1	Week 2
Flavonifractor	15	15.5	0.0443941	G1	Week 2
Fournierella	0	0	0	G1	Week 2
Fusicatenibacter	0	0	0	G1	Week 2
Fusobacterium	5	0	-2.58496	G1	Week 2
GCA.900066575	0	0	0	G1	Week 2
Gemella	0	0	0	G1	Week 2
Gordonibacter	0	0	0	G1	Week 2
Granulicatella	0	0	0	G1	Week 2
HT002	0	0	0	G1	Week 2
Haemophilus	0	0	0	G1	Week 2
Harryflintia	0	0	0	G1	Week 2
Holdemanella	0	0	0	G1	Week 2
Holdemania	6	0	-2.80735	G1	Week 2
Hungatella	50	287	2.4975	G1	Week 2
Incertae.Sedis	103	143.5	0.474486	G1	Week 2
Intestinibacter	211	36	-2.51847	G1	Week 2
Intestinimonas	0	8.5	3.24793	G1	Week 2
Klebsiella	0	0	0	G1	Week 2
Lachnoclostridium	294	575.5	0.966606	G1	Week 2
Lachnospira	80	0	-6.33985	G1	Week 2
Lachnospiraceae.FCS020.group	0	0	0	G1	Week 2
Lachnospiraceae.NC2004.group	0	0	0	G1	Week 2
Lachnospiraceae.NK4A136.group	14	0	-3.90689	G1	Week 2
Lachnospiraceae.UCG.004	0	0	0	G1	Week 2
Lachnospiraceae.UCG.008	0	0	0	G1	Week 2
Lachnospiraceae.UCG.009	19	0	-4.32193	G1	Week 2
Lachnospiraceae.UCG.010	0	0	0	G1	Week 2
Lacticaseibacillus	0	0	0	G1	Week 2
Lactiplantibacillus	0	0	0	G1	Week 2
Lactobacillus	0	0	0	G1	Week 2
Lactococcus	0	0	0	G1	Week 2
Lactonifactor	0	0	0	G1	Week 2
Latilactobacillus	0	0	0	G1	Week 2
Ligilactobacillus	0	0	0	G1	Week 2
Limosilactobacillus	0	0	0	G1	Week 2
Listeria	0	0	0	G1	Week 2
Marvinbryantia	0	0	0	G1	Week 2
Merdibacter	6	0	-2.80735	G1	Week 2
Mogibacterium	0	0	0	G1	Week 2
Monoglobus	22	366.5	3.99804	G1	Week 2
Morganella	0	0	0	G1	Week 2
Murimonas	0	0	0	G1	Week 2
NK4A214.group	0	0	0	G1	Week 2
Negativibacillus	0	0	0	G1	Week 2
Odoribacter	0	0	0	G1	Week 2
Olsenella	0	0	0	G1	Week 2
Oscillibacter	42	2.5	-3.61891	G1	Week 2
Oscillospira	0	0	0	G1	Week 2
Paenibacillus	0	0	0	G1	Week 2
Paludicola	0	0	0	G1	Week 2
Parabacteroides	0	0	0	G1	Week 2
Paraprevotella	0	0	0	G1	Week 2
Parasutterella	0	0	0	G1	Week 2
Parvimonas	0	0	0	G1	Week 2
Pediococcus	0	0	0	G1	Week 2
Peptoniphilus	0	0	0	G1	Week 2
Peptostreptococcus	7	0	-3	G1	Week 2
Phascolarctobacterium	0	0	0	G1	Week 2
Prevotella_7	0	0	0	G1	Week 2
Proteus	739	0	-9.53138	G1	Week 2
Pseudoflavonifractor	0	40.5	5.37504	G1	Week 2
Raoultibacter	0	0	0	G1	Week 2
Romboutsia	188	0	-7.56224	G1	Week 2
Roseburia	0	0	0	G1	Week 2
Rothia	0	0	0	G1	Week 2
Ruminococcus	252	1224	2.27557	G1	Week 2
Sellimonas	183	68.5	-1.40462	G1	Week 2
Sharpea	0	0	0	G1	Week 2
Shuttleworthia	5	0	-2.58496	G1	Week 2
Solobacterium	0	0	0	G1	Week 2
Staphylococcus	2	0	-1.58496	G1	Week 2
Streptococcus	32	0	-5.04439	G1	Week 2
Subdoligranulum	0	0	0	G1	Week 2
Sutterella	33	27	-0.280108	G1	Week 2
TM7x	0	0	0	G1	Week 2
Terrisporobacter	9	0	-3.32193	G1	Week 2
Turicibacter	28	15	-0.857981	G1	Week 2
Tuzzerella	0	0	0	G1	Week 2
Tyzzerella	0	0	0	G1	Week 2
UBA1819	0	0	0	G1	Week 2
UCG.002	0	0	0	G1	Week 2
UCG.003	0	0	0	G1	Week 2
UCG.005	0	0	0	G1	Week 2
UCG.009	0	0	0	G1	Week 2
Veillonella	4	0	-2.32193	G1	Week 2
unclassified_C_Bacilli	0	0	0	G1	Week 2
unclassified_C_Clostridia	0	0	0	G1	Week 2
unclassified_F_.Clostridium..methylpentosum.group	2	0	-1.58496	G1	Week 2
unclassified_F_.Eubacterium..coprostanoligenes.group	24	19.5	-0.286304	G1	Week 2
unclassified_F_Barnesiellaceae	0	0	0	G1	Week 2
unclassified_F_Bifidobacteriaceae	0	0	0	G1	Week 2
unclassified_F_Butyricicoccaceae	0	0	0	G1	Week 2
unclassified_F_Coriobacteriales.Incertae.Sedis	5	0	-2.58496	G1	Week 2
unclassified_F_Desulfovibrionaceae	0	0	0	G1	Week 2
unclassified_F_Eggerthellaceae	0	0	0	G1	Week 2
unclassified_F_Enterobacteriaceae	0	0	0	G1	Week 2
unclassified_F_Enterococcaceae	0	0	0	G1	Week 2
unclassified_F_Erysipelotrichaceae	0	0	0	G1	Week 2
unclassified_F_Hydrogenoanaerobacterium	3	0	-2	G1	Week 2
unclassified_F_Lachnospiraceae	161	223.5	0.470722	G1	Week 2
unclassified_F_Lactobacillaceae	0	0	0	G1	Week 2
unclassified_F_Oscillospiraceae	0	0	0	G1	Week 2
unclassified_F_Peptostreptococcaceae	0	0	0	G1	Week 2
unclassified_F_Ruminococcaceae	42	4	-3.10434	G1	Week 2
unclassified_F_Tannerellaceae	0	0	0	G1	Week 2
unclassified_F_Veillonellaceae	0	0	0	G1	Week 2
unclassified_K_Bacteria	0	0	0	G1	Week 2
unclassified_O_Bacteroidales	0	0	0	G1	Week 2
unclassified_O_Clostridia.UCG.014	0	0	0	G1	Week 2
unclassified_O_Clostridia.vadinBB60.group	0	0	0	G1	Week 2
unclassified_O_Oscillospirales	0	0	0	G1	Week 2
unclassified_O_Peptostreptococcales.Tissierellales	0	0	0	G1	Week 2
.Clostridium..innocuum.group	10	194.5	4.15159	G1	Week 3
.Eubacterium..brachy.group	0	0	0	G1	Week 3
.Eubacterium..eligens.group	0	0	0	G1	Week 3
.Eubacterium..fissicatena.group	0	0	0	G1	Week 3
.Eubacterium..hallii.group	14	0	-3.90689	G1	Week 3
.Eubacterium..nodatum.group	33	0	-5.08746	G1	Week 3
.Eubacterium..oxidoreducens.group	0	0	0	G1	Week 3
.Eubacterium..siraeum.group	0	0	0	G1	Week 3
.Eubacterium..ventriosum.group	0	0	0	G1	Week 3
.Eubacterium..xylanophilum.group	75	98.5	0.388697	G1	Week 3
.Ruminococcus..gauvreauii.group	0	0	0	G1	Week 3
.Ruminococcus..gnavus.group	285	422.5	0.566347	G1	Week 3
.Ruminococcus..torques.group	50	0.5	-5.08746	G1	Week 3
28.4	0	0	0	G1	Week 3
Acetanaerobacterium	0	0	0	G1	Week 3
Acidaminococcus	0	0	0	G1	Week 3
Acinetobacter	0	0	0	G1	Week 3
Actinomyces	0	0	0	G1	Week 3
Adlercreutzia	0	0	0	G1	Week 3
Agathobacter	0	0	0	G1	Week 3
Alistipes	0	0	0	G1	Week 3
Anaerococcus	116	0	-6.87036	G1	Week 3
Anaerofustis	0	0	0	G1	Week 3
Anaerostipes	194	102	-0.92083	G1	Week 3
Anaerotruncus	0	0	0	G1	Week 3
Aquamonas	0	0	0	G1	Week 3
Asaccharospora	11	0	-3.58496	G1	Week 3
Asteroleplasma	0	0	0	G1	Week 3
Atopobium	0	0	0	G1	Week 3
Bacillus	0	0	0	G1	Week 3
Bacteroides	0	0	0	G1	Week 3
Barnesiella	0	0	0	G1	Week 3
Bifidobacterium	137	41.5	-1.69913	G1	Week 3
Bilophila	0	0	0	G1	Week 3
Blautia	164	889	2.43134	G1	Week 3
Butyricicoccus	0	16	4.08746	G1	Week 3
CAG.56	0	0	0	G1	Week 3
CHKCI001	57	50	-0.185556	G1	Week 3
CHKCI002	0	0	0	G1	Week 3
Campylobacter	0	0	0	G1	Week 3
Candidatus.Soleaferrea	0	0	0	G1	Week 3
Catabacter	0	0	0	G1	Week 3
Catenibacillus	0	0	0	G1	Week 3
Catenibacterium	0	0	0	G1	Week 3
Catenisphaera	0	0	0	G1	Week 3
Christensenella	0	0	0	G1	Week 3
Christensenellaceae.R.7.group	0	0	0	G1	Week 3
Citrobacter	0	0	0	G1	Week 3
Clostridioides	0	0	0	G1	Week 3
Clostridium.sensu.stricto.1	138	33	-2.03148	G1	Week 3
Clostridium.sensu.stricto.2	0	0	0	G1	Week 3
Colidextribacter	0	0	0	G1	Week 3
Collinsella	0	0	0	G1	Week 3
Coprobacillus	0	0	0	G1	Week 3
Coprobacter	0	0	0	G1	Week 3
Coprococcus	38	0	-5.2854	G1	Week 3
DTU089	22	7.5	-1.4361	G1	Week 3
Dialister	11	0	-3.58496	G1	Week 3
Dielma	0	0	0	G1	Week 3
Dorea	45	0	-5.52356	G1	Week 3
Eggerthella	8	4	-0.847997	G1	Week 3
Eisenbergiella	413	879.5	1.08869	G1	Week 3
Enterobacter	0	0	0	G1	Week 3
Enterococcus	0	0	0	G1	Week 3
Epulopiscium	78	109	0.477579	G1	Week 3
Erysipelatoclostridium	88	71.5	-0.295824	G1	Week 3
Erysipelotrichaceae.UCG.003	0	0	0	G1	Week 3
Escherichia.Shigella	326	4.5	-5.89372	G1	Week 3
Eubacterium	0	0	0	G1	Week 3
Faecalibacterium	1591	0	-10.6366	G1	Week 3
Faecalicoccus	0	0	0	G1	Week 3
Faecalitalea	0	0	0	G1	Week 3
Family.XIII.AD3011.group	0	0	0	G1	Week 3
Finegoldia	10	0	-3.45943	G1	Week 3
Flavonifractor	15	17	0.169925	G1	Week 3
Fournierella	0	0	0	G1	Week 3
Fusicatenibacter	0	0	0	G1	Week 3
Fusobacterium	5	0	-2.58496	G1	Week 3
GCA.900066575	0	0	0	G1	Week 3
Gemella	0	0	0	G1	Week 3
Gordonibacter	0	0	0	G1	Week 3
Granulicatella	0	0	0	G1	Week 3
HT002	0	0	0	G1	Week 3
Haemophilus	0	0	0	G1	Week 3
Harryflintia	0	0	0	G1	Week 3
Holdemanella	0	0	0	G1	Week 3
Holdemania	6	0	-2.80735	G1	Week 3
Hungatella	50	259.5	2.35271	G1	Week 3
Incertae.Sedis	103	189.5	0.873207	G1	Week 3
Intestinibacter	211	29.5	-2.79718	G1	Week 3
Intestinimonas	0	11	3.58496	G1	Week 3
Klebsiella	0	0	0	G1	Week 3
Lachnoclostridium	294	403.5	0.455425	G1	Week 3
Lachnospira	80	0	-6.33985	G1	Week 3
Lachnospiraceae.FCS020.group	0	0	0	G1	Week 3
Lachnospiraceae.NC2004.group	0	0	0	G1	Week 3
Lachnospiraceae.NK4A136.group	14	202.5	3.76199	G1	Week 3
Lachnospiraceae.UCG.004	0	0	0	G1	Week 3
Lachnospiraceae.UCG.008	0	0	0	G1	Week 3
Lachnospiraceae.UCG.009	19	0	-4.32193	G1	Week 3
Lachnospiraceae.UCG.010	0	0	0	G1	Week 3
Lacticaseibacillus	0	0	0	G1	Week 3
Lactiplantibacillus	0	0	0	G1	Week 3
Lactobacillus	0	0	0	G1	Week 3
Lactococcus	0	0	0	G1	Week 3
Lactonifactor	0	0	0	G1	Week 3
Latilactobacillus	0	0	0	G1	Week 3
Ligilactobacillus	0	0	0	G1	Week 3
Limosilactobacillus	0	0	0	G1	Week 3
Listeria	0	0	0	G1	Week 3
Marvinbryantia	0	0	0	G1	Week 3
Merdibacter	6	0	-2.80735	G1	Week 3
Mogibacterium	0	0	0	G1	Week 3
Monoglobus	22	352.5	3.942	G1	Week 3
Morganella	0	0	0	G1	Week 3
Murimonas	0	0	0	G1	Week 3
NK4A214.group	0	0	0	G1	Week 3
Negativibacillus	0	0	0	G1	Week 3
Odoribacter	0	0	0	G1	Week 3
Olsenella	0	0	0	G1	Week 3
Oscillibacter	42	4.5	-2.96683	G1	Week 3
Oscillospira	0	0	0	G1	Week 3
Paenibacillus	0	0	0	G1	Week 3
Paludicola	0	0	0	G1	Week 3
Parabacteroides	0	0	0	G1	Week 3
Paraprevotella	0	0	0	G1	Week 3
Parasutterella	0	0	0	G1	Week 3
Parvimonas	0	0	0	G1	Week 3
Pediococcus	0	0	0	G1	Week 3
Peptoniphilus	0	0	0	G1	Week 3
Peptostreptococcus	7	0	-3	G1	Week 3
Phascolarctobacterium	0	0	0	G1	Week 3
Prevotella_7	0	0	0	G1	Week 3
Proteus	739	0	-9.53138	G1	Week 3
Pseudoflavonifractor	0	48	5.61471	G1	Week 3
Raoultibacter	0	0	0	G1	Week 3
Romboutsia	188	0	-7.56224	G1	Week 3
Roseburia	0	0	0	G1	Week 3
Rothia	0	0	0	G1	Week 3
Ruminococcus	252	1125.5	2.15464	G1	Week 3
Sellimonas	183	59.5	-1.6047	G1	Week 3
Sharpea	0	0	0	G1	Week 3
Shuttleworthia	5	0	-2.58496	G1	Week 3
Solobacterium	0	0	0	G1	Week 3
Staphylococcus	2	0	-1.58496	G1	Week 3
Streptococcus	32	0	-5.04439	G1	Week 3
Subdoligranulum	0	0	0	G1	Week 3
Sutterella	33	37.5	0.179324	G1	Week 3
TM7x	0	0	0	G1	Week 3
Terrisporobacter	9	0	-3.32193	G1	Week 3
Turicibacter	28	104	1.85626	G1	Week 3
Tuzzerella	0	0	0	G1	Week 3
Tyzzerella	0	0	0	G1	Week 3
UBA1819	0	0	0	G1	Week 3
UCG.002	0	0	0	G1	Week 3
UCG.003	0	0	0	G1	Week 3
UCG.005	0	0	0	G1	Week 3
UCG.009	0	0	0	G1	Week 3
Veillonella	4	0	-2.32193	G1	Week 3
unclassified_C_Bacilli	0	0	0	G1	Week 3
unclassified_C_Clostridia	0	0	0	G1	Week 3
unclassified_F_.Clostridium..methylpentosum.group	2	0.5	-1	G1	Week 3
unclassified_F_.Eubacterium..coprostanoligenes.group	24	18	-0.395929	G1	Week 3
unclassified_F_Barnesiellaceae	0	0	0	G1	Week 3
unclassified_F_Bifidobacteriaceae	0	0	0	G1	Week 3
unclassified_F_Butyricicoccaceae	0	0	0	G1	Week 3
unclassified_F_Coriobacteriales.Incertae.Sedis	5	0	-2.58496	G1	Week 3
unclassified_F_Desulfovibrionaceae	0	0	0	G1	Week 3
unclassified_F_Eggerthellaceae	0	0	0	G1	Week 3
unclassified_F_Enterobacteriaceae	0	0	0	G1	Week 3
unclassified_F_Enterococcaceae	0	0	0	G1	Week 3
unclassified_F_Erysipelotrichaceae	0	0	0	G1	Week 3
unclassified_F_Hydrogenoanaerobacterium	3	0	-2	G1	Week 3
unclassified_F_Lachnospiraceae	161	207.5	0.364054	G1	Week 3
unclassified_F_Lactobacillaceae	0	0	0	G1	Week 3
unclassified_F_Oscillospiraceae	0	0	0	G1	Week 3
unclassified_F_Peptostreptococcaceae	0	0	0	G1	Week 3
unclassified_F_Ruminococcaceae	42	8	-2.25634	G1	Week 3
unclassified_F_Tannerellaceae	0	0	0	G1	Week 3
unclassified_F_Veillonellaceae	0	0	0	G1	Week 3
unclassified_K_Bacteria	0	0	0	G1	Week 3
unclassified_O_Bacteroidales	0	0	0	G1	Week 3
unclassified_O_Clostridia.UCG.014	0	0	0	G1	Week 3
unclassified_O_Clostridia.vadinBB60.group	0	0	0	G1	Week 3
unclassified_O_Oscillospirales	0	0	0	G1	Week 3
unclassified_O_Peptostreptococcales.Tissierellales	0	0	0	G1	Week 3
.Clostridium..innocuum.group	0	74.5	6.2384	G2	Week 1
.Eubacterium..brachy.group	0	0	0	G2	Week 1
.Eubacterium..eligens.group	14	0	-3.90689	G2	Week 1
.Eubacterium..fissicatena.group	0	0	0	G2	Week 1
.Eubacterium..hallii.group	69	0	-6.12928	G2	Week 1
.Eubacterium..nodatum.group	0	0	0	G2	Week 1
.Eubacterium..oxidoreducens.group	0	0	0	G2	Week 1
.Eubacterium..siraeum.group	0	0	0	G2	Week 1
.Eubacterium..ventriosum.group	21	0	-4.45943	G2	Week 1
.Eubacterium..xylanophilum.group	9	0	-3.32193	G2	Week 1
.Ruminococcus..gauvreauii.group	0	2.5	1.80735	G2	Week 1
.Ruminococcus..gnavus.group	13	23	0.777608	G2	Week 1
.Ruminococcus..torques.group	36	916.5	4.63211	G2	Week 1
28.4	0	0	0	G2	Week 1
Acetanaerobacterium	0	0	0	G2	Week 1
Acidaminococcus	59	0	-5.90689	G2	Week 1
Acinetobacter	0	0	0	G2	Week 1
Actinomyces	0	0	0	G2	Week 1
Adlercreutzia	0	0	0	G2	Week 1
Agathobacter	682	0	-9.41574	G2	Week 1
Alistipes	8	26	1.58496	G2	Week 1
Anaerococcus	0	0	0	G2	Week 1
Anaerofustis	0	0	0	G2	Week 1
Anaerostipes	46	0	-5.55459	G2	Week 1
Anaerotruncus	0	0	0	G2	Week 1
Aquamonas	0	0	0	G2	Week 1
Asaccharospora	0	0	0	G2	Week 1
Asteroleplasma	0	0	0	G2	Week 1
Atopobium	0	0	0	G2	Week 1
Bacillus	0	0	0	G2	Week 1
Bacteroides	552	2754	2.3167	G2	Week 1
Barnesiella	0	0	0	G2	Week 1
Bifidobacterium	99	17.5	-2.4344	G2	Week 1
Bilophila	0	0	0	G2	Week 1
Blautia	228	1444.5	2.65815	G2	Week 1
Butyricicoccus	15	1.5	-2.67807	G2	Week 1
CAG.56	0	0	0	G2	Week 1
CHKCI001	0	0	0	G2	Week 1
CHKCI002	0	0	0	G2	Week 1
Campylobacter	0	0	0	G2	Week 1
Candidatus.Soleaferrea	0	2	1.58496	G2	Week 1
Catabacter	0	0	0	G2	Week 1
Catenibacillus	0	0	0	G2	Week 1
Catenibacterium	40	0	-5.35755	G2	Week 1
Catenisphaera	16	1	-3.08746	G2	Week 1
Christensenella	0	3.5	2.16993	G2	Week 1
Christensenellaceae.R.7.group	0	0	0	G2	Week 1
Citrobacter	0	0	0	G2	Week 1
Clostridioides	0	0	0	G2	Week 1
Clostridium.sensu.stricto.1	21	0	-4.45943	G2	Week 1
Clostridium.sensu.stricto.2	0	0	0	G2	Week 1
Colidextribacter	2	1	-0.584963	G2	Week 1
Collinsella	0	0.5	0.584963	G2	Week 1
Coprobacillus	0	0	0	G2	Week 1
Coprobacter	6	112	4.01282	G2	Week 1
Coprococcus	0	0	0	G2	Week 1
DTU089	0	0	0	G2	Week 1
Dialister	95	0	-6.58496	G2	Week 1
Dielma	0	0	0	G2	Week 1
Dorea	116	0	-6.87036	G2	Week 1
Eggerthella	0	0	0	G2	Week 1
Eisenbergiella	0	0	0	G2	Week 1
Enterobacter	0	0	0	G2	Week 1
Enterococcus	0	0.5	0.584963	G2	Week 1
Epulopiscium	0	0	0	G2	Week 1
Erysipelatoclostridium	0	53.5	5.76818	G2	Week 1
Erysipelotrichaceae.UCG.003	0	0	0	G2	Week 1
Escherichia.Shigella	7	5.5	-0.29956	G2	Week 1
Eubacterium	0	40	5.35755	G2	Week 1
Faecalibacterium	1891	0	-10.8857	G2	Week 1
Faecalicoccus	0	31	5	G2	Week 1
Faecalitalea	0	0	0	G2	Week 1
Family.XIII.AD3011.group	0	0	0	G2	Week 1
Finegoldia	0	0	0	G2	Week 1
Flavonifractor	0	23	4.58496	G2	Week 1
Fournierella	0	0	0	G2	Week 1
Fusicatenibacter	140	0	-7.13955	G2	Week 1
Fusobacterium	0	0	0	G2	Week 1
GCA.900066575	0	0	0	G2	Week 1
Gemella	0	0	0	G2	Week 1
Gordonibacter	0	0	0	G2	Week 1
Granulicatella	0	0	0	G2	Week 1
HT002	0	0	0	G2	Week 1
Haemophilus	0	0	0	G2	Week 1
Harryflintia	0	0	0	G2	Week 1
Holdemanella	251	27	-3.16993	G2	Week 1
Holdemania	0	0	0	G2	Week 1
Hungatella	0	90.5	6.5157	G2	Week 1
Incertae.Sedis	0	7	3	G2	Week 1
Intestinibacter	6	0	-2.80735	G2	Week 1
Intestinimonas	0	1	1	G2	Week 1
Klebsiella	0	3	2	G2	Week 1
Lachnoclostridium	3	90	4.50779	G2	Week 1
Lachnospira	49	0	-5.64386	G2	Week 1
Lachnospiraceae.FCS020.group	0	0	0	G2	Week 1
Lachnospiraceae.NC2004.group	0	0	0	G2	Week 1
Lachnospiraceae.NK4A136.group	0	0	0	G2	Week 1
Lachnospiraceae.UCG.004	11	0	-3.58496	G2	Week 1
Lachnospiraceae.UCG.008	0	0	0	G2	Week 1
Lachnospiraceae.UCG.009	0	0	0	G2	Week 1
Lachnospiraceae.UCG.010	0	8	3.16993	G2	Week 1
Lacticaseibacillus	0	0	0	G2	Week 1
Lactiplantibacillus	0	0	0	G2	Week 1
Lactobacillus	0	0	0	G2	Week 1
Lactococcus	0	0	0	G2	Week 1
Lactonifactor	0	0	0	G2	Week 1
Latilactobacillus	0	0	0	G2	Week 1
Ligilactobacillus	0	0	0	G2	Week 1
Limosilactobacillus	0	0	0	G2	Week 1
Listeria	0	0	0	G2	Week 1
Marvinbryantia	0	0	0	G2	Week 1
Merdibacter	0	0	0	G2	Week 1
Mogibacterium	0	0	0	G2	Week 1
Monoglobus	23	7	-1.58496	G2	Week 1
Morganella	0	0	0	G2	Week 1
Murimonas	0	0	0	G2	Week 1
NK4A214.group	0	0	0	G2	Week 1
Negativibacillus	13	4.5	-1.34792	G2	Week 1
Odoribacter	0	5.5	2.70044	G2	Week 1
Olsenella	0	2.5	1.80735	G2	Week 1
Oscillibacter	0	14.5	3.9542	G2	Week 1
Oscillospira	0	0	0	G2	Week 1
Paenibacillus	0	0	0	G2	Week 1
Paludicola	0	0	0	G2	Week 1
Parabacteroides	30	173.5	2.49289	G2	Week 1
Paraprevotella	0	0	0	G2	Week 1
Parasutterella	0	0	0	G2	Week 1
Parvimonas	0	0	0	G2	Week 1
Pediococcus	0	0	0	G2	Week 1
Peptoniphilus	0	0	0	G2	Week 1
Peptostreptococcus	0	0	0	G2	Week 1
Phascolarctobacterium	0	0	0	G2	Week 1
Prevotella_7	1409	0	-10.4615	G2	Week 1
Proteus	0	0	0	G2	Week 1
Pseudoflavonifractor	0	0	0	G2	Week 1
Raoultibacter	0	0	0	G2	Week 1
Romboutsia	58	0	-5.88264	G2	Week 1
Roseburia	59	0	-5.90689	G2	Week 1
Rothia	0	0	0	G2	Week 1
Ruminococcus	273	56.5	-2.25254	G2	Week 1
Sellimonas	0	59	5.90689	G2	Week 1
Sharpea	0	0	0	G2	Week 1
Shuttleworthia	0	0	0	G2	Week 1
Solobacterium	0	0	0	G2	Week 1
Staphylococcus	0	0	0	G2	Week 1
Streptococcus	3	7.5	1.08746	G2	Week 1
Subdoligranulum	10	55.5	2.36075	G2	Week 1
Sutterella	68	129.5	0.919382	G2	Week 1
TM7x	0	0	0	G2	Week 1
Terrisporobacter	0	0	0	G2	Week 1
Turicibacter	4	0	-2.32193	G2	Week 1
Tuzzerella	1	2.5	0.807355	G2	Week 1
Tyzzerella	0	0	0	G2	Week 1
UBA1819	0	22.5	4.55459	G2	Week 1
UCG.002	0	0	0	G2	Week 1
UCG.003	4	0	-2.32193	G2	Week 1
UCG.005	0	0	0	G2	Week 1
UCG.009	0	0	0	G2	Week 1
Veillonella	0	0	0	G2	Week 1
unclassified_C_Bacilli	0	0	0	G2	Week 1
unclassified_C_Clostridia	0	0	0	G2	Week 1
unclassified_F_.Clostridium..methylpentosum.group	0	0	0	G2	Week 1
unclassified_F_.Eubacterium..coprostanoligenes.group	35	0	-5.16993	G2	Week 1
unclassified_F_Barnesiellaceae	0	0	0	G2	Week 1
unclassified_F_Bifidobacteriaceae	0	0	0	G2	Week 1
unclassified_F_Butyricicoccaceae	0	0	0	G2	Week 1
unclassified_F_Coriobacteriales.Incertae.Sedis	0	0	0	G2	Week 1
unclassified_F_Desulfovibrionaceae	0	0	0	G2	Week 1
unclassified_F_Eggerthellaceae	0	0	0	G2	Week 1
unclassified_F_Enterobacteriaceae	0	0	0	G2	Week 1
unclassified_F_Enterococcaceae	0	0	0	G2	Week 1
unclassified_F_Erysipelotrichaceae	0	1	1	G2	Week 1
unclassified_F_Hydrogenoanaerobacterium	0	0	0	G2	Week 1
unclassified_F_Lachnospiraceae	0	32.5	5.06609	G2	Week 1
unclassified_F_Lactobacillaceae	0	0	0	G2	Week 1
unclassified_F_Oscillospiraceae	0	0	0	G2	Week 1
unclassified_F_Peptostreptococcaceae	0	0	0	G2	Week 1
unclassified_F_Ruminococcaceae	0	0.5	0.584963	G2	Week 1
unclassified_F_Tannerellaceae	0	9.5	3.39232	G2	Week 1
unclassified_F_Veillonellaceae	5	0	-2.58496	G2	Week 1
unclassified_K_Bacteria	0	0	0	G2	Week 1
unclassified_O_Bacteroidales	0	0	0	G2	Week 1
unclassified_O_Clostridia.UCG.014	0	0	0	G2	Week 1
unclassified_O_Clostridia.vadinBB60.group	0	0	0	G2	Week 1
unclassified_O_Oscillospirales	0	0	0	G2	Week 1
unclassified_O_Peptostreptococcales.Tissierellales	0	0	0	G2	Week 1
.Clostridium..innocuum.group	0	41	5.39232	G2	Week 2
.Eubacterium..brachy.group	0	0	0	G2	Week 2
.Eubacterium..eligens.group	14	0	-3.90689	G2	Week 2
.Eubacterium..fissicatena.group	0	0	0	G2	Week 2
.Eubacterium..hallii.group	69	0	-6.12928	G2	Week 2
.Eubacterium..nodatum.group	0	0	0	G2	Week 2
.Eubacterium..oxidoreducens.group	0	0	0	G2	Week 2
.Eubacterium..siraeum.group	0	0	0	G2	Week 2
.Eubacterium..ventriosum.group	21	0	-4.45943	G2	Week 2
.Eubacterium..xylanophilum.group	9	0	-3.32193	G2	Week 2
.Ruminococcus..gauvreauii.group	0	4	2.32193	G2	Week 2
.Ruminococcus..gnavus.group	13	9	-0.485427	G2	Week 2
.Ruminococcus..torques.group	36	231	2.64853	G2	Week 2
28.4	0	0	0	G2	Week 2
Acetanaerobacterium	0	0	0	G2	Week 2
Acidaminococcus	59	0	-5.90689	G2	Week 2
Acinetobacter	0	0	0	G2	Week 2
Actinomyces	0	0	0	G2	Week 2
Adlercreutzia	0	0	0	G2	Week 2
Agathobacter	682	0	-9.41574	G2	Week 2
Alistipes	8	32	1.87447	G2	Week 2
Anaerococcus	0	0	0	G2	Week 2
Anaerofustis	0	0	0	G2	Week 2
Anaerostipes	46	0	-5.55459	G2	Week 2
Anaerotruncus	0	0	0	G2	Week 2
Aquamonas	0	0	0	G2	Week 2
Asaccharospora	0	0	0	G2	Week 2
Asteroleplasma	0	0	0	G2	Week 2
Atopobium	0	0	0	G2	Week 2
Bacillus	0	0	0	G2	Week 2
Bacteroides	552	3029.5	2.4542	G2	Week 2
Barnesiella	0	0	0	G2	Week 2
Bifidobacterium	99	5	-4.05889	G2	Week 2
Bilophila	0	0	0	G2	Week 2
Blautia	228	1445	2.65865	G2	Week 2
Butyricicoccus	15	0	-4	G2	Week 2
CAG.56	0	0	0	G2	Week 2
CHKCI001	0	0	0	G2	Week 2
CHKCI002	0	0	0	G2	Week 2
Campylobacter	0	0	0	G2	Week 2
Candidatus.Soleaferrea	0	0.5	0.584963	G2	Week 2
Catabacter	0	0	0	G2	Week 2
Catenibacillus	0	0	0	G2	Week 2
Catenibacterium	40	0	-5.35755	G2	Week 2
Catenisphaera	16	0	-4.08746	G2	Week 2
Christensenella	0	4.5	2.45943	G2	Week 2
Christensenellaceae.R.7.group	0	0	0	G2	Week 2
Citrobacter	0	0	0	G2	Week 2
Clostridioides	0	0	0	G2	Week 2
Clostridium.sensu.stricto.1	21	0	-4.45943	G2	Week 2
Clostridium.sensu.stricto.2	0	0	0	G2	Week 2
Colidextribacter	2	1	-0.584963	G2	Week 2
Collinsella	0	0	0	G2	Week 2
Coprobacillus	0	0	0	G2	Week 2
Coprobacter	6	93.5	3.75489	G2	Week 2
Coprococcus	0	0	0	G2	Week 2
DTU089	0	0	0	G2	Week 2
Dialister	95	0	-6.58496	G2	Week 2
Dielma	0	0	0	G2	Week 2
Dorea	116	0	-6.87036	G2	Week 2
Eggerthella	0	0	0	G2	Week 2
Eisenbergiella	0	0	0	G2	Week 2
Enterobacter	0	0	0	G2	Week 2
Enterococcus	0	6	2.80735	G2	Week 2
Epulopiscium	0	0	0	G2	Week 2
Erysipelatoclostridium	0	37.5	5.26679	G2	Week 2
Erysipelotrichaceae.UCG.003	0	0	0	G2	Week 2
Escherichia.Shigella	7	0	-3	G2	Week 2
Eubacterium	0	37.5	5.26679	G2	Week 2
Faecalibacterium	1891	0	-10.8857	G2	Week 2
Faecalicoccus	0	32	5.04439	G2	Week 2
Faecalitalea	0	0	0	G2	Week 2
Family.XIII.AD3011.group	0	0	0	G2	Week 2
Finegoldia	0	0	0	G2	Week 2
Flavonifractor	0	19	4.32193	G2	Week 2
Fournierella	0	0	0	G2	Week 2
Fusicatenibacter	140	0	-7.13955	G2	Week 2
Fusobacterium	0	0	0	G2	Week 2
GCA.900066575	0	0	0	G2	Week 2
Gemella	0	0	0	G2	Week 2
Gordonibacter	0	0	0	G2	Week 2
Granulicatella	0	0	0	G2	Week 2
HT002	0	0	0	G2	Week 2
Haemophilus	0	0	0	G2	Week 2
Harryflintia	0	0	0	G2	Week 2
Holdemanella	251	48.5	-2.34792	G2	Week 2
Holdemania	0	0	0	G2	Week 2
Hungatella	0	187	7.55459	G2	Week 2
Incertae.Sedis	0	10.5	3.52356	G2	Week 2
Intestinibacter	6	0	-2.80735	G2	Week 2
Intestinimonas	0	3	2	G2	Week 2
Klebsiella	0	4.5	2.45943	G2	Week 2
Lachnoclostridium	3	123	4.9542	G2	Week 2
Lachnospira	49	0	-5.64386	G2	Week 2
Lachnospiraceae.FCS020.group	0	0	0	G2	Week 2
Lachnospiraceae.NC2004.group	0	0	0	G2	Week 2
Lachnospiraceae.NK4A136.group	0	4.5	2.45943	G2	Week 2
Lachnospiraceae.UCG.004	11	0	-3.58496	G2	Week 2
Lachnospiraceae.UCG.008	0	0	0	G2	Week 2
Lachnospiraceae.UCG.009	0	0	0	G2	Week 2
Lachnospiraceae.UCG.010	0	13.5	3.85798	G2	Week 2
Lacticaseibacillus	0	0	0	G2	Week 2
Lactiplantibacillus	0	0	0	G2	Week 2
Lactobacillus	0	0	0	G2	Week 2
Lactococcus	0	0	0	G2	Week 2
Lactonifactor	0	0	0	G2	Week 2
Latilactobacillus	0	0	0	G2	Week 2
Ligilactobacillus	0	0	0	G2	Week 2
Limosilactobacillus	0	0	0	G2	Week 2
Listeria	0	0	0	G2	Week 2
Marvinbryantia	0	0	0	G2	Week 2
Merdibacter	0	0	0	G2	Week 2
Mogibacterium	0	0	0	G2	Week 2
Monoglobus	23	35	0.584963	G2	Week 2
Morganella	0	0	0	G2	Week 2
Murimonas	0	0	0	G2	Week 2
NK4A214.group	0	0	0	G2	Week 2
Negativibacillus	13	2.5	-2	G2	Week 2
Odoribacter	0	8	3.16993	G2	Week 2
Olsenella	0	0	0	G2	Week 2
Oscillibacter	0	6	2.80735	G2	Week 2
Oscillospira	0	0	0	G2	Week 2
Paenibacillus	0	0	0	G2	Week 2
Paludicola	0	0	0	G2	Week 2
Parabacteroides	30	227.5	2.88185	G2	Week 2
Paraprevotella	0	0	0	G2	Week 2
Parasutterella	0	0	0	G2	Week 2
Parvimonas	0	0	0	G2	Week 2
Pediococcus	0	0	0	G2	Week 2
Peptoniphilus	0	0	0	G2	Week 2
Peptostreptococcus	0	0	0	G2	Week 2
Phascolarctobacterium	0	0	0	G2	Week 2
Prevotella_7	1409	0	-10.4615	G2	Week 2
Proteus	0	0	0	G2	Week 2
Pseudoflavonifractor	0	0	0	G2	Week 2
Raoultibacter	0	0	0	G2	Week 2
Romboutsia	58	0	-5.88264	G2	Week 2
Roseburia	59	0	-5.90689	G2	Week 2
Rothia	0	0	0	G2	Week 2
Ruminococcus	273	74.5	-1.85963	G2	Week 2
Sellimonas	0	67.5	6.09803	G2	Week 2
Sharpea	0	0	0	G2	Week 2
Shuttleworthia	0	0	0	G2	Week 2
Solobacterium	0	0	0	G2	Week 2
Staphylococcus	0	0	0	G2	Week 2
Streptococcus	3	0	-2	G2	Week 2
Subdoligranulum	10	155	3.82597	G2	Week 2
Sutterella	68	124.5	0.863019	G2	Week 2
TM7x	0	0	0	G2	Week 2
Terrisporobacter	0	0	0	G2	Week 2
Turicibacter	4	0	-2.32193	G2	Week 2
Tuzzerella	1	13.5	2.85798	G2	Week 2
Tyzzerella	0	0	0	G2	Week 2
UBA1819	0	20	4.39232	G2	Week 2
UCG.002	0	0	0	G2	Week 2
UCG.003	4	0	-2.32193	G2	Week 2
UCG.005	0	0	0	G2	Week 2
UCG.009	0	0	0	G2	Week 2
Veillonella	0	0	0	G2	Week 2
unclassified_C_Bacilli	0	0	0	G2	Week 2
unclassified_C_Clostridia	0	0	0	G2	Week 2
unclassified_F_.Clostridium..methylpentosum.group	0	0	0	G2	Week 2
unclassified_F_.Eubacterium..coprostanoligenes.group	35	0	-5.16993	G2	Week 2
unclassified_F_Barnesiellaceae	0	0	0	G2	Week 2
unclassified_F_Bifidobacteriaceae	0	0	0	G2	Week 2
unclassified_F_Butyricicoccaceae	0	0	0	G2	Week 2
unclassified_F_Coriobacteriales.Incertae.Sedis	0	0	0	G2	Week 2
unclassified_F_Desulfovibrionaceae	0	0	0	G2	Week 2
unclassified_F_Eggerthellaceae	0	0	0	G2	Week 2
unclassified_F_Enterobacteriaceae	0	0	0	G2	Week 2
unclassified_F_Enterococcaceae	0	0	0	G2	Week 2
unclassified_F_Erysipelotrichaceae	0	0	0	G2	Week 2
unclassified_F_Hydrogenoanaerobacterium	0	0	0	G2	Week 2
unclassified_F_Lachnospiraceae	0	41	5.39232	G2	Week 2
unclassified_F_Lactobacillaceae	0	0	0	G2	Week 2
unclassified_F_Oscillospiraceae	0	0	0	G2	Week 2
unclassified_F_Peptostreptococcaceae	0	0	0	G2	Week 2
unclassified_F_Ruminococcaceae	0	7.5	3.08746	G2	Week 2
unclassified_F_Tannerellaceae	0	7.5	3.08746	G2	Week 2
unclassified_F_Veillonellaceae	5	0	-2.58496	G2	Week 2
unclassified_K_Bacteria	0	0	0	G2	Week 2
unclassified_O_Bacteroidales	0	0	0	G2	Week 2
unclassified_O_Clostridia.UCG.014	0	0	0	G2	Week 2
unclassified_O_Clostridia.vadinBB60.group	0	0	0	G2	Week 2
unclassified_O_Oscillospirales	0	0	0	G2	Week 2
unclassified_O_Peptostreptococcales.Tissierellales	0	0	0	G2	Week 2
.Clostridium..innocuum.group	0	16.5	4.12928	G2	Week 3
.Eubacterium..brachy.group	0	0	0	G2	Week 3
.Eubacterium..eligens.group	14	0	-3.90689	G2	Week 3
.Eubacterium..fissicatena.group	0	0	0	G2	Week 3
.Eubacterium..hallii.group	69	0	-6.12928	G2	Week 3
.Eubacterium..nodatum.group	0	0	0	G2	Week 3
.Eubacterium..oxidoreducens.group	0	0	0	G2	Week 3
.Eubacterium..siraeum.group	0	0	0	G2	Week 3
.Eubacterium..ventriosum.group	21	0	-4.45943	G2	Week 3
.Eubacterium..xylanophilum.group	9	0	-3.32193	G2	Week 3
.Ruminococcus..gauvreauii.group	0	6.5	2.90689	G2	Week 3
.Ruminococcus..gnavus.group	13	9.5	-0.415037	G2	Week 3
.Ruminococcus..torques.group	36	133.5	1.86201	G2	Week 3
28.4	0	0	0	G2	Week 3
Acetanaerobacterium	0	0	0	G2	Week 3
Acidaminococcus	59	0	-5.90689	G2	Week 3
Acinetobacter	0	0	0	G2	Week 3
Actinomyces	0	0	0	G2	Week 3
Adlercreutzia	0	0	0	G2	Week 3
Agathobacter	682	0	-9.41574	G2	Week 3
Alistipes	8	27.5	1.66297	G2	Week 3
Anaerococcus	0	0	0	G2	Week 3
Anaerofustis	0	0	0	G2	Week 3
Anaerostipes	46	0	-5.55459	G2	Week 3
Anaerotruncus	0	1	1	G2	Week 3
Aquamonas	0	0	0	G2	Week 3
Asaccharospora	0	0	0	G2	Week 3
Asteroleplasma	0	0	0	G2	Week 3
Atopobium	0	0	0	G2	Week 3
Bacillus	0	0	0	G2	Week 3
Bacteroides	552	3507	2.6653	G2	Week 3
Barnesiella	0	0	0	G2	Week 3
Bifidobacterium	99	1.5	-5.32193	G2	Week 3
Bilophila	0	0	0	G2	Week 3
Blautia	228	1534	2.74482	G2	Week 3
Butyricicoccus	15	0	-4	G2	Week 3
CAG.56	0	0	0	G2	Week 3
CHKCI001	0	0	0	G2	Week 3
CHKCI002	0	0	0	G2	Week 3
Campylobacter	0	0	0	G2	Week 3
Candidatus.Soleaferrea	0	0	0	G2	Week 3
Catabacter	0	0	0	G2	Week 3
Catenibacillus	0	0	0	G2	Week 3
Catenibacterium	40	0	-5.35755	G2	Week 3
Catenisphaera	16	0	-4.08746	G2	Week 3
Christensenella	0	2.5	1.80735	G2	Week 3
Christensenellaceae.R.7.group	0	0	0	G2	Week 3
Citrobacter	0	0	0	G2	Week 3
Clostridioides	0	0	0	G2	Week 3
Clostridium.sensu.stricto.1	21	0	-4.45943	G2	Week 3
Clostridium.sensu.stricto.2	0	0	0	G2	Week 3
Colidextribacter	2	1	-0.584963	G2	Week 3
Collinsella	0	0	0	G2	Week 3
Coprobacillus	0	0	0	G2	Week 3
Coprobacter	6	77	3.47805	G2	Week 3
Coprococcus	0	0	0	G2	Week 3
DTU089	0	0	0	G2	Week 3
Dialister	95	0	-6.58496	G2	Week 3
Dielma	0	0	0	G2	Week 3
Dorea	116	0	-6.87036	G2	Week 3
Eggerthella	0	0.5	0.584963	G2	Week 3
Eisenbergiella	0	0	0	G2	Week 3
Enterobacter	0	0	0	G2	Week 3
Enterococcus	0	5.5	2.70044	G2	Week 3
Epulopiscium	0	0	0	G2	Week 3
Erysipelatoclostridium	0	23.5	4.61471	G2	Week 3
Erysipelotrichaceae.UCG.003	0	0	0	G2	Week 3
Escherichia.Shigella	7	2	-1.41504	G2	Week 3
Eubacterium	0	32	5.04439	G2	Week 3
Faecalibacterium	1891	0	-10.8857	G2	Week 3
Faecalicoccus	0	21.5	4.49185	G2	Week 3
Faecalitalea	0	0	0	G2	Week 3
Family.XIII.AD3011.group	0	0	0	G2	Week 3
Finegoldia	0	0	0	G2	Week 3
Flavonifractor	0	27	4.80735	G2	Week 3
Fournierella	0	0	0	G2	Week 3
Fusicatenibacter	140	0	-7.13955	G2	Week 3
Fusobacterium	0	0	0	G2	Week 3
GCA.900066575	0	0	0	G2	Week 3
Gemella	0	0	0	G2	Week 3
Gordonibacter	0	0	0	G2	Week 3
Granulicatella	0	0	0	G2	Week 3
HT002	0	0	0	G2	Week 3
Haemophilus	0	0	0	G2	Week 3
Harryflintia	0	0	0	G2	Week 3
Holdemanella	251	25.5	-3.24936	G2	Week 3
Holdemania	0	0	0	G2	Week 3
Hungatella	0	194	7.60733	G2	Week 3
Incertae.Sedis	0	6.5	2.90689	G2	Week 3
Intestinibacter	6	0	-2.80735	G2	Week 3
Intestinimonas	0	1.5	1.32193	G2	Week 3
Klebsiella	0	7	3	G2	Week 3
Lachnoclostridium	3	132	5.05528	G2	Week 3
Lachnospira	49	0	-5.64386	G2	Week 3
Lachnospiraceae.FCS020.group	0	0	0	G2	Week 3
Lachnospiraceae.NC2004.group	0	0	0	G2	Week 3
Lachnospiraceae.NK4A136.group	0	11.5	3.64386	G2	Week 3
Lachnospiraceae.UCG.004	11	0	-3.58496	G2	Week 3
Lachnospiraceae.UCG.008	0	0	0	G2	Week 3
Lachnospiraceae.UCG.009	0	0	0	G2	Week 3
Lachnospiraceae.UCG.010	0	12	3.70044	G2	Week 3
Lacticaseibacillus	0	0	0	G2	Week 3
Lactiplantibacillus	0	0	0	G2	Week 3
Lactobacillus	0	0	0	G2	Week 3
Lactococcus	0	0	0	G2	Week 3
Lactonifactor	0	0	0	G2	Week 3
Latilactobacillus	0	0	0	G2	Week 3
Ligilactobacillus	0	0	0	G2	Week 3
Limosilactobacillus	0	0	0	G2	Week 3
Listeria	0	0	0	G2	Week 3
Marvinbryantia	0	0	0	G2	Week 3
Merdibacter	0	0	0	G2	Week 3
Mogibacterium	0	0	0	G2	Week 3
Monoglobus	23	6.5	-1.67807	G2	Week 3
Morganella	0	0	0	G2	Week 3
Murimonas	0	0	0	G2	Week 3
NK4A214.group	0	0	0	G2	Week 3
Negativibacillus	13	2	-2.22239	G2	Week 3
Odoribacter	0	7	3	G2	Week 3
Olsenella	0	1	1	G2	Week 3
Oscillibacter	0	10.5	3.52356	G2	Week 3
Oscillospira	0	0	0	G2	Week 3
Paenibacillus	0	0	0	G2	Week 3
Paludicola	0	0	0	G2	Week 3
Parabacteroides	30	183	2.56937	G2	Week 3
Paraprevotella	0	0	0	G2	Week 3
Parasutterella	0	0	0	G2	Week 3
Parvimonas	0	0	0	G2	Week 3
Pediococcus	0	0	0	G2	Week 3
Peptoniphilus	0	0	0	G2	Week 3
Peptostreptococcus	0	0	0	G2	Week 3
Phascolarctobacterium	0	0	0	G2	Week 3
Prevotella_7	1409	0	-10.4615	G2	Week 3
Proteus	0	0	0	G2	Week 3
Pseudoflavonifractor	0	0	0	G2	Week 3
Raoultibacter	0	0.5	0.584963	G2	Week 3
Romboutsia	58	0	-5.88264	G2	Week 3
Roseburia	59	0	-5.90689	G2	Week 3
Rothia	0	0	0	G2	Week 3
Ruminococcus	273	27.5	-3.26514	G2	Week 3
Sellimonas	0	30.5	4.97728	G2	Week 3
Sharpea	0	0	0	G2	Week 3
Shuttleworthia	0	0	0	G2	Week 3
Solobacterium	0	0	0	G2	Week 3
Staphylococcus	0	0	0	G2	Week 3
Streptococcus	3	0	-2	G2	Week 3
Subdoligranulum	10	116.5	3.41709	G2	Week 3
Sutterella	68	98	0.520832	G2	Week 3
TM7x	0	0	0	G2	Week 3
Terrisporobacter	0	0	0	G2	Week 3
Turicibacter	4	0	-2.32193	G2	Week 3
Tuzzerella	1	3	1	G2	Week 3
Tyzzerella	0	0	0	G2	Week 3
UBA1819	0	16	4.08746	G2	Week 3
UCG.002	0	0	0	G2	Week 3
UCG.003	4	0	-2.32193	G2	Week 3
UCG.005	0	0	0	G2	Week 3
UCG.009	0	0	0	G2	Week 3
Veillonella	0	0	0	G2	Week 3
unclassified_C_Bacilli	0	0	0	G2	Week 3
unclassified_C_Clostridia	0	0	0	G2	Week 3
unclassified_F_.Clostridium..methylpentosum.group	0	0	0	G2	Week 3
unclassified_F_.Eubacterium..coprostanoligenes.group	35	0	-5.16993	G2	Week 3
unclassified_F_Barnesiellaceae	0	0	0	G2	Week 3
unclassified_F_Bifidobacteriaceae	0	0	0	G2	Week 3
unclassified_F_Butyricicoccaceae	0	0	0	G2	Week 3
unclassified_F_Coriobacteriales.Incertae.Sedis	0	0	0	G2	Week 3
unclassified_F_Desulfovibrionaceae	0	0	0	G2	Week 3
unclassified_F_Eggerthellaceae	0	0	0	G2	Week 3
unclassified_F_Enterobacteriaceae	0	0	0	G2	Week 3
unclassified_F_Enterococcaceae	0	0	0	G2	Week 3
unclassified_F_Erysipelotrichaceae	0	0	0	G2	Week 3
unclassified_F_Hydrogenoanaerobacterium	0	0	0	G2	Week 3
unclassified_F_Lachnospiraceae	0	33.5	5.10852	G2	Week 3
unclassified_F_Lactobacillaceae	0	0	0	G2	Week 3
unclassified_F_Oscillospiraceae	0	0	0	G2	Week 3
unclassified_F_Peptostreptococcaceae	0	0	0	G2	Week 3
unclassified_F_Ruminococcaceae	0	4.5	2.45943	G2	Week 3
unclassified_F_Tannerellaceae	0	1.5	1.32193	G2	Week 3
unclassified_F_Veillonellaceae	5	0	-2.58496	G2	Week 3
unclassified_K_Bacteria	0	0	0	G2	Week 3
unclassified_O_Bacteroidales	0	0	0	G2	Week 3
unclassified_O_Clostridia.UCG.014	0	0	0	G2	Week 3
unclassified_O_Clostridia.vadinBB60.group	0	0	0	G2	Week 3
unclassified_O_Oscillospirales	0	0	0	G2	Week 3
unclassified_O_Peptostreptococcales.Tissierellales	0	0	0	G2	Week 3
.Clostridium..innocuum.group	22	27	0.283793	G3	Week 1
.Eubacterium..brachy.group	0	0	0	G3	Week 1
.Eubacterium..eligens.group	3	0	-2	G3	Week 1
.Eubacterium..fissicatena.group	0	0	0	G3	Week 1
.Eubacterium..hallii.group	0	0	0	G3	Week 1
.Eubacterium..nodatum.group	0	0	0	G3	Week 1
.Eubacterium..oxidoreducens.group	0	0	0	G3	Week 1
.Eubacterium..siraeum.group	0	0	0	G3	Week 1
.Eubacterium..ventriosum.group	0	0	0	G3	Week 1
.Eubacterium..xylanophilum.group	0	0	0	G3	Week 1
.Ruminococcus..gauvreauii.group	42	0	-5.42626	G3	Week 1
.Ruminococcus..gnavus.group	278	237	-0.229304	G3	Week 1
.Ruminococcus..torques.group	430	44	-3.25969	G3	Week 1
28.4	0	0	0	G3	Week 1
Acetanaerobacterium	0	0	0	G3	Week 1
Acidaminococcus	0	0	0	G3	Week 1
Acinetobacter	0	0	0	G3	Week 1
Actinomyces	0	0	0	G3	Week 1
Adlercreutzia	0	0	0	G3	Week 1
Agathobacter	0	0	0	G3	Week 1
Alistipes	0	0	0	G3	Week 1
Anaerococcus	0	0	0	G3	Week 1
Anaerofustis	0	0	0	G3	Week 1
Anaerostipes	46	88	0.921145	G3	Week 1
Anaerotruncus	0	0	0	G3	Week 1
Aquamonas	0	0	0	G3	Week 1
Asaccharospora	0	0	0	G3	Week 1
Asteroleplasma	0	0	0	G3	Week 1
Atopobium	0	0	0	G3	Week 1
Bacillus	0	0	0	G3	Week 1
Bacteroides	1727	4390	1.34545	G3	Week 1
Barnesiella	0	0	0	G3	Week 1
Bifidobacterium	19	3	-2.32193	G3	Week 1
Bilophila	0	0	0	G3	Week 1
Blautia	862	448	-0.942645	G3	Week 1
Butyricicoccus	3	0	-2	G3	Week 1
CAG.56	0	127	7	G3	Week 1
CHKCI001	0	0	0	G3	Week 1
CHKCI002	0	0	0	G3	Week 1
Campylobacter	0	0	0	G3	Week 1
Candidatus.Soleaferrea	0	0	0	G3	Week 1
Catabacter	0	0	0	G3	Week 1
Catenibacillus	9	12	0.378512	G3	Week 1
Catenibacterium	0	0	0	G3	Week 1
Catenisphaera	0	0	0	G3	Week 1
Christensenella	0	0	0	G3	Week 1
Christensenellaceae.R.7.group	0	0	0	G3	Week 1
Citrobacter	0	0	0	G3	Week 1
Clostridioides	0	0	0	G3	Week 1
Clostridium.sensu.stricto.1	45	6	-2.71621	G3	Week 1
Clostridium.sensu.stricto.2	0	0	0	G3	Week 1
Colidextribacter	11	0	-3.58496	G3	Week 1
Collinsella	0	0	0	G3	Week 1
Coprobacillus	0	0	0	G3	Week 1
Coprobacter	0	0	0	G3	Week 1
Coprococcus	0	0	0	G3	Week 1
DTU089	0	0	0	G3	Week 1
Dialister	115	0	-6.85798	G3	Week 1
Dielma	0	3	2	G3	Week 1
Dorea	0	0	0	G3	Week 1
Eggerthella	0	0	0	G3	Week 1
Eisenbergiella	0	0	0	G3	Week 1
Enterobacter	0	0	0	G3	Week 1
Enterococcus	13	2	-2.22239	G3	Week 1
Epulopiscium	0	0	0	G3	Week 1
Erysipelatoclostridium	21	38	0.825971	G3	Week 1
Erysipelotrichaceae.UCG.003	36	0	-5.20945	G3	Week 1
Escherichia.Shigella	8	0	-3.16993	G3	Week 1
Eubacterium	0	0	0	G3	Week 1
Faecalibacterium	1528	0	-10.5784	G3	Week 1
Faecalicoccus	0	0	0	G3	Week 1
Faecalitalea	48	12	-1.91427	G3	Week 1
Family.XIII.AD3011.group	0	0	0	G3	Week 1
Finegoldia	0	0	0	G3	Week 1
Flavonifractor	2	14	2.32193	G3	Week 1
Fournierella	0	0	0	G3	Week 1
Fusicatenibacter	78	0	-6.30378	G3	Week 1
Fusobacterium	0	0	0	G3	Week 1
GCA.900066575	0	0	0	G3	Week 1
Gemella	0	0	0	G3	Week 1
Gordonibacter	0	0	0	G3	Week 1
Granulicatella	0	0	0	G3	Week 1
HT002	0	0	0	G3	Week 1
Haemophilus	2	0	-1.58496	G3	Week 1
Harryflintia	0	0	0	G3	Week 1
Holdemanella	0	0	0	G3	Week 1
Holdemania	5	0	-2.58496	G3	Week 1
Hungatella	0	78	6.30378	G3	Week 1
Incertae.Sedis	6	6	0	G3	Week 1
Intestinibacter	93	0	-6.55459	G3	Week 1
Intestinimonas	0	0	0	G3	Week 1
Klebsiella	0	0	0	G3	Week 1
Lachnoclostridium	116	328	1.49158	G3	Week 1
Lachnospira	0	4	2.32193	G3	Week 1
Lachnospiraceae.FCS020.group	0	0	0	G3	Week 1
Lachnospiraceae.NC2004.group	0	0	0	G3	Week 1
Lachnospiraceae.NK4A136.group	1	7	2	G3	Week 1
Lachnospiraceae.UCG.004	0	0	0	G3	Week 1
Lachnospiraceae.UCG.008	0	0	0	G3	Week 1
Lachnospiraceae.UCG.009	0	0	0	G3	Week 1
Lachnospiraceae.UCG.010	0	0	0	G3	Week 1
Lacticaseibacillus	0	0	0	G3	Week 1
Lactiplantibacillus	0	0	0	G3	Week 1
Lactobacillus	0	0	0	G3	Week 1
Lactococcus	0	0	0	G3	Week 1
Lactonifactor	0	0	0	G3	Week 1
Latilactobacillus	0	0	0	G3	Week 1
Ligilactobacillus	0	0	0	G3	Week 1
Limosilactobacillus	0	0	0	G3	Week 1
Listeria	0	0	0	G3	Week 1
Marvinbryantia	0	0	0	G3	Week 1
Merdibacter	0	0	0	G3	Week 1
Mogibacterium	0	0	0	G3	Week 1
Monoglobus	33	27	-0.280108	G3	Week 1
Morganella	0	0	0	G3	Week 1
Murimonas	0	0	0	G3	Week 1
NK4A214.group	0	0	0	G3	Week 1
Negativibacillus	7	11	0.584963	G3	Week 1
Odoribacter	0	0	0	G3	Week 1
Olsenella	0	0	0	G3	Week 1
Oscillibacter	2	0	-1.58496	G3	Week 1
Oscillospira	0	0	0	G3	Week 1
Paenibacillus	0	0	0	G3	Week 1
Paludicola	0	0	0	G3	Week 1
Parabacteroides	0	0	0	G3	Week 1
Paraprevotella	0	0	0	G3	Week 1
Parasutterella	41	93	1.16227	G3	Week 1
Parvimonas	0	0	0	G3	Week 1
Pediococcus	0	0	0	G3	Week 1
Peptoniphilus	0	0	0	G3	Week 1
Peptostreptococcus	0	0	0	G3	Week 1
Phascolarctobacterium	0	0	0	G3	Week 1
Prevotella_7	0	0	0	G3	Week 1
Proteus	0	0	0	G3	Week 1
Pseudoflavonifractor	0	0	0	G3	Week 1
Raoultibacter	0	0	0	G3	Week 1
Romboutsia	67	0	-6.08746	G3	Week 1
Roseburia	15	0	-4	G3	Week 1
Rothia	0	0	0	G3	Week 1
Ruminococcus	32	339	3.365	G3	Week 1
Sellimonas	113	11	-3.24793	G3	Week 1
Sharpea	0	0	0	G3	Week 1
Shuttleworthia	2	52	4.14296	G3	Week 1
Solobacterium	0	0	0	G3	Week 1
Staphylococcus	0	0	0	G3	Week 1
Streptococcus	14	0	-3.90689	G3	Week 1
Subdoligranulum	0	0	0	G3	Week 1
Sutterella	0	0	0	G3	Week 1
TM7x	0	0	0	G3	Week 1
Terrisporobacter	0	1	1	G3	Week 1
Turicibacter	0	0	0	G3	Week 1
Tuzzerella	0	0	0	G3	Week 1
Tyzzerella	0	0	0	G3	Week 1
UBA1819	2	6	1.22239	G3	Week 1
UCG.002	0	0	0	G3	Week 1
UCG.003	0	0	0	G3	Week 1
UCG.005	0	0	0	G3	Week 1
UCG.009	0	0	0	G3	Week 1
Veillonella	2	0	-1.58496	G3	Week 1
unclassified_C_Bacilli	0	0	0	G3	Week 1
unclassified_C_Clostridia	0	0	0	G3	Week 1
unclassified_F_.Clostridium..methylpentosum.group	0	0	0	G3	Week 1
unclassified_F_.Eubacterium..coprostanoligenes.group	0	0	0	G3	Week 1
unclassified_F_Barnesiellaceae	0	0	0	G3	Week 1
unclassified_F_Bifidobacteriaceae	0	0	0	G3	Week 1
unclassified_F_Butyricicoccaceae	0	0	0	G3	Week 1
unclassified_F_Coriobacteriales.Incertae.Sedis	0	0	0	G3	Week 1
unclassified_F_Desulfovibrionaceae	0	0	0	G3	Week 1
unclassified_F_Eggerthellaceae	0	0	0	G3	Week 1
unclassified_F_Enterobacteriaceae	0	0	0	G3	Week 1
unclassified_F_Enterococcaceae	0	0	0	G3	Week 1
unclassified_F_Erysipelotrichaceae	0	0	0	G3	Week 1
unclassified_F_Hydrogenoanaerobacterium	0	0	0	G3	Week 1
unclassified_F_Lachnospiraceae	575	208	-1.46257	G3	Week 1
unclassified_F_Lactobacillaceae	0	0	0	G3	Week 1
unclassified_F_Oscillospiraceae	0	0	0	G3	Week 1
unclassified_F_Peptostreptococcaceae	0	0	0	G3	Week 1
unclassified_F_Ruminococcaceae	0	0	0	G3	Week 1
unclassified_F_Tannerellaceae	0	0	0	G3	Week 1
unclassified_F_Veillonellaceae	0	0	0	G3	Week 1
unclassified_K_Bacteria	0	0	0	G3	Week 1
unclassified_O_Bacteroidales	0	0	0	G3	Week 1
unclassified_O_Clostridia.UCG.014	26	10	-1.29546	G3	Week 1
unclassified_O_Clostridia.vadinBB60.group	0	0	0	G3	Week 1
unclassified_O_Oscillospirales	0	0	0	G3	Week 1
unclassified_O_Peptostreptococcales.Tissierellales	0	0	0	G3	Week 1
.Clostridium..innocuum.group	22	0	-4.52356	G3	Week 2
.Eubacterium..brachy.group	0	0	0	G3	Week 2
.Eubacterium..eligens.group	3	0	-2	G3	Week 2
.Eubacterium..fissicatena.group	0	0	0	G3	Week 2
.Eubacterium..hallii.group	0	0	0	G3	Week 2
.Eubacterium..nodatum.group	0	0	0	G3	Week 2
.Eubacterium..oxidoreducens.group	0	0	0	G3	Week 2
.Eubacterium..siraeum.group	0	0	0	G3	Week 2
.Eubacterium..ventriosum.group	0	0	0	G3	Week 2
.Eubacterium..xylanophilum.group	0	0	0	G3	Week 2
.Ruminococcus..gauvreauii.group	42	0	-5.42626	G3	Week 2
.Ruminococcus..gnavus.group	278	38	-2.83872	G3	Week 2
.Ruminococcus..torques.group	430	0	-8.75154	G3	Week 2
28.4	0	0	0	G3	Week 2
Acetanaerobacterium	0	0	0	G3	Week 2
Acidaminococcus	0	0	0	G3	Week 2
Acinetobacter	0	0	0	G3	Week 2
Actinomyces	0	0	0	G3	Week 2
Adlercreutzia	0	0	0	G3	Week 2
Agathobacter	0	0	0	G3	Week 2
Alistipes	0	0	0	G3	Week 2
Anaerococcus	0	0	0	G3	Week 2
Anaerofustis	0	0	0	G3	Week 2
Anaerostipes	46	81	0.802963	G3	Week 2
Anaerotruncus	0	0	0	G3	Week 2
Aquamonas	0	0	0	G3	Week 2
Asaccharospora	0	0	0	G3	Week 2
Asteroleplasma	0	0	0	G3	Week 2
Atopobium	0	0	0	G3	Week 2
Bacillus	0	0	0	G3	Week 2
Bacteroides	1727	4549	1.39676	G3	Week 2
Barnesiella	0	0	0	G3	Week 2
Bifidobacterium	19	0	-4.32193	G3	Week 2
Bilophila	0	0	0	G3	Week 2
Blautia	862	626	-0.460895	G3	Week 2
Butyricicoccus	3	0	-2	G3	Week 2
CAG.56	0	0	0	G3	Week 2
CHKCI001	0	0	0	G3	Week 2
CHKCI002	0	0	0	G3	Week 2
Campylobacter	0	0	0	G3	Week 2
Candidatus.Soleaferrea	0	0	0	G3	Week 2
Catabacter	0	0	0	G3	Week 2
Catenibacillus	9	0	-3.32193	G3	Week 2
Catenibacterium	0	0	0	G3	Week 2
Catenisphaera	0	0	0	G3	Week 2
Christensenella	0	0	0	G3	Week 2
Christensenellaceae.R.7.group	0	0	0	G3	Week 2
Citrobacter	0	0	0	G3	Week 2
Clostridioides	0	0	0	G3	Week 2
Clostridium.sensu.stricto.1	45	0	-5.52356	G3	Week 2
Clostridium.sensu.stricto.2	0	0	0	G3	Week 2
Colidextribacter	11	0	-3.58496	G3	Week 2
Collinsella	0	0	0	G3	Week 2
Coprobacillus	0	0	0	G3	Week 2
Coprobacter	0	0	0	G3	Week 2
Coprococcus	0	0	0	G3	Week 2
DTU089	0	0	0	G3	Week 2
Dialister	115	0	-6.85798	G3	Week 2
Dielma	0	8	3.16993	G3	Week 2
Dorea	0	0	0	G3	Week 2
Eggerthella	0	0	0	G3	Week 2
Eisenbergiella	0	0	0	G3	Week 2
Enterobacter	0	0	0	G3	Week 2
Enterococcus	13	0	-3.80735	G3	Week 2
Epulopiscium	0	0	0	G3	Week 2
Erysipelatoclostridium	21	34	0.669851	G3	Week 2
Erysipelotrichaceae.UCG.003	36	0	-5.20945	G3	Week 2
Escherichia.Shigella	8	0	-3.16993	G3	Week 2
Eubacterium	0	0	0	G3	Week 2
Faecalibacterium	1528	0	-10.5784	G3	Week 2
Faecalicoccus	0	0	0	G3	Week 2
Faecalitalea	48	2	-4.02975	G3	Week 2
Family.XIII.AD3011.group	0	0	0	G3	Week 2
Finegoldia	0	0	0	G3	Week 2
Flavonifractor	2	20	2.80735	G3	Week 2
Fournierella	0	0	0	G3	Week 2
Fusicatenibacter	78	0	-6.30378	G3	Week 2
Fusobacterium	0	0	0	G3	Week 2
GCA.900066575	0	0	0	G3	Week 2
Gemella	0	0	0	G3	Week 2
Gordonibacter	0	0	0	G3	Week 2
Granulicatella	0	0	0	G3	Week 2
HT002	0	0	0	G3	Week 2
Haemophilus	2	0	-1.58496	G3	Week 2
Harryflintia	0	0	0	G3	Week 2
Holdemanella	0	0	0	G3	Week 2
Holdemania	5	1	-1.58496	G3	Week 2
Hungatella	0	144	7.17991	G3	Week 2
Incertae.Sedis	6	2	-1.22239	G3	Week 2
Intestinibacter	93	0	-6.55459	G3	Week 2
Intestinimonas	0	0	0	G3	Week 2
Klebsiella	0	0	0	G3	Week 2
Lachnoclostridium	116	770	2.72022	G3	Week 2
Lachnospira	0	0	0	G3	Week 2
Lachnospiraceae.FCS020.group	0	0	0	G3	Week 2
Lachnospiraceae.NC2004.group	0	0	0	G3	Week 2
Lachnospiraceae.NK4A136.group	1	0	-1	G3	Week 2
Lachnospiraceae.UCG.004	0	0	0	G3	Week 2
Lachnospiraceae.UCG.008	0	0	0	G3	Week 2
Lachnospiraceae.UCG.009	0	0	0	G3	Week 2
Lachnospiraceae.UCG.010	0	0	0	G3	Week 2
Lacticaseibacillus	0	0	0	G3	Week 2
Lactiplantibacillus	0	0	0	G3	Week 2
Lactobacillus	0	0	0	G3	Week 2
Lactococcus	0	0	0	G3	Week 2
Lactonifactor	0	0	0	G3	Week 2
Latilactobacillus	0	0	0	G3	Week 2
Ligilactobacillus	0	0	0	G3	Week 2
Limosilactobacillus	0	0	0	G3	Week 2
Listeria	0	0	0	G3	Week 2
Marvinbryantia	0	0	0	G3	Week 2
Merdibacter	0	0	0	G3	Week 2
Mogibacterium	0	0	0	G3	Week 2
Monoglobus	33	0	-5.08746	G3	Week 2
Morganella	0	0	0	G3	Week 2
Murimonas	0	0	0	G3	Week 2
NK4A214.group	0	0	0	G3	Week 2
Negativibacillus	7	0	-3	G3	Week 2
Odoribacter	0	0	0	G3	Week 2
Olsenella	0	0	0	G3	Week 2
Oscillibacter	2	0	-1.58496	G3	Week 2
Oscillospira	0	0	0	G3	Week 2
Paenibacillus	0	0	0	G3	Week 2
Paludicola	0	0	0	G3	Week 2
Parabacteroides	0	0	0	G3	Week 2
Paraprevotella	0	0	0	G3	Week 2
Parasutterella	41	96	1.2076	G3	Week 2
Parvimonas	0	0	0	G3	Week 2
Pediococcus	0	0	0	G3	Week 2
Peptoniphilus	0	0	0	G3	Week 2
Peptostreptococcus	0	0	0	G3	Week 2
Phascolarctobacterium	0	0	0	G3	Week 2
Prevotella_7	0	0	0	G3	Week 2
Proteus	0	0	0	G3	Week 2
Pseudoflavonifractor	0	0	0	G3	Week 2
Raoultibacter	0	0	0	G3	Week 2
Romboutsia	67	0	-6.08746	G3	Week 2
Roseburia	15	0	-4	G3	Week 2
Rothia	0	0	0	G3	Week 2
Ruminococcus	32	0	-5.04439	G3	Week 2
Sellimonas	113	5	-4.24793	G3	Week 2
Sharpea	0	0	0	G3	Week 2
Shuttleworthia	2	0	-1.58496	G3	Week 2
Solobacterium	0	0	0	G3	Week 2
Staphylococcus	0	0	0	G3	Week 2
Streptococcus	14	0	-3.90689	G3	Week 2
Subdoligranulum	0	0	0	G3	Week 2
Sutterella	0	0	0	G3	Week 2
TM7x	0	0	0	G3	Week 2
Terrisporobacter	0	0	0	G3	Week 2
Turicibacter	0	0	0	G3	Week 2
Tuzzerella	0	0	0	G3	Week 2
Tyzzerella	0	0	0	G3	Week 2
UBA1819	2	5	1	G3	Week 2
UCG.002	0	0	0	G3	Week 2
UCG.003	0	0	0	G3	Week 2
UCG.005	0	0	0	G3	Week 2
UCG.009	0	0	0	G3	Week 2
Veillonella	2	0	-1.58496	G3	Week 2
unclassified_C_Bacilli	0	0	0	G3	Week 2
unclassified_C_Clostridia	0	0	0	G3	Week 2
unclassified_F_.Clostridium..methylpentosum.group	0	5	2.58496	G3	Week 2
unclassified_F_.Eubacterium..coprostanoligenes.group	0	0	0	G3	Week 2
unclassified_F_Barnesiellaceae	0	0	0	G3	Week 2
unclassified_F_Bifidobacteriaceae	0	0	0	G3	Week 2
unclassified_F_Butyricicoccaceae	0	0	0	G3	Week 2
unclassified_F_Coriobacteriales.Incertae.Sedis	0	0	0	G3	Week 2
unclassified_F_Desulfovibrionaceae	0	0	0	G3	Week 2
unclassified_F_Eggerthellaceae	0	0	0	G3	Week 2
unclassified_F_Enterobacteriaceae	0	0	0	G3	Week 2
unclassified_F_Enterococcaceae	0	0	0	G3	Week 2
unclassified_F_Erysipelotrichaceae	0	0	0	G3	Week 2
unclassified_F_Hydrogenoanaerobacterium	0	0	0	G3	Week 2
unclassified_F_Lachnospiraceae	575	76	-2.90314	G3	Week 2
unclassified_F_Lactobacillaceae	0	0	0	G3	Week 2
unclassified_F_Oscillospiraceae	0	0	0	G3	Week 2
unclassified_F_Peptostreptococcaceae	0	0	0	G3	Week 2
unclassified_F_Ruminococcaceae	0	0	0	G3	Week 2
unclassified_F_Tannerellaceae	0	0	0	G3	Week 2
unclassified_F_Veillonellaceae	0	0	0	G3	Week 2
unclassified_K_Bacteria	0	0	0	G3	Week 2
unclassified_O_Bacteroidales	0	0	0	G3	Week 2
unclassified_O_Clostridia.UCG.014	26	0	-4.75489	G3	Week 2
unclassified_O_Clostridia.vadinBB60.group	0	0	0	G3	Week 2
unclassified_O_Oscillospirales	0	0	0	G3	Week 2
unclassified_O_Peptostreptococcales.Tissierellales	0	0	0	G3	Week 2
.Clostridium..innocuum.group	22	16	-0.436099	G3	Week 3
.Eubacterium..brachy.group	0	0	0	G3	Week 3
.Eubacterium..eligens.group	3	0	-2	G3	Week 3
.Eubacterium..fissicatena.group	0	0	0	G3	Week 3
.Eubacterium..hallii.group	0	0	0	G3	Week 3
.Eubacterium..nodatum.group	0	0	0	G3	Week 3
.Eubacterium..oxidoreducens.group	0	0	0	G3	Week 3
.Eubacterium..siraeum.group	0	0	0	G3	Week 3
.Eubacterium..ventriosum.group	0	0	0	G3	Week 3
.Eubacterium..xylanophilum.group	0	0	0	G3	Week 3
.Ruminococcus..gauvreauii.group	42	0	-5.42626	G3	Week 3
.Ruminococcus..gnavus.group	278	27	-3.31677	G3	Week 3
.Ruminococcus..torques.group	430	2	-7.16658	G3	Week 3
28.4	0	0	0	G3	Week 3
Acetanaerobacterium	0	0	0	G3	Week 3
Acidaminococcus	0	0	0	G3	Week 3
Acinetobacter	0	0	0	G3	Week 3
Actinomyces	0	0	0	G3	Week 3
Adlercreutzia	0	0	0	G3	Week 3
Agathobacter	0	0	0	G3	Week 3
Alistipes	0	0	0	G3	Week 3
Anaerococcus	0	0	0	G3	Week 3
Anaerofustis	0	0	0	G3	Week 3
Anaerostipes	46	124	1.4112	G3	Week 3
Anaerotruncus	0	0	0	G3	Week 3
Aquamonas	0	0	0	G3	Week 3
Asaccharospora	0	0	0	G3	Week 3
Asteroleplasma	0	0	0	G3	Week 3
Atopobium	0	0	0	G3	Week 3
Bacillus	0	0	0	G3	Week 3
Bacteroides	1727	4266	1.30412	G3	Week 3
Barnesiella	0	0	0	G3	Week 3
Bifidobacterium	19	0	-4.32193	G3	Week 3
Bilophila	0	0	0	G3	Week 3
Blautia	862	884	0.0363169	G3	Week 3
Butyricicoccus	3	0	-2	G3	Week 3
CAG.56	0	0	0	G3	Week 3
CHKCI001	0	0	0	G3	Week 3
CHKCI002	0	0	0	G3	Week 3
Campylobacter	0	0	0	G3	Week 3
Candidatus.Soleaferrea	0	0	0	G3	Week 3
Catabacter	0	0	0	G3	Week 3
Catenibacillus	9	13	0.485427	G3	Week 3
Catenibacterium	0	0	0	G3	Week 3
Catenisphaera	0	0	0	G3	Week 3
Christensenella	0	0	0	G3	Week 3
Christensenellaceae.R.7.group	0	0	0	G3	Week 3
Citrobacter	0	0	0	G3	Week 3
Clostridioides	0	0	0	G3	Week 3
Clostridium.sensu.stricto.1	45	1	-4.52356	G3	Week 3
Clostridium.sensu.stricto.2	0	0	0	G3	Week 3
Colidextribacter	11	0	-3.58496	G3	Week 3
Collinsella	0	0	0	G3	Week 3
Coprobacillus	0	0	0	G3	Week 3
Coprobacter	0	0	0	G3	Week 3
Coprococcus	0	0	0	G3	Week 3
DTU089	0	0	0	G3	Week 3
Dialister	115	0	-6.85798	G3	Week 3
Dielma	0	5	2.58496	G3	Week 3
Dorea	0	0	0	G3	Week 3
Eggerthella	0	0	0	G3	Week 3
Eisenbergiella	0	0	0	G3	Week 3
Enterobacter	0	0	0	G3	Week 3
Enterococcus	13	2	-2.22239	G3	Week 3
Epulopiscium	0	0	0	G3	Week 3
Erysipelatoclostridium	21	40	0.89812	G3	Week 3
Erysipelotrichaceae.UCG.003	36	0	-5.20945	G3	Week 3
Escherichia.Shigella	8	0	-3.16993	G3	Week 3
Eubacterium	0	0	0	G3	Week 3
Faecalibacterium	1528	0	-10.5784	G3	Week 3
Faecalicoccus	0	0	0	G3	Week 3
Faecalitalea	48	10	-2.15528	G3	Week 3
Family.XIII.AD3011.group	0	0	0	G3	Week 3
Finegoldia	0	0	0	G3	Week 3
Flavonifractor	2	32	3.45943	G3	Week 3
Fournierella	0	0	0	G3	Week 3
Fusicatenibacter	78	0	-6.30378	G3	Week 3
Fusobacterium	0	0	0	G3	Week 3
GCA.900066575	0	0	0	G3	Week 3
Gemella	0	0	0	G3	Week 3
Gordonibacter	0	0	0	G3	Week 3
Granulicatella	0	0	0	G3	Week 3
HT002	0	0	0	G3	Week 3
Haemophilus	2	0	-1.58496	G3	Week 3
Harryflintia	0	0	0	G3	Week 3
Holdemanella	0	0	0	G3	Week 3
Holdemania	5	2	-1	G3	Week 3
Hungatella	0	90	6.50779	G3	Week 3
Incertae.Sedis	6	8	0.36257	G3	Week 3
Intestinibacter	93	0	-6.55459	G3	Week 3
Intestinimonas	0	0	0	G3	Week 3
Klebsiella	0	0	0	G3	Week 3
Lachnoclostridium	116	750	2.6823	G3	Week 3
Lachnospira	0	0	0	G3	Week 3
Lachnospiraceae.FCS020.group	0	0	0	G3	Week 3
Lachnospiraceae.NC2004.group	0	0	0	G3	Week 3
Lachnospiraceae.NK4A136.group	1	10	2.45943	G3	Week 3
Lachnospiraceae.UCG.004	0	0	0	G3	Week 3
Lachnospiraceae.UCG.008	0	0	0	G3	Week 3
Lachnospiraceae.UCG.009	0	0	0	G3	Week 3
Lachnospiraceae.UCG.010	0	0	0	G3	Week 3
Lacticaseibacillus	0	0	0	G3	Week 3
Lactiplantibacillus	0	0	0	G3	Week 3
Lactobacillus	0	0	0	G3	Week 3
Lactococcus	0	0	0	G3	Week 3
Lactonifactor	0	0	0	G3	Week 3
Latilactobacillus	0	0	0	G3	Week 3
Ligilactobacillus	0	0	0	G3	Week 3
Limosilactobacillus	0	0	0	G3	Week 3
Listeria	0	0	0	G3	Week 3
Marvinbryantia	0	0	0	G3	Week 3
Merdibacter	0	0	0	G3	Week 3
Mogibacterium	0	0	0	G3	Week 3
Monoglobus	33	0	-5.08746	G3	Week 3
Morganella	0	0	0	G3	Week 3
Murimonas	0	0	0	G3	Week 3
NK4A214.group	0	0	0	G3	Week 3
Negativibacillus	7	0	-3	G3	Week 3
Odoribacter	0	0	0	G3	Week 3
Olsenella	0	0	0	G3	Week 3
Oscillibacter	2	0	-1.58496	G3	Week 3
Oscillospira	0	0	0	G3	Week 3
Paenibacillus	0	0	0	G3	Week 3
Paludicola	0	0	0	G3	Week 3
Parabacteroides	0	0	0	G3	Week 3
Paraprevotella	0	0	0	G3	Week 3
Parasutterella	41	94	1.17754	G3	Week 3
Parvimonas	0	0	0	G3	Week 3
Pediococcus	0	0	0	G3	Week 3
Peptoniphilus	0	0	0	G3	Week 3
Peptostreptococcus	0	0	0	G3	Week 3
Phascolarctobacterium	0	0	0	G3	Week 3
Prevotella_7	0	0	0	G3	Week 3
Proteus	0	0	0	G3	Week 3
Pseudoflavonifractor	0	0	0	G3	Week 3
Raoultibacter	0	0	0	G3	Week 3
Romboutsia	67	0	-6.08746	G3	Week 3
Roseburia	15	0	-4	G3	Week 3
Rothia	0	0	0	G3	Week 3
Ruminococcus	32	0	-5.04439	G3	Week 3
Sellimonas	113	14	-2.926	G3	Week 3
Sharpea	0	0	0	G3	Week 3
Shuttleworthia	2	0	-1.58496	G3	Week 3
Solobacterium	0	0	0	G3	Week 3
Staphylococcus	0	0	0	G3	Week 3
Streptococcus	14	0	-3.90689	G3	Week 3
Subdoligranulum	0	0	0	G3	Week 3
Sutterella	0	0	0	G3	Week 3
TM7x	0	0	0	G3	Week 3
Terrisporobacter	0	0	0	G3	Week 3
Turicibacter	0	0	0	G3	Week 3
Tuzzerella	0	0	0	G3	Week 3
Tyzzerella	0	0	0	G3	Week 3
UBA1819	2	6	1.22239	G3	Week 3
UCG.002	0	0	0	G3	Week 3
UCG.003	0	0	0	G3	Week 3
UCG.005	0	0	0	G3	Week 3
UCG.009	0	0	0	G3	Week 3
Veillonella	2	0	-1.58496	G3	Week 3
unclassified_C_Bacilli	0	0	0	G3	Week 3
unclassified_C_Clostridia	0	0	0	G3	Week 3
unclassified_F_.Clostridium..methylpentosum.group	0	2	1.58496	G3	Week 3
unclassified_F_.Eubacterium..coprostanoligenes.group	0	0	0	G3	Week 3
unclassified_F_Barnesiellaceae	0	0	0	G3	Week 3
unclassified_F_Bifidobacteriaceae	0	0	0	G3	Week 3
unclassified_F_Butyricicoccaceae	0	0	0	G3	Week 3
unclassified_F_Coriobacteriales.Incertae.Sedis	0	0	0	G3	Week 3
unclassified_F_Desulfovibrionaceae	0	0	0	G3	Week 3
unclassified_F_Eggerthellaceae	0	0	0	G3	Week 3
unclassified_F_Enterobacteriaceae	0	0	0	G3	Week 3
unclassified_F_Enterococcaceae	0	0	0	G3	Week 3
unclassified_F_Erysipelotrichaceae	0	0	0	G3	Week 3
unclassified_F_Hydrogenoanaerobacterium	0	0	0	G3	Week 3
unclassified_F_Lachnospiraceae	575	87	-2.71049	G3	Week 3
unclassified_F_Lactobacillaceae	0	0	0	G3	Week 3
unclassified_F_Oscillospiraceae	0	0	0	G3	Week 3
unclassified_F_Peptostreptococcaceae	0	0	0	G3	Week 3
unclassified_F_Ruminococcaceae	0	0	0	G3	Week 3
unclassified_F_Tannerellaceae	0	0	0	G3	Week 3
unclassified_F_Veillonellaceae	0	0	0	G3	Week 3
unclassified_K_Bacteria	0	0	0	G3	Week 3
unclassified_O_Bacteroidales	0	0	0	G3	Week 3
unclassified_O_Clostridia.UCG.014	26	3	-2.75489	G3	Week 3
unclassified_O_Clostridia.vadinBB60.group	0	0	0	G3	Week 3
unclassified_O_Oscillospirales	0	0	0	G3	Week 3
unclassified_O_Peptostreptococcales.Tissierellales	0	0	0	G3	Week 3
.Clostridium..innocuum.group	22	46.5	1.04629	G4	Week 1
.Eubacterium..brachy.group	13	0	-3.80735	G4	Week 1
.Eubacterium..eligens.group	55	0	-5.80735	G4	Week 1
.Eubacterium..fissicatena.group	0	0	0	G4	Week 1
.Eubacterium..hallii.group	0	0	0	G4	Week 1
.Eubacterium..nodatum.group	0	0	0	G4	Week 1
.Eubacterium..oxidoreducens.group	0	0	0	G4	Week 1
.Eubacterium..siraeum.group	0	0	0	G4	Week 1
.Eubacterium..ventriosum.group	0	0	0	G4	Week 1
.Eubacterium..xylanophilum.group	0	0	0	G4	Week 1
.Ruminococcus..gauvreauii.group	0	0	0	G4	Week 1
.Ruminococcus..gnavus.group	18	0	-4.24793	G4	Week 1
.Ruminococcus..torques.group	5	0	-2.58496	G4	Week 1
28.4	0	0	0	G4	Week 1
Acetanaerobacterium	0	0	0	G4	Week 1
Acidaminococcus	0	0	0	G4	Week 1
Acinetobacter	26	0	-4.75489	G4	Week 1
Actinomyces	0	0	0	G4	Week 1
Adlercreutzia	0	0	0	G4	Week 1
Agathobacter	0	0	0	G4	Week 1
Alistipes	179	2	-5.90689	G4	Week 1
Anaerococcus	0	0	0	G4	Week 1
Anaerofustis	1	0	-1	G4	Week 1
Anaerostipes	205	175.5	-0.222976	G4	Week 1
Anaerotruncus	0	1.5	1.32193	G4	Week 1
Aquamonas	0	0	0	G4	Week 1
Asaccharospora	0	0	0	G4	Week 1
Asteroleplasma	0	0	0	G4	Week 1
Atopobium	0	0	0	G4	Week 1
Bacillus	0	0	0	G4	Week 1
Bacteroides	2608	3443.5	0.400798	G4	Week 1
Barnesiella	0	0	0	G4	Week 1
Bifidobacterium	0	0	0	G4	Week 1
Bilophila	0	0	0	G4	Week 1
Blautia	1748	1003.5	-0.800053	G4	Week 1
Butyricicoccus	34	1	-4.12928	G4	Week 1
CAG.56	0	0	0	G4	Week 1
CHKCI001	0	0	0	G4	Week 1
CHKCI002	0	0	0	G4	Week 1
Campylobacter	0	0	0	G4	Week 1
Candidatus.Soleaferrea	0	1.5	1.32193	G4	Week 1
Catabacter	0	0	0	G4	Week 1
Catenibacillus	0	0	0	G4	Week 1
Catenibacterium	0	0	0	G4	Week 1
Catenisphaera	0	0	0	G4	Week 1
Christensenella	0	0	0	G4	Week 1
Christensenellaceae.R.7.group	0	0	0	G4	Week 1
Citrobacter	0	0	0	G4	Week 1
Clostridioides	0	0	0	G4	Week 1
Clostridium.sensu.stricto.1	0	0.5	0.584963	G4	Week 1
Clostridium.sensu.stricto.2	0	0	0	G4	Week 1
Colidextribacter	12	0	-3.70044	G4	Week 1
Collinsella	0	0	0	G4	Week 1
Coprobacillus	0	0	0	G4	Week 1
Coprobacter	4	3	-0.321928	G4	Week 1
Coprococcus	0	0	0	G4	Week 1
DTU089	18	0.5	-3.66297	G4	Week 1
Dialister	157	0	-7.30378	G4	Week 1
Dielma	0	0	0	G4	Week 1
Dorea	184	0	-7.53138	G4	Week 1
Eggerthella	8	2	-1.58496	G4	Week 1
Eisenbergiella	6	15	1.19265	G4	Week 1
Enterobacter	0	0	0	G4	Week 1
Enterococcus	0	22	4.52356	G4	Week 1
Epulopiscium	0	0	0	G4	Week 1
Erysipelatoclostridium	6	68.5	3.31159	G4	Week 1
Erysipelotrichaceae.UCG.003	0	0	0	G4	Week 1
Escherichia.Shigella	0	0	0	G4	Week 1
Eubacterium	187	45.5	-2.01543	G4	Week 1
Faecalibacterium	0	0	0	G4	Week 1
Faecalicoccus	0	0	0	G4	Week 1
Faecalitalea	0	0	0	G4	Week 1
Family.XIII.AD3011.group	0	0	0	G4	Week 1
Finegoldia	0	0	0	G4	Week 1
Flavonifractor	18	7	-1.24793	G4	Week 1
Fournierella	29	19	-0.584963	G4	Week 1
Fusicatenibacter	0	0	0	G4	Week 1
Fusobacterium	0	0	0	G4	Week 1
GCA.900066575	24	0	-4.64386	G4	Week 1
Gemella	0	0	0	G4	Week 1
Gordonibacter	0	0	0	G4	Week 1
Granulicatella	0	0	0	G4	Week 1
HT002	0	0	0	G4	Week 1
Haemophilus	0	0	0	G4	Week 1
Harryflintia	0	0.5	0.584963	G4	Week 1
Holdemanella	0	0	0	G4	Week 1
Holdemania	0	0	0	G4	Week 1
Hungatella	0	25.5	4.72792	G4	Week 1
Incertae.Sedis	41	5	-2.80735	G4	Week 1
Intestinibacter	0	0	0	G4	Week 1
Intestinimonas	0	5.5	2.70044	G4	Week 1
Klebsiella	0	0	0	G4	Week 1
Lachnoclostridium	214	636	1.56696	G4	Week 1
Lachnospira	0	0	0	G4	Week 1
Lachnospiraceae.FCS020.group	0	0	0	G4	Week 1
Lachnospiraceae.NC2004.group	0	0	0	G4	Week 1
Lachnospiraceae.NK4A136.group	0	25.5	4.72792	G4	Week 1
Lachnospiraceae.UCG.004	0	0	0	G4	Week 1
Lachnospiraceae.UCG.008	0	0	0	G4	Week 1
Lachnospiraceae.UCG.009	4	17	1.848	G4	Week 1
Lachnospiraceae.UCG.010	0	0	0	G4	Week 1
Lacticaseibacillus	0	0	0	G4	Week 1
Lactiplantibacillus	0	0	0	G4	Week 1
Lactobacillus	0	0	0	G4	Week 1
Lactococcus	0	0	0	G4	Week 1
Lactonifactor	0	7.5	3.08746	G4	Week 1
Latilactobacillus	0	0	0	G4	Week 1
Ligilactobacillus	0	0	0	G4	Week 1
Limosilactobacillus	2	0	-1.58496	G4	Week 1
Listeria	0	0	0	G4	Week 1
Marvinbryantia	0	0	0	G4	Week 1
Merdibacter	14	0	-3.90689	G4	Week 1
Mogibacterium	0	0	0	G4	Week 1
Monoglobus	6	0	-2.80735	G4	Week 1
Morganella	0	0	0	G4	Week 1
Murimonas	0	202	7.66534	G4	Week 1
NK4A214.group	0	0	0	G4	Week 1
Negativibacillus	0	0	0	G4	Week 1
Odoribacter	0	0	0	G4	Week 1
Olsenella	0	0	0	G4	Week 1
Oscillibacter	29	7.5	-1.81943	G4	Week 1
Oscillospira	0	5	2.58496	G4	Week 1
Paenibacillus	0	0	0	G4	Week 1
Paludicola	0	0	0	G4	Week 1
Parabacteroides	13	468	5.06609	G4	Week 1
Paraprevotella	0	0	0	G4	Week 1
Parasutterella	0	0	0	G4	Week 1
Parvimonas	0	0	0	G4	Week 1
Pediococcus	0	0	0	G4	Week 1
Peptoniphilus	0	0	0	G4	Week 1
Peptostreptococcus	0	0	0	G4	Week 1
Phascolarctobacterium	0	0	0	G4	Week 1
Prevotella_7	0	0	0	G4	Week 1
Proteus	0	0	0	G4	Week 1
Pseudoflavonifractor	0	0	0	G4	Week 1
Raoultibacter	0	0	0	G4	Week 1
Romboutsia	144	0	-7.17991	G4	Week 1
Roseburia	17	0	-4.16993	G4	Week 1
Rothia	0	0	0	G4	Week 1
Ruminococcus	0	0	0	G4	Week 1
Sellimonas	100	36.5	-1.42939	G4	Week 1
Sharpea	0	0	0	G4	Week 1
Shuttleworthia	3	0	-2	G4	Week 1
Solobacterium	0	0	0	G4	Week 1
Staphylococcus	0	0	0	G4	Week 1
Streptococcus	39	0	-5.32193	G4	Week 1
Subdoligranulum	129	56	-1.18948	G4	Week 1
Sutterella	0	0	0	G4	Week 1
TM7x	0	0	0	G4	Week 1
Terrisporobacter	0	0.5	0.584963	G4	Week 1
Turicibacter	1	0	-1	G4	Week 1
Tuzzerella	0	0	0	G4	Week 1
Tyzzerella	0	0	0	G4	Week 1
UBA1819	16	5.5	-1.38702	G4	Week 1
UCG.002	0	0	0	G4	Week 1
UCG.003	0	0	0	G4	Week 1
UCG.005	0	0	0	G4	Week 1
UCG.009	0	0	0	G4	Week 1
Veillonella	0	0	0	G4	Week 1
unclassified_C_Bacilli	0	0	0	G4	Week 1
unclassified_C_Clostridia	0	0	0	G4	Week 1
unclassified_F_.Clostridium..methylpentosum.group	13	0	-3.80735	G4	Week 1
unclassified_F_.Eubacterium..coprostanoligenes.group	0	0	0	G4	Week 1
unclassified_F_Barnesiellaceae	0	0	0	G4	Week 1
unclassified_F_Bifidobacteriaceae	0	0	0	G4	Week 1
unclassified_F_Butyricicoccaceae	0	0	0	G4	Week 1
unclassified_F_Coriobacteriales.Incertae.Sedis	0	0	0	G4	Week 1
unclassified_F_Desulfovibrionaceae	0	0	0	G4	Week 1
unclassified_F_Eggerthellaceae	0	0	0	G4	Week 1
unclassified_F_Enterobacteriaceae	0	0	0	G4	Week 1
unclassified_F_Enterococcaceae	0	0	0	G4	Week 1
unclassified_F_Erysipelotrichaceae	0	0	0	G4	Week 1
unclassified_F_Hydrogenoanaerobacterium	0	0	0	G4	Week 1
unclassified_F_Lachnospiraceae	90	112	0.312384	G4	Week 1
unclassified_F_Lactobacillaceae	3	0	-2	G4	Week 1
unclassified_F_Oscillospiraceae	0	0	0	G4	Week 1
unclassified_F_Peptostreptococcaceae	0	0	0	G4	Week 1
unclassified_F_Ruminococcaceae	55	5.5	-3.10692	G4	Week 1
unclassified_F_Tannerellaceae	0	0	0	G4	Week 1
unclassified_F_Veillonellaceae	0	0	0	G4	Week 1
unclassified_K_Bacteria	0	0	0	G4	Week 1
unclassified_O_Bacteroidales	0	0	0	G4	Week 1
unclassified_O_Clostridia.UCG.014	0	0	0	G4	Week 1
unclassified_O_Clostridia.vadinBB60.group	0	0	0	G4	Week 1
unclassified_O_Oscillospirales	0	0	0	G4	Week 1
unclassified_O_Peptostreptococcales.Tissierellales	0	0	0	G4	Week 1
.Clostridium..innocuum.group	22	40	0.83399	G4	Week 2
.Eubacterium..brachy.group	13	0	-3.80735	G4	Week 2
.Eubacterium..eligens.group	55	0	-5.80735	G4	Week 2
.Eubacterium..fissicatena.group	0	4	2.32193	G4	Week 2
.Eubacterium..hallii.group	0	0	0	G4	Week 2
.Eubacterium..nodatum.group	0	0	0	G4	Week 2
.Eubacterium..oxidoreducens.group	0	0	0	G4	Week 2
.Eubacterium..siraeum.group	0	0	0	G4	Week 2
.Eubacterium..ventriosum.group	0	0	0	G4	Week 2
.Eubacterium..xylanophilum.group	0	0	0	G4	Week 2
.Ruminococcus..gauvreauii.group	0	0	0	G4	Week 2
.Ruminococcus..gnavus.group	18	0	-4.24793	G4	Week 2
.Ruminococcus..torques.group	5	0	-2.58496	G4	Week 2
28.4	0	0	0	G4	Week 2
Acetanaerobacterium	0	0	0	G4	Week 2
Acidaminococcus	0	0	0	G4	Week 2
Acinetobacter	26	0	-4.75489	G4	Week 2
Actinomyces	0	0	0	G4	Week 2
Adlercreutzia	0	0	0	G4	Week 2
Agathobacter	0	0	0	G4	Week 2
Alistipes	179	2.5	-5.6845	G4	Week 2
Anaerococcus	0	0	0	G4	Week 2
Anaerofustis	1	0	-1	G4	Week 2
Anaerostipes	205	118	-0.791683	G4	Week 2
Anaerotruncus	0	1.5	1.32193	G4	Week 2
Aquamonas	0	0	0	G4	Week 2
Asaccharospora	0	0	0	G4	Week 2
Asteroleplasma	0	0	0	G4	Week 2
Atopobium	0	0	0	G4	Week 2
Bacillus	0	0	0	G4	Week 2
Bacteroides	2608	3237.5	0.311829	G4	Week 2
Barnesiella	0	0	0	G4	Week 2
Bifidobacterium	0	0	0	G4	Week 2
Bilophila	0	0	0	G4	Week 2
Blautia	1748	1172	-0.576327	G4	Week 2
Butyricicoccus	34	1	-4.12928	G4	Week 2
CAG.56	0	0	0	G4	Week 2
CHKCI001	0	0	0	G4	Week 2
CHKCI002	0	0	0	G4	Week 2
Campylobacter	0	0	0	G4	Week 2
Candidatus.Soleaferrea	0	0	0	G4	Week 2
Catabacter	0	0	0	G4	Week 2
Catenibacillus	0	0	0	G4	Week 2
Catenibacterium	0	0	0	G4	Week 2
Catenisphaera	0	0	0	G4	Week 2
Christensenella	0	0	0	G4	Week 2
Christensenellaceae.R.7.group	0	0	0	G4	Week 2
Citrobacter	0	0	0	G4	Week 2
Clostridioides	0	0	0	G4	Week 2
Clostridium.sensu.stricto.1	0	0	0	G4	Week 2
Clostridium.sensu.stricto.2	0	0	0	G4	Week 2
Colidextribacter	12	0	-3.70044	G4	Week 2
Collinsella	0	0	0	G4	Week 2
Coprobacillus	0	0	0	G4	Week 2
Coprobacter	4	4.5	0.137504	G4	Week 2
Coprococcus	0	0	0	G4	Week 2
DTU089	18	0	-4.24793	G4	Week 2
Dialister	157	0	-7.30378	G4	Week 2
Dielma	0	0	0	G4	Week 2
Dorea	184	0	-7.53138	G4	Week 2
Eggerthella	8	0	-3.16993	G4	Week 2
Eisenbergiella	6	190.5	4.77385	G4	Week 2
Enterobacter	0	0	0	G4	Week 2
Enterococcus	0	0	0	G4	Week 2
Epulopiscium	0	0	0	G4	Week 2
Erysipelatoclostridium	6	54	2.974	G4	Week 2
Erysipelotrichaceae.UCG.003	0	0	0	G4	Week 2
Escherichia.Shigella	0	0	0	G4	Week 2
Eubacterium	187	35.5	-2.36476	G4	Week 2
Faecalibacterium	0	0	0	G4	Week 2
Faecalicoccus	0	0	0	G4	Week 2
Faecalitalea	0	0	0	G4	Week 2
Family.XIII.AD3011.group	0	0	0	G4	Week 2
Finegoldia	0	0	0	G4	Week 2
Flavonifractor	18	9	-0.925999	G4	Week 2
Fournierella	29	9.5	-1.51457	G4	Week 2
Fusicatenibacter	0	0	0	G4	Week 2
Fusobacterium	0	0	0	G4	Week 2
GCA.900066575	24	0	-4.64386	G4	Week 2
Gemella	0	0	0	G4	Week 2
Gordonibacter	0	0	0	G4	Week 2
Granulicatella	0	0	0	G4	Week 2
HT002	0	0	0	G4	Week 2
Haemophilus	0	0	0	G4	Week 2
Harryflintia	0	0	0	G4	Week 2
Holdemanella	0	0	0	G4	Week 2
Holdemania	0	0	0	G4	Week 2
Hungatella	0	96.5	6.60733	G4	Week 2
Incertae.Sedis	41	7.5	-2.30485	G4	Week 2
Intestinibacter	0	0	0	G4	Week 2
Intestinimonas	0	4.5	2.45943	G4	Week 2
Klebsiella	0	0	0	G4	Week 2
Lachnoclostridium	214	296.5	0.468553	G4	Week 2
Lachnospira	0	0	0	G4	Week 2
Lachnospiraceae.FCS020.group	0	0	0	G4	Week 2
Lachnospiraceae.NC2004.group	0	0	0	G4	Week 2
Lachnospiraceae.NK4A136.group	0	6.5	2.90689	G4	Week 2
Lachnospiraceae.UCG.004	0	0	0	G4	Week 2
Lachnospiraceae.UCG.008	0	0	0	G4	Week 2
Lachnospiraceae.UCG.009	4	18.5	1.96347	G4	Week 2
Lachnospiraceae.UCG.010	0	0	0	G4	Week 2
Lacticaseibacillus	0	0	0	G4	Week 2
Lactiplantibacillus	0	0	0	G4	Week 2
Lactobacillus	0	0	0	G4	Week 2
Lactococcus	0	0	0	G4	Week 2
Lactonifactor	0	9.5	3.39232	G4	Week 2
Latilactobacillus	0	0	0	G4	Week 2
Ligilactobacillus	0	0	0	G4	Week 2
Limosilactobacillus	2	0	-1.58496	G4	Week 2
Listeria	0	0	0	G4	Week 2
Marvinbryantia	0	0	0	G4	Week 2
Merdibacter	14	0	-3.90689	G4	Week 2
Mogibacterium	0	0	0	G4	Week 2
Monoglobus	6	0	-2.80735	G4	Week 2
Morganella	0	0	0	G4	Week 2
Murimonas	0	23.5	4.61471	G4	Week 2
NK4A214.group	0	0	0	G4	Week 2
Negativibacillus	0	0	0	G4	Week 2
Odoribacter	0	0	0	G4	Week 2
Olsenella	0	0	0	G4	Week 2
Oscillibacter	29	5.5	-2.20645	G4	Week 2
Oscillospira	0	0	0	G4	Week 2
Paenibacillus	0	0	0	G4	Week 2
Paludicola	0	0	0	G4	Week 2
Parabacteroides	13	419	4.90689	G4	Week 2
Paraprevotella	0	0	0	G4	Week 2
Parasutterella	0	0	0	G4	Week 2
Parvimonas	0	0	0	G4	Week 2
Pediococcus	0	0	0	G4	Week 2
Peptoniphilus	0	0	0	G4	Week 2
Peptostreptococcus	0	0	0	G4	Week 2
Phascolarctobacterium	0	0	0	G4	Week 2
Prevotella_7	0	0	0	G4	Week 2
Proteus	0	0	0	G4	Week 2
Pseudoflavonifractor	0	0	0	G4	Week 2
Raoultibacter	0	0	0	G4	Week 2
Romboutsia	144	0	-7.17991	G4	Week 2
Roseburia	17	0	-4.16993	G4	Week 2
[truncated: 2,466 more rows]

## Sheet: Supplementary Table 7
Rarefied ASV table of the 16S gene sequencing data (V3/V4) of faecal samples
X	donor_G3	donor_G3_dil	donor_G1	donor_G1_dil	donor_G2	donor_G2_dil	donor_G5	donor_G5_dil	donor_G6	donor_G6_dil	donor_G7	donor_G7_dil	donor_G8	donor_G4	donor_G4_dil	T14_m_1	T14_m_2	T14_m_4	T14_m_5	T14_m_6	T14_m_8	T14_m_9	T14_m_10	T14_m_11	T14_m_13	T14_m_14	T14_m_16	T14_m_17	T14_m_18	T14_m_19	T14_m_21	T14_m_22	T14_m_23	T14_m_24	T14_m_25	T14_m_26	T14_m_27	T14_m_28	T14_m_29	T14_m_31	T14_m_32	T14_m_33	T14_m_35	T14_m_36	T14_m_37	T14_m_38	T14_m_39	T14_m_40	T21_m_1
mouse	donor_G3	donor_G3_dil	donor_G1	donor_G1_dil	donor_G2	donor_G2_dil	donor_G5	donor_G5_dil	donor_G6	donor_G6_dil	donor_G7	donor_G7_dil	donor_G8	donor_G4	donor_G4_dil	m_1	m_2	m_4	m_5	m_6	m_8	m_9	m_10	m_11	m_13	m_14	m_16	m_17	m_18	m_19	m_21	m_22	m_23	m_24	m_25	m_26	m_27	m_28	m_29	m_31	m_32	m_33	m_35	m_36	m_37	m_38	m_39	m_40	m_1
timepoint	donor	donor	donor	donor	donor	donor	donor	donor	donor	donor	donor	donor	donor	donor	donor	Week 2	Week 2	Week 2	Week 2	Week 2	Week 2	Week 2	Week 2	Week 2	Week 2	Week 2	Week 2	Week 2	Week 2	Week 2	Week 2	Week 2	Week 2	Week 2	Week 2	Week 2	Week 2	Week 2	Week 2	Week 2	Week 2	Week 2	Week 2	Week 2	Week 2	Week 2	Week 2	Week 2	Week 3
species	human	human	human	human	human	human	human	human	human	human	human	human	human	human	human	mouse	mouse	mouse	mouse	mouse	mouse	mouse	mouse	mouse	mouse	mouse	mouse	mouse	mouse	mouse	mouse	mouse	mouse	mouse	mouse	mouse	mouse	mouse	mouse	mouse	mouse	mouse	mouse	mouse	mouse	mouse	mouse	mouse	mouse
group	donor G3	donor G3	donor G1	donor G1	donor G2	donor G2	donor G5	donor G5	donor G6	donor G6	donor G7	donor G7	donor G8	donor G4	donor G4	G1	G1	G1	G1	G2	G2	G2	G2	G3	G3	G3	G4	G4	G4	G4	G5	G5	G5	G5	G5	G6	G6	G6	G6	G7	G7	G7	G7	G8	G8	G8	G8	G8	G1
SV1	1727	1614	0	0	19	31	23	41	2	8	20	14	0	0	0	0	0	0	0	446	336	376	387	4506	4519	4618	0	0	0	0	433	889	612	837	1011	0	0	0	0	426	0	685	139	0	0	0	0	0	0
SV2	0	0	0	0	0	0	0	0	0	0	0	0	0	0	0	0	0	0	0	0	0	0	0	0	0	0	0	0	0	0	0	0	0	0	0	0	0	0	0	0	0	0	0	0	0	0	0	0	0
SV3	0	0	0	0	7	7	141	189	4	3	0	0	0	0	0	0	0	0	0	1767	1950	2522	1834	1	0	0	0	0	0	0	1379	2079	1783	1301	1231	0	0	0	0	0	0	0	0	0	0	0	0	0	0
SV5	0	0	0	26	446	477	315	342	2095	2106	327	401	0	0	0	0	0	0	0	111	50	40	231	0	0	0	0	0	0	0	62	14	7	0	13	997	508	958	1721	844	1406	395	773	0	0	0	0	0	0
SV6	169	0	86	86	0	0	0	0	0	0	15	18	33	138	0	694	547	520	0	0	34	12	8	506	384	338	0	106	32	50	0	0	0	0	0	0	0	0	0	138	0	99	39	460	251	348	474	208	641
SV7	0	0	0	0	0	0	33	50	106	101	8	20	0	0	0	0	0	0	0	66	26	26	47	0	0	0	0	0	0	0	381	173	181	173	242	1130	0	2002	0	793	661	649	742	0	0	0	0	0	0
SV8	0	0	0	0	0	0	0	0	0	0	57	54	0	1516	1421	0	0	0	0	0	0	0	0	0	0	0	720	1649	1191	997	266	91	25	24	45	104	0	151	0	130	112	126	115	0	0	0	0	0	0
SV9	0	0	145	121	0	0	0	0	2	4	17	9	21	0	0	0	0	0	0	0	0	564	0	0	0	0	0	358	247	248	0	0	0	0	0	101	0	0	0	0	0	408	164	328	0	0	0	0	133
SV10	0	0	0	0	0	0	0	0	0	0	33	58	0	17	22	0	0	0	0	0	0	0	0	0	0	0	406	143	409	308	17	0	0	0	0	0	0	0	0	1115	1363	1179	1263	0	0	0	0	0	0
SV11	0	0	0	0	9	28	18	14	49	59	0	0	0	0	0	0	0	0	0	389	349	82	365	0	0	0	0	0	0	0	136	63	64	70	74	219	2489	425	0	314	250	230	281	0	0	0	0	0	0
SV12	10	14	0	0	0	0	0	0	0	0	0	0	0	0	0	0	0	0	0	0	0	0	0	0	0	0	0	0	0	0	0	0	0	0	0	0	2	0	11	0	0	0	0	0	0	0	21	7	0
SV13	0	0	316	312	0	0	0	0	0	0	0	0	54	0	0	0	0	0	0	0	0	0	0	0	0	0	0	161	153	135	0	0	0	0	0	0	0	0	0	0	0	0	0	622	0	0	0	0	647
SV14	0	0	0	0	0	0	0	0	0	0	0	0	0	0	0	0	0	0	0	0	0	0	0	0	0	0	0	66	12	26	0	0	0	0	0	162	0	0	0	0	0	0	0	0	0	0	0	0	0
SV15	8	15	267	238	7	7	79	91	322	350	13	18	68	0	0	0	0	8	6	0	4	0	0	0	3	0	0	0	0	0	0	0	0	0	0	17	27	6	10	0	2	0	3	0	0	0	0	0	29
SV16	0	0	7	14	0	0	0	0	0	0	0	0	0	0	0	73	55	123	0	77	22	0	9	190	5	118	0	0	0	0	76	111	335	276	179	9	21	0	0	114	0	433	8	296	205	226	280	241	75
SV17	29	23	122	120	21	21	43	44	98	105	29	30	17	0	0	0	13	0	0	0	0	0	0	0	0	0	0	0	0	0	0	1	0	0	0	0	25	0	0	0	0	0	0	1163	13	0	724	23	0
SV18	0	0	0	0	0	0	0	0	0	0	0	0	0	113	0	0	0	0	0	0	0	0	0	0	0	0	0	351	962	1394	0	0	0	0	0	0	0	0	0	0	0	0	0	0	0	0	0	0	0
SV19	22	17	0	0	0	0	3	2	0	0	7	12	6	22	37	149	65	278	356	0	0	0	0	0	0	0	29	51	6	60	37	56	73	44	39	0	0	0	0	202	314	300	146	56	419	564	141	408	145
SV20	0	0	0	0	0	0	15	22	31	40	196	229	0	447	416	0	0	0	0	0	0	0	0	0	0	0	168	600	430	343	0	0	6	11	0	324	0	388	0	381	0	0	324	0	0	0	0	0	0
SV21	0	0	0	0	0	0	0	0	0	0	0	0	0	0	0	0	0	0	0	0	0	0	0	0	0	0	0	0	0	0	0	0	0	0	0	0	0	0	0	0	0	0	0	0	0	0	0	0	0
SV22	0	0	252	216	20	29	0	0	0	0	0	0	0	0	0	0	0	0	0	0	0	0	0	0	0	0	0	0	0	0	0	0	0	0	0	0	0	0	0	0	0	0	0	0	0	0	0	0	1524
SV23	0	0	0	0	0	0	0	0	0	0	0	0	0	0	0	0	0	0	0	0	0	0	0	0	0	0	0	0	0	0	231	166	140	29	0	0	148	0	0	0	0	0	0	0	2619	1639	0	2842	0
SV25	0	0	0	0	0	0	12	9	0	0	0	0	0	49	74	0	0	0	0	0	0	0	0	0	0	0	925	336	871	627	375	0	0	0	0	0	0	0	0	0	0	0	0	0	0	0	0	0	0
SV26	0	0	47	0	71	75	105	103	0	0	933	827	235	1051	959	0	0	0	0	16	809	514	891	1	0	0	128	0	0	0	0	0	0	0	0	0	0	0	0	0	0	0	0	0	0	0	0	0	0
SV27	0	0	0	0	13	19	0	0	0	0	0	0	0	0	0	0	0	0	0	11	12	0	0	0	0	0	0	0	0	0	0	0	0	0	0	0	0	0	0	0	0	63	0	0	0	0	0	0	229
SV28	0	9	0	0	0	0	0	0	0	0	0	0	20	0	0	0	0	0	0	0	0	0	0	0	1	0	0	0	0	0	0	0	0	0	0	0	0	0	0	0	0	0	0	985	270	645	1135	156	0
SV29	0	0	0	0	0	0	0	0	2	0	0	0	0	0	0	0	0	0	0	0	0	0	0	0	0	0	0	0	0	0	30	0	0	0	7	997	879	73	0	0	0	0	0	0	0	0	0	0	0
SV30	0	0	0	1	24	25	18	20	0	0	11	20	0	13	18	0	0	0	0	264	109	71	59	0	0	0	358	770	480	298	29	7	1	11	7	0	0	0	0	14	0	27	16	0	0	0	0	0	0
SV31	16	0	0	0	0	0	13	10	0	0	0	0	0	45	36	94	119	182	0	0	0	0	54	305	729	660	207	0	0	0	0	0	80	116	175	0	100	381	50	405	254	0	0	0	0	0	0	439	0
SV32	0	0	0	0	0	0	0	0	0	0	0	0	0	285	334	0	0	0	0	0	0	0	0	0	0	0	410	38	365	493	0	0	0	0	0	0	0	0	0	0	0	0	0	0	0	0	0	0	0
SV34	3	11	0	0	0	0	0	0	0	0	0	0	0	0	0	0	0	0	0	0	0	0	0	0	5	0	0	0	0	0	0	0	0	0	0	0	0	0	0	0	0	0	0	0	0	0	0	0	0
SV35	0	0	0	0	0	0	0	0	0	4	5	0	0	0	0	0	0	0	0	0	0	0	0	0	0	0	0	0	0	0	0	0	0	0	0	0	0	0	0	0	0	0	0	0	0	0	0	0	0
SV37	0	0	0	0	31	21	0	0	0	0	185	159	58	0	0	0	0	0	0	111	15	0	11	0	0	0	0	0	0	0	0	0	0	0	0	0	0	0	0	0	0	152	497	0	0	0	0	0	0
SV38	0	0	0	11	185	200	1584	1349	124	116	205	167	0	0	0	0	0	0	0	0	0	0	0	0	0	0	0	0	0	0	0	0	0	0	0	893	0	0	0	0	0	0	0	0	0	0	0	0	0
SV39	32	56	0	0	0	0	13	20	0	0	0	0	0	0	0	1953	1162	1241	233	0	0	0	0	0	0	0	0	0	0	0	0	0	0	0	0	0	0	0	0	0	0	0	0	0	0	0	0	4	0
SV40	0	0	0	0	0	0	0	0	0	0	27	25	0	0	0	0	0	3	0	0	18	12	0	0	0	0	0	0	0	0	4	6	0	0	1	0	0	0	0	0	0	0	0	167	301	279	43	103	0
SV41	0	0	0	0	0	0	0	0	0	0	0	0	0	0	0	30	0	0	341	0	0	0	0	0	0	0	0	0	0	0	314	142	240	17	246	151	385	0	0	0	0	0	3	81	3	3	31	0	1
SV42	0	0	0	0	0	0	0	0	0	0	0	0	0	0	0	247	77	327	0	0	0	0	237	0	0	0	0	0	0	0	105	287	99	187	109	0	67	47	617	0	0	0	0	0	0	0	0	0	0
SV43	0	0	50	52	0	0	0	0	0	0	0	0	0	0	0	0	0	0	0	0	137	450	0	0	0	0	0	74	95	140	0	0	0	0	0	39	0	0	0	0	0	0	0	0	0	0	0	0	242
SV44	0	0	0	0	0	0	0	0	0	0	0	0	0	0	0	0	0	0	0	0	0	0	0	0	0	0	0	0	0	0	0	0	0	0	0	0	0	0	0	0	0	0	0	0	0	0	0	0	0
SV45	0	0	0	0	17	26	0	3	0	0	0	0	0	0	0	0	0	0	0	74	173	0	0	0	0	0	0	0	0	0	0	0	0	0	0	0	0	0	0	0	0	0	0	0	0	0	0	0	0
SV46	0	0	0	0	0	0	66	84	127	164	0	0	0	0	0	0	0	0	0	0	0	0	0	0	0	0	0	0	0	0	0	74	86	66	232	101	134	268	345	0	0	0	0	0	0	0	0	0	0
SV47	1524	1377	32	100	1236	1163	209	219	52	49	606	561	5	0	0	0	0	0	0	0	0	0	0	0	0	0	0	0	0	0	0	0	0	0	0	0	0	0	0	0	0	0	0	0	0	0	0	0	0
SV48	0	0	2	0	0	0	0	0	0	0	1	0	0	0	0	0	0	0	0	0	0	0	0	0	0	0	0	0	0	0	0	0	0	0	0	0	0	0	0	0	0	0	0	0	0	0	0	0	0
SV49	0	0	176	134	0	0	0	0	132	108	42	29	4	18	23	134	68	0	0	0	0	7	1	16	59	38	0	0	0	0	0	0	0	0	0	14	148	248	1928	74	170	0	107	0	0	0	0	0	0
SV50	0	0	0	0	0	0	0	0	0	0	10	9	0	0	0	0	0	0	0	0	0	0	0	12	0	0	0	107	129	14	153	0	0	0	0	0	0	0	0	0	0	83	97	0	0	0	0	0	0
SV51	0	0	0	0	0	0	0	0	178	196	0	0	0	0	0	0	0	0	0	0	0	0	0	0	0	0	0	0	0	0	0	0	0	0	0	0	4	0	0	0	0	0	0	0	0	0	0	0	0
SV52	0	0	0	0	0	0	54	49	19	42	66	92	0	0	0	0	0	0	0	0	0	0	0	0	0	0	0	0	0	0	0	11	28	22	28	273	241	41	86	41	120	51	42	0	0	0	0	0	0
SV53	0	0	0	0	0	0	0	0	0	0	0	0	0	0	0	0	0	0	0	0	0	0	0	0	0	0	0	0	0	0	0	0	0	0	0	0	0	0	0	0	0	0	0	0	0	0	0	0	0
SV54	0	0	0	0	0	0	8	4	0	0	0	0	0	0	0	0	0	0	0	0	0	0	0	0	0	0	0	0	0	0	108	80	129	69	0	0	0	0	0	0	0	0	0	0	1156	692	837	875	0
SV55	9	17	20	14	0	0	0	0	136	139	9	7	0	6	16	27	18	31	41	46	20	52	27	34	34	17	20	52	37	54	0	36	2	0	97	13	21	49	3	14	47	35	15	0	0	0	0	0	20
SV56	0	0	0	0	0	0	0	0	0	0	70	100	0	0	0	0	0	0	0	0	0	0	0	0	0	0	0	0	0	0	0	0	0	0	0	0	0	0	0	13	0	254	16	0	0	0	0	0	0
SV57	0	0	0	0	0	0	0	0	27	29	0	0	0	0	0	0	0	0	0	0	0	0	0	0	0	0	0	0	0	0	0	0	0	0	0	164	373	333	148	0	0	0	0	0	0	0	0	0	0
SV58	67	0	188	188	58	73	227	0	1467	1341	732	659	154	144	0	0	0	0	0	0	0	0	0	0	0	0	0	0	0	0	0	0	0	0	0	0	0	0	0	0	0	31	0	0	0	0	0	0	1
SV59	0	0	1559	1373	0	0	0	0	0	0	0	0	0	0	0	0	0	0	0	0	0	0	0	0	0	0	0	0	0	0	0	0	0	0	0	0	0	0	0	0	0	0	0	0	0	0	0	0	0
SV61	0	0	12	16	0	0	0	0	0	0	1	2	0	0	0	0	0	0	0	0	0	0	0	0	0	0	0	0	0	0	0	0	0	0	0	0	0	0	0	0	0	45	56	0	0	0	0	0	357
SV62	0	0	0	0	0	0	0	0	0	0	0	0	103	0	0	0	0	0	0	0	0	0	0	0	0	0	0	0	0	0	0	0	0	0	0	0	0	0	0	0	0	0	0	361	141	176	219	175	0
SV63	0	0	0	0	0	0	2	9	0	0	0	0	0	0	0	0	0	0	0	0	0	0	0	0	0	0	0	0	0	0	267	280	136	253	257	0	0	0	0	0	0	0	0	0	0	0	0	0	0
SV64	6	4	0	0	65	75	9	8	0	0	86	86	0	0	0	0	0	0	0	180	19	177	278	0	0	0	0	0	0	0	0	0	0	0	0	0	0	0	0	0	0	0	0	0	0	0	0	0	0
SV65	0	0	78	107	0	0	0	0	7	5	0	0	0	0	0	0	0	0	0	0	0	0	0	0	0	0	0	0	0	0	0	0	0	0	0	0	0	0	0	0	0	0	0	271	0	0	463	8	127
SV66	0	0	0	0	0	0	0	0	0	0	0	0	0	38	40	0	0	0	0	0	0	0	0	0	0	0	0	0	17	0	0	0	2	0	0	0	0	0	0	29	325	365	30	0	0	0	0	0	0
SV67	0	0	0	0	0	0	5	15	27	41	0	0	0	0	0	0	0	0	0	0	0	0	0	0	0	0	0	0	0	0	0	4	1	0	5	322	279	63	89	0	0	0	0	0	0	0	0	0	0
SV68	0	0	14	0	0	0	0	0	0	0	0	0	0	0	0	0	0	0	0	42	9	0	0	0	0	0	0	36	13	0	0	0	0	0	0	0	0	0	0	0	0	0	14	0	0	0	0	0	239
SV69	0	0	0	0	0	0	0	0	0	0	0	0	0	6	0	722	600	717	739	0	0	0	0	0	0	0	147	0	0	0	0	0	0	0	107	0	0	0	0	14	0	0	0	0	0	0	0	0	0
SV72	0	0	0	0	0	0	0	0	0	0	0	0	0	0	0	0	0	0	0	0	0	0	0	0	0	0	0	0	0	0	0	0	0	0	0	0	0	0	0	0	0	48	37	74	0	0	0	0	58
SV73	0	0	0	0	0	0	0	0	0	0	3	9	0	0	0	0	0	0	0	0	0	0	0	0	0	0	0	0	0	0	0	0	0	0	0	0	0	0	0	259	218	189	236	0	0	0	0	0	0
SV74	0	0	0	0	0	0	0	0	0	0	0	0	0	17	28	0	0	0	0	0	0	0	0	0	0	0	247	113	258	186	84	0	0	0	0	0	0	0	0	0	0	0	0	0	0	0	0	0	0
SV75	0	0	0	0	0	0	0	0	0	0	0	0	0	0	0	0	0	0	0	39	18	0	0	0	0	0	0	48	14	12	0	0	0	0	0	10	0	0	0	0	0	0	0	0	0	0	0	0	220
SV76	0	0	0	0	0	0	0	0	0	0	0	0	0	0	0	0	0	0	0	0	0	0	0	0	0	0	0	0	0	0	0	0	0	0	0	0	0	0	0	0	0	0	0	0	0	0	0	0	0
SV77	0	0	0	0	0	0	14	8	0	0	0	0	0	0	0	0	0	0	0	0	0	0	0	0	0	0	0	0	0	0	106	181	125	196	247	0	0	0	0	0	0	0	0	0	0	0	0	0	0
SV78	0	0	0	0	0	0	0	0	0	0	29	24	0	0	0	0	0	0	0	39	43	48	79	0	0	0	0	0	0	0	0	0	0	0	0	0	0	0	0	0	0	38	505	0	0	0	0	0	0
SV79	0	0	0	0	0	0	0	0	0	26	0	0	0	0	0	0	0	0	0	0	0	0	0	0	0	0	0	0	0	0	0	0	0	0	0	0	0	0	0	0	0	0	0	0	0	0	0	0	0
SV80	16	21	102	116	0	0	0	0	0	0	0	0	62	33	47	29	37	52	50	58	36	0	27	0	0	0	6	28	7	1	0	19	0	0	0	0	0	0	0	0	0	0	0	76	35	32	97	30	32
SV81	0	0	128	91	0	0	0	0	0	0	0	0	0	0	3	197	39	300	141	0	0	0	0	0	0	0	0	72	0	0	0	0	0	0	0	0	0	0	0	0	0	0	0	0	0	0	0	0	94
SV82	0	0	0	2	35	40	0	0	41	43	0	0	0	0	0	0	0	0	0	124	107	100	77	0	0	0	0	0	0	0	0	0	0	0	0	22	36	35	78	0	0	0	0	0	0	0	0	0	0
SV83	0	0	0	0	0	0	0	0	0	0	0	0	0	0	0	0	0	0	0	0	0	0	0	0	0	0	0	0	0	0	0	0	0	0	0	0	0	0	0	0	0	0	0	161	0	0	0	0	0
SV84	0	0	0	0	0	0	0	0	0	0	0	0	0	0	0	0	0	0	0	0	0	0	0	0	0	0	0	0	0	0	0	0	0	0	0	0	0	0	0	0	0	0	0	436	0	0	291	0	0
SV86	0	0	0	0	0	0	0	0	0	0	0	0	234	0	0	0	0	0	0	0	0	0	0	0	0	0	0	0	0	0	0	0	0	0	0	0	0	0	0	0	0	0	0	0	0	0	0	0	0
SV87	0	0	0	0	0	0	0	0	0	0	0	0	0	0	0	0	0	0	0	0	0	0	0	0	0	0	0	0	0	0	0	0	0	0	0	0	0	0	0	0	0	0	0	0	0	0	0	0	0
SV88	0	0	0	0	0	0	0	0	0	0	0	0	0	0	0	0	0	0	0	0	0	0	0	0	0	0	0	0	0	0	0	0	0	0	0	0	0	0	0	0	0	0	0	0	0	0	0	0	0
SV89	0	0	0	0	0	0	0	0	0	0	0	0	0	0	0	0	0	0	0	0	0	0	0	0	0	0	0	505	164	186	0	0	0	0	0	0	0	0	0	0	0	0	0	0	0	0	0	0	0
SV90	0	0	0	0	0	0	0	0	0	0	0	0	0	50	64	0	0	0	0	0	0	0	0	0	0	0	76	10	85	76	0	0	0	206	0	0	0	0	0	0	0	0	0	0	0	0	0	0	0
SV91	0	0	0	0	0	0	0	0	0	0	0	0	0	0	0	0	0	0	0	7	3	5	0	0	0	0	0	0	0	0	0	0	0	0	0	0	0	0	0	0	0	96	126	0	0	0	0	0	0
SV92	0	0	0	0	0	0	0	0	0	0	0	0	0	0	0	0	0	0	0	0	0	0	0	0	0	0	0	440	128	183	0	0	0	0	0	0	0	0	0	0	0	0	0	0	0	0	0	0	0
SV93	0	0	97	85	0	0	0	0	0	0	0	0	0	0	0	0	0	0	0	0	0	0	0	0	0	0	0	0	0	0	0	0	0	0	0	0	0	0	0	0	0	0	0	0	0	0	0	0	187
SV94	0	0	0	0	0	0	0	0	0	0	0	0	0	0	0	404	329	303	418	0	0	0	0	0	0	0	0	0	0	0	0	0	0	0	0	0	0	0	0	75	66	0	0	0	0	0	0	0	0
SV95	0	0	109	73	0	0	0	0	0	0	0	0	0	0	0	0	0	0	0	0	0	0	0	0	0	0	0	0	0	0	0	0	0	0	0	0	0	0	0	0	0	0	0	0	0	0	0	0	158
SV96	0	0	90	108	0	0	0	0	0	0	3	6	170	0	0	0	0	0	0	0	0	0	0	0	0	0	0	0	0	11	0	0	0	0	0	0	0	0	0	0	0	0	14	0	0	0	0	0	132
SV97	0	0	0	0	17	13	0	0	0	0	0	0	0	0	0	0	0	0	0	0	0	0	0	0	0	0	0	0	0	0	480	8	84	131	0	0	0	0	0	0	0	0	0	0	0	0	0	0	0
SV98	0	0	0	0	0	0	97	69	0	0	0	0	0	0	0	0	0	0	0	0	0	0	0	0	0	0	0	0	0	0	0	0	366	353	0	0	0	0	0	0	0	0	0	0	0	0	0	0	0
SV99	0	0	0	0	0	0	0	0	0	0	0	0	0	0	0	0	0	0	0	0	0	0	0	0	0	0	0	0	0	0	0	0	0	0	0	0	0	0	0	0	0	0	0	0	0	0	0	0	0
SV100	0	0	0	0	33	34	294	308	0	0	0	0	12	0	0	0	0	0	0	0	623	0	0	0	0	0	0	0	0	0	0	0	0	0	0	0	0	0	0	0	0	0	0	0	0	0	0	0	0
SV101	0	0	0	0	0	0	0	0	0	0	0	0	0	0	0	0	0	0	0	0	0	0	0	0	0	0	0	0	0	0	447	202	0	0	0	0	0	0	0	0	0	0	0	0	0	35	449	0	0
SV102	0	0	19	14	0	0	3	0	0	0	0	0	0	4	5	28	0	0	0	0	0	0	0	0	0	0	7	19	18	19	16	19	18	23	24	0	0	0	0	11	16	12	4	17	29	17	26	7	26
SV103	0	0	0	0	0	0	0	0	0	0	0	0	0	0	0	11	0	0	0	0	0	0	0	26	0	4	0	0	0	0	0	0	17	17	11	0	0	0	0	54	0	0	0	58	55	40	68	52	0
SV104	0	0	0	0	188	192	296	282	0	0	656	673	0	0	0	0	0	0	0	0	0	0	0	0	0	0	0	0	0	0	0	0	0	0	0	0	0	0	0	0	0	0	0	0	0	0	0	0	0
SV105	0	0	0	0	0	0	0	0	0	0	0	0	0	13	0	185	167	263	204	0	0	0	0	0	0	9	18	0	0	0	0	57	147	128	114	0	0	0	0	126	0	0	0	0	0	0	0	0	0
SV106	0	0	0	0	48	49	0	0	0	0	0	0	0	0	0	0	0	0	0	154	90	84	80	0	0	0	0	0	0	0	0	0	0	0	0	0	0	0	0	0	0	0	0	0	0	0	0	0	0
SV107	0	0	0	0	0	0	0	0	0	0	0	0	0	0	0	0	0	0	0	20	13	23	20	8	2	0	0	9	4	8	0	6	0	0	10	0	0	0	0	0	0	76	121	0	0	0	0	0	0
SV108	0	0	0	0	0	0	0	0	29	20	0	0	0	0	0	0	0	0	0	0	0	0	0	0	0	0	0	0	0	0	0	0	0	0	0	77	117	45	218	0	0	0	0	0	0	0	0	0	0
SV109	0	0	0	0	0	0	0	0	0	0	28	33	0	0	0	0	0	0	0	0	0	0	0	0	0	0	0	0	0	0	0	0	0	0	0	0	0	0	0	10	0	85	0	0	0	0	0	0	0
SV110	0	0	15	15	0	0	0	0	0	0	0	0	0	0	0	0	0	0	0	0	0	0	0	0	0	0	0	0	0	0	0	0	0	0	0	0	0	0	0	0	0	0	0	0	0	0	0	0	166
SV111	0	0	0	0	5	8	13	22	0	0	8	19	0	0	0	0	0	0	0	26	20	33	40	0	0	0	0	0	0	0	46	27	34	43	39	0	0	0	0	20	30	27	20	0	0	0	0	0	0
SV112	0	0	0	0	0	0	0	0	0	0	0	0	0	0	0	0	1852	0	0	0	0	0	0	0	0	0	0	0	0	0	0	0	0	0	0	0	0	0	0	0	0	0	0	0	0	0	0	0	0
SV113	0	0	0	0	0	0	0	0	0	0	0	0	0	54	62	0	0	0	0	0	0	0	0	0	0	0	62	16	79	80	0	0	0	0	0	0	0	0	0	0	0	0	0	0	0	0	0	0	0
SV114	0	0	16	11	0	0	0	0	0	0	0	0	0	0	0	0	0	0	0	0	0	0	0	0	0	0	0	0	0	0	0	0	0	0	0	0	0	0	0	0	0	0	0	0	0	0	0	0	19
SV115	0	0	0	29	1409	999	0	0	0	0	0	0	0	0	0	0	0	0	0	0	0	0	0	0	0	0	0	0	0	0	0	0	0	0	0	0	0	0	0	0	0	0	0	0	0	0	0	0	0
SV116	0	0	0	0	0	0	0	0	30	50	27	52	0	0	0	0	0	0	0	0	0	0	0	0	0	0	0	0	0	0	3	8	0	0	0	0	0	0	0	0	0	2	0	0	0	0	0	0	0
SV117	0	186	0	0	0	0	0	0	0	0	0	0	0	0	165	0	0	0	1062	0	0	0	0	0	0	0	21	0	0	0	0	0	0	0	0	0	0	0	0	0	137	0	0	0	0	0	0	0	0
SV118	0	0	0	0	0	0	0	0	4	5	0	0	0	0	0	0	0	0	0	0	0	0	0	0	0	0	0	0	0	0	0	0	0	0	0	34	23	11	190	0	0	0	0	0	0	0	0	0	0
SV119	41	60	0	0	0	0	0	0	0	0	0	0	0	0	0	0	0	0	0	0	0	0	0	87	99	83	0	0	0	0	0	0	0	0	0	0	0	0	0	0	0	0	0	0	0	0	0	0	0
SV120	0	0	0	0	0	0	3	4	0	0	0	0	0	0	0	0	0	0	0	0	0	0	0	0	0	0	0	0	0	0	0	105	91	93	128	0	0	0	0	0	0	0	0	0	0	0	0	0	0
SV121	0	0	0	0	0	0	0	0	0	0	0	0	0	0	0	0	0	0	0	0	0	0	0	0	0	0	0	0	0	18	0	0	0	0	0	0	0	0	0	0	0	0	0	0	0	0	0	0	96
SV122	0	0	0	0	0	0	0	0	0	0	0	0	0	0	7	195	187	287	217	0	0	0	0	0	0	0	13	0	0	0	0	0	113	95	85	0	0	0	0	0	0	0	0	0	0	0	0	0	0
SV123	0	0	0	0	0	0	0	0	0	0	0	0	0	0	0	0	0	0	0	0	0	0	0	0	0	0	0	0	0	0	0	0	0	0	0	0	0	0	0	0	0	0	0	16	118	137	34	99	0
SV124	0	0	0	0	0	0	0	0	0	0	0	0	0	0	0	0	0	0	0	0	0	0	0	0	0	0	0	0	0	0	0	0	0	0	0	0	0	0	0	0	0	0	0	0	0	0	0	0	0
SV126	0	0	97	103	0	0	0	0	0	0	0	0	0	0	0	0	0	0	0	0	0	0	0	0	0	0	0	0	0	0	20	17	16	33	0	0	0	0	0	0	0	0	0	0	147	118	90	182	0
SV127	0	0	0	0	0	0	0	0	14	13	0	0	0	0	0	0	0	0	0	0	0	0	0	0	0	0	0	0	0	0	0	0	0	0	0	0	7	2	0	0	0	0	0	0	0	824	0	0	0
SV128	0	0	0	0	9	0	0	0	0	0	0	0	0	0	0	0	0	0	0	0	193	104	207	0	0	0	0	0	0	0	0	0	0	0	0	0	0	0	0	0	0	0	0	0	0	0	0	0	0
SV129	0	0	0	0	0	0	7	18	0	0	0	0	0	0	0	0	0	0	0	0	0	0	0	0	0	0	0	0	0	0	120	63	64	74	93	0	0	0	0	0	0	0	0	0	0	0	0	0	0
SV130	0	0	0	0	3	6	0	0	0	0	0	0	0	0	0	0	0	0	0	86	75	88	91	0	0	0	0	0	0	0	0	0	0	0	0	0	0	0	0	0	0	0	0	0	0	0	0	0	0
SV131	0	0	0	0	0	0	0	0	0	0	0	0	0	0	0	0	0	0	0	0	0	0	0	0	0	0	0	0	0	0	0	0	0	0	0	0	0	0	0	0	0	0	0	0	0	0	0	0	0
SV132	0	0	0	18	253	350	0	0	0	0	0	0	0	0	0	0	0	0	0	88	61	0	90	0	0	0	0	0	0	0	0	0	0	0	0	0	0	0	0	0	0	0	0	0	0	0	0	0	0
SV133	0	0	0	0	0	0	0	0	0	0	11	11	0	0	0	0	0	0	0	0	0	0	0	0	0	0	0	0	0	0	25	28	18	28	19	0	0	0	0	30	44	22	29	0	0	0	0	0	0
SV134	0	0	0	0	0	0	0	0	0	0	0	0	0	0	0	0	0	0	0	0	0	0	0	0	0	0	0	0	0	0	0	0	0	0	0	0	0	0	0	0	0	0	0	0	0	0	0	0	0
SV135	0	0	0	0	0	0	0	0	0	0	0	0	0	36	48	0	0	0	0	0	0	0	0	0	0	0	113	0	0	120	0	26	18	13	27	0	0	0	0	0	0	0	0	0	0	0	0	0	0
SV136	0	0	0	0	0	0	0	0	0	0	0	0	0	0	0	15	0	48	0	0	0	0	0	0	0	0	0	0	0	0	0	0	0	0	0	0	0	0	0	0	0	0	0	49	0	0	124	0	23
SV137	0	0	0	0	0	0	0	0	0	0	0	0	0	0	0	0	0	0	0	0	0	0	0	0	0	0	21	0	0	0	0	0	0	0	157	0	0	0	41	0	0	0	0	0	0	0	0	0	0
SV138	7	10	0	0	0	0	0	0	0	0	0	0	25	0	0	0	0	0	0	0	0	0	0	1	0	0	0	0	0	0	0	0	0	0	0	0	0	0	0	0	0	0	0	63	23	61	39	15	0
SV139	0	0	0	0	0	0	2	4	0	0	0	0	0	0	0	0	0	0	0	0	0	0	0	0	0	0	0	0	12	7	10	1	0	0	0	0	0	0	0	0	0	3	16	124	23	54	85	25	0
SV140	0	0	0	0	0	2	0	0	0	0	2	5	9	18	12	9	0	0	0	17	17	25	7	19	23	20	9	9	0	0	0	4	7	10	0	2	2	60	21	24	19	16	23	0	0	4	13	8	0
SV141	0	0	0	0	0	0	0	0	0	0	0	0	11	0	0	0	0	0	0	0	0	0	0	0	0	0	0	0	0	0	0	0	0	0	0	0	0	0	0	0	0	0	0	0	336	259	115	303	0
SV142	0	0	0	0	0	2	0	0	0	0	0	0	0	24	27	0	0	0	0	18	0	9	2	0	0	0	14	6	0	5	11	9	3	7	16	0	0	0	0	43	10	52	43	0	0	0	0	0	0
SV143	0	0	59	64	0	0	0	0	0	0	0	0	0	0	0	0	0	0	0	0	0	0	0	0	0	0	0	0	0	0	0	0	0	0	0	0	0	0	0	0	0	0	0	0	0	0	0	0	0
SV144	0	0	0	0	0	0	0	0	87	86	0	0	0	0	0	0	0	0	0	0	0	0	0	0	0	0	0	0	0	0	0	0	0	0	0	49	20	68	68	0	0	0	0	0	0	0	0	0	0
SV145	0	0	0	0	0	0	41	57	0	0	0	0	0	0	0	0	0	0	0	0	0	0	0	0	0	0	0	0	0	0	0	0	231	183	0	0	0	0	0	0	0	0	0	0	0	0	0	0	0
SV146	0	0	0	0	0	0	0	0	0	0	83	106	0	0	0	0	0	0	0	0	0	0	0	0	0	0	0	0	0	0	0	0	0	0	0	0	0	0	0	0	6	30	21	0	0	0	0	0	0
SV147	0	0	0	0	0	0	0	0	0	0	0	0	0	0	0	0	0	0	0	0	0	0	0	0	0	5	0	0	0	0	0	0	0	0	0	51	45	158	109	0	0	0	0	0	0	0	0	0	0
SV148	0	0	0	0	0	0	0	0	0	0	0	0	0	0	0	0	0	0	0	0	113	0	119	0	0	0	0	0	0	0	0	0	0	0	0	0	0	0	0	0	0	0	0	0	0	0	0	0	0
SV149	0	0	211	220	6	4	0	0	115	96	38	38	23	0	0	0	0	0	0	0	0	0	0	0	0	0	0	0	0	0	0	0	0	0	0	0	0	0	0	0	0	0	0	0	0	0	0	0	0
SV150	0	0	0	0	0	0	0	0	0	0	0	0	0	0	115	0	0	0	0	0	0	0	0	0	0	0	1135	0	0	0	0	0	0	0	0	0	0	0	0	0	0	0	0	0	0	0	0	0	0
SV151	0	0	0	0	0	7	0	0	0	0	6	5	0	0	0	0	0	0	0	60	30	15	17	0	0	0	0	0	0	0	35	57	0	0	0	0	0	0	0	0	0	21	24	0	0	0	0	0	0
SV152	0	0	0	0	0	0	9	12	0	0	0	0	0	26	22	0	0	0	0	0	0	0	0	0	0	0	51	0	0	53	0	56	61	46	78	0	0	0	0	0	0	0	0	0	0	0	0	0	0
SV154	0	0	0	0	0	0	0	0	0	0	0	0	0	0	0	0	0	0	0	183	80	144	0	0	0	0	0	0	0	0	0	0	0	0	0	0	0	0	0	0	0	0	0	0	0	0	0	0	0
SV155	0	0	0	8	251	205	0	0	0	0	0	0	0	0	0	0	0	0	0	77	20	19	149	0	0	0	0	0	0	0	0	0	0	0	0	0	0	0	0	0	0	0	0	0	0	0	0	0	0
SV156	0	0	0	0	0	0	0	0	0	0	0	0	0	0	0	0	0	0	0	0	0	0	0	0	0	0	0	0	0	0	0	0	0	0	0	0	0	0	0	0	0	0	0	0	0	0	0	0	115
SV157	0	0	0	0	0	0	0	0	0	0	0	0	0	0	0	0	0	0	0	0	0	0	0	190	144	144	0	0	0	0	0	0	0	0	0	0	0	0	0	0	0	0	0	0	0	0	0	0	0
SV158	0	0	371	354	0	0	0	0	33	38	0	0	566	0	0	0	0	0	0	0	0	0	0	0	0	0	0	0	0	0	0	0	0	0	0	0	0	0	8	0	0	0	0	0	0	0	0	0	0
SV160	530	526	0	0	0	0	0	0	0	0	0	0	0	0	0	0	0	0	0	0	0	0	0	0	0	0	0	0	0	0	0	0	0	0	0	0	0	0	0	0	0	0	0	0	0	0	0	0	0
SV161	0	0	0	0	0	0	0	0	0	0	0	0	0	0	0	236	172	224	228	0	0	0	0	0	0	0	0	0	0	0	0	0	0	0	0	0	0	0	0	0	0	0	0	0	0	0	0	0	0
SV162	0	0	0	0	16	15	7	0	0	0	0	0	1178	0	0	0	0	0	0	0	0	0	0	0	0	0	0	0	0	0	0	0	0	0	0	0	0	0	0	0	0	0	0	0	0	0	0	0	0
SV163	0	0	0	0	0	0	0	0	53	62	0	0	0	0	0	0	0	0	0	0	0	0	0	0	0	0	0	0	0	0	0	0	0	0	0	40	49	33	97	0	0	0	0	0	0	0	0	0	0
SV164	0	0	0	0	0	0	0	0	0	0	0	0	0	0	0	0	0	0	0	0	0	0	0	0	0	0	0	0	0	0	0	0	0	0	0	0	0	0	0	0	0	0	0	0	0	0	0	0	0
SV165	0	0	0	0	0	0	0	0	0	0	0	0	0	0	0	0	0	0	0	0	0	0	0	0	0	0	0	0	0	0	0	0	0	0	0	0	0	0	0	0	0	0	0	0	0	0	0	0	0
SV166	0	0	0	0	0	0	0	0	0	0	0	0	0	0	0	0	0	0	0	104	57	48	50	0	0	0	0	0	0	0	0	0	0	0	0	0	0	0	0	0	0	0	0	0	0	0	0	0	0
SV167	0	0	0	0	0	0	11	8	0	0	0	0	0	0	0	0	0	0	0	0	0	0	0	0	0	0	0	0	0	0	0	0	0	0	0	0	0	0	0	0	0	0	0	0	0	0	0	0	0
SV168	0	0	0	0	0	0	0	0	0	0	0	0	0	0	0	0	0	0	0	706	30	0	0	0	0	0	0	0	0	0	0	0	0	0	0	0	0	0	0	0	0	0	0	0	0	0	0	0	0
SV169	0	0	0	0	0	0	0	0	0	0	0	0	18	0	0	0	0	0	0	0	0	0	0	2	0	0	0	0	0	0	0	0	0	0	0	0	0	0	0	0	0	0	0	53	31	39	44	42	0
SV170	0	0	0	33	483	585	0	0	0	0	0	0	0	0	0	0	0	0	0	0	0	0	34	0	0	0	0	0	0	0	0	0	0	0	0	0	0	0	0	0	0	0	0	0	0	0	0	0	0
SV171	0	0	126	197	46	30	70	39	17	19	0	0	239	188	0	0	0	0	0	0	0	0	0	0	0	0	0	0	0	0	0	0	37	0	19	0	0	0	0	0	0	0	0	0	0	0	0	0	0
SV172	0	0	0	0	0	0	0	0	0	0	0	0	0	0	0	0	0	0	0	0	0	0	0	0	0	0	0	0	0	0	0	0	0	0	0	0	0	0	0	0	0	0	0	0	0	0	0	0	0
SV173	0	0	0	0	0	0	24	34	0	0	0	0	0	0	0	0	0	0	0	0	0	0	0	0	0	0	0	0	0	0	0	0	146	131	0	0	0	0	0	0	0	0	0	0	0	0	0	0	0
SV174	0	0	0	0	0	0	0	0	0	0	0	0	0	0	0	0	0	0	0	0	0	0	0	0	0	0	0	0	0	0	0	0	0	0	0	0	0	0	0	0	0	0	0	166	0	0	121	0	0
SV176	0	0	0	0	0	0	0	0	0	0	0	0	0	0	0	0	0	0	0	0	0	0	0	0	0	0	0	0	0	0	0	0	0	0	0	0	0	0	0	0	0	0	0	0	0	0	0	0	0
SV177	0	0	0	0	0	0	0	0	0	0	0	0	0	0	0	0	0	0	0	0	0	0	0	0	0	0	0	0	0	0	0	0	0	0	0	0	0	0	0	0	0	0	0	0	0	0	0	0	0
SV179	0	0	0	0	0	0	0	0	0	0	0	0	0	0	0	0	0	0	0	0	0	0	0	168	125	95	0	0	0	0	0	0	0	0	0	0	0	0	0	0	0	0	0	0	0	0	0	0	0
SV180	0	0	0	0	0	0	0	0	0	0	0	0	0	0	0	0	0	0	0	0	0	0	0	0	0	0	0	0	0	0	0	0	0	0	0	0	0	0	0	0	0	0	0	0	0	0	0	0	0
SV181	0	0	0	0	0	0	0	0	0	0	0	0	0	0	0	43	20	61	83	0	0	0	0	0	0	0	0	0	0	0	0	0	0	0	0	0	0	0	0	0	0	0	0	0	0	0	0	0	25
SV183	0	0	0	0	0	0	0	0	0	0	0	1	0	0	0	0	0	0	0	0	0	0	0	0	0	0	0	0	0	0	9	0	0	0	0	0	0	0	0	45	41	39	35	0	0	0	0	0	0
SV184	0	0	0	0	3	0	0	0	0	0	0	0	0	0	0	0	0	0	0	61	6	31	13	0	0	0	0	0	0	0	0	0	0	0	0	0	0	0	0	0	0	0	0	0	0	0	0	0	0
SV185	0	0	0	0	0	0	0	0	0	0	0	0	0	0	0	53	74	43	69	0	0	0	0	0	0	0	0	0	0	0	0	0	0	0	0	0	0	0	0	0	0	0	0	0	0	0	0	0	0
SV186	244	212	0	0	0	0	0	0	0	0	0	0	0	0	0	0	0	120	242	0	0	0	0	0	0	0	0	0	0	0	0	0	0	0	0	0	0	0	0	0	0	0	0	0	0	0	0	0	0
SV187	0	0	0	0	0	0	0	0	0	0	0	0	0	0	0	169	129	139	259	0	0	0	0	0	0	0	0	0	0	0	0	0	0	0	0	0	0	0	0	0	0	0	0	0	0	0	0	0	0
SV188	0	0	0	0	6	11	0	0	0	0	0	0	0	0	0	0	0	0	0	44	36	90	49	0	0	0	0	0	0	0	0	0	0	0	0	0	0	0	0	0	0	0	0	0	0	0	0	0	0
SV189	0	0	0	0	0	0	0	0	0	0	0	0	0	4	12	0	0	0	0	0	0	0	0	0	23	27	191	0	0	0	0	0	0	134	113	0	0	0	0	65	65	0	0	0	0	0	0	0	0
SV190	0	0	0	0	0	0	0	0	0	0	0	0	0	0	0	0	0	0	0	0	0	0	0	0	0	0	0	0	0	0	0	0	0	0	0	0	0	0	0	0	0	0	0	119	0	0	80	0	0
SV191	0	0	0	0	0	0	0	0	0	0	0	0	0	0	0	0	0	0	0	0	0	0	0	0	0	0	0	0	0	0	0	0	0	0	0	0	0	0	0	0	0	0	0	0	0	0	0	0	0
SV192	0	0	0	0	0	0	0	0	0	0	0	0	0	0	0	0	0	0	0	0	0	0	0	0	0	0	0	0	0	0	0	0	98	125	0	0	0	0	0	0	0	0	0	0	0	0	0	0	0
SV193	411	370	0	0	0	0	24	20	0	0	0	0	0	0	0	0	0	0	0	0	0	0	0	0	0	0	0	0	0	0	0	0	0	0	0	0	0	0	0	0	0	0	0	0	0	0	0	0	0
SV195	0	0	0	0	0	0	0	0	0	0	0	0	0	0	0	0	0	0	0	0	0	4	6	0	0	0	0	0	0	0	0	0	0	0	9	0	6	326	40	0	1	0	6	0	0	0	0	0	0
SV196	0	0	0	0	0	0	0	0	0	0	0	0	0	0	0	0	0	0	0	0	0	0	0	0	0	0	0	0	0	0	0	0	0	0	0	0	0	0	0	0	0	0	0	0	0	0	0	0	0
SV197	0	0	49	56	9	9	0	0	0	0	0	0	0	0	0	0	0	0	0	0	0	0	0	0	0	0	0	0	0	0	0	0	0	0	0	0	0	0	0	0	0	0	0	0	0	0	0	0	52
SV198	0	0	0	0	0	0	0	0	0	0	0	0	0	0	0	0	0	0	0	0	0	0	0	0	4	6	0	0	0	0	0	0	200	97	207	0	0	0	0	0	14	0	0	0	0	0	0	0	0
SV199	0	0	0	0	0	0	0	0	0	0	0	0	0	0	0	0	0	0	0	0	0	0	0	0	0	0	0	0	0	0	0	0	0	0	0	0	0	0	0	0	0	0	0	0	0	0	0	0	0
SV200	0	0	286	267	0	0	0	0	30	37	0	0	204	0	0	0	1	0	0	0	0	0	0	0	0	0	0	0	0	0	0	0	0	0	0	0	0	4	9	0	0	0	0	0	0	0	0	0	0
SV201	0	0	0	0	0	0	0	0	0	0	0	0	0	0	0	0	0	0	0	0	0	0	0	0	0	0	0	0	0	0	0	0	0	0	0	0	0	0	0	0	0	0	0	0	0	0	0	0	0
SV202	0	0	0	0	0	0	0	0	0	0	0	0	0	0	0	0	0	0	0	0	0	0	0	133	110	86	0	0	0	0	0	0	0	0	0	0	0	0	0	0	0	0	0	0	0	0	0	0	0
SV203	0	0	0	0	0	0	0	0	0	0	0	0	0	0	23	104	104	132	208	0	0	0	0	0	0	0	9	0	0	0	0	0	0	0	0	0	0	0	0	0	0	0	0	0	0	0	0	0	0
SV204	0	0	0	0	0	0	0	0	0	0	0	0	0	0	0	0	0	0	0	0	0	0	0	0	0	0	0	0	0	0	0	0	0	0	0	0	0	0	0	0	0	0	0	22	0	0	0	0	17
SV205	0	0	0	0	0	0	0	0	0	0	0	0	0	0	0	0	0	0	0	0	0	0	0	0	0	0	0	54	57	60	0	0	0	0	0	0	0	0	0	0	0	0	0	0	0	0	0	0	0
SV206	0	3	0	0	0	0	0	0	0	0	0	0	0	0	0	0	0	0	56	0	0	0	0	0	0	0	0	0	0	0	0	0	0	0	0	0	0	0	0	0	454	0	0	0	0	0	0	0	0
SV207	0	0	0	0	0	1	11	18	0	0	1	0	0	0	0	0	0	0	0	13	9	4	7	0	0	0	0	0	0	0	30	15	13	13	14	0	0	0	0	6	3	6	8	0	0	0	0	0	0
SV208	0	0	0	0	0	0	0	0	0	0	0	0	0	0	0	0	0	0	0	0	0	156	16	0	0	0	0	0	0	0	0	0	0	0	0	0	0	0	0	0	0	0	0	0	0	0	0	0	0
SV209	0	0	0	0	0	0	0	0	0	0	6	9	0	0	0	0	0	0	0	0	0	0	0	0	0	0	0	0	0	0	0	0	0	0	0	0	0	0	0	0	0	0	0	0	0	0	0	0	0
SV211	0	0	0	0	0	0	0	0	0	0	14	11	0	0	0	0	0	0	0	49	31	6	53	0	0	0	0	0	0	0	0	0	0	0	0	0	0	0	0	0	0	10	17	0	0	0	0	0	0
SV212	0	0	0	0	0	0	50	59	0	0	0	0	0	0	0	0	0	0	0	0	0	0	0	0	0	0	0	0	0	0	72	46	36	30	29	0	0	0	0	0	0	0	0	0	0	0	0	0	0
SV213	0	0	0	0	0	0	43	52	0	0	0	0	0	2	7	0	0	0	0	0	0	0	0	0	0	0	0	0	2	0	0	0	29	0	0	0	0	0	0	5	0	0	4	0	0	0	0	0	0
SV214	0	0	33	31	0	0	0	0	0	0	0	0	0	0	0	34	18	24	30	0	0	0	0	0	0	0	0	0	0	0	0	0	0	0	0	0	0	0	0	0	0	0	0	0	0	0	0	0	28
SV215	0	0	0	0	0	0	1	5	0	0	0	0	0	0	0	0	0	0	0	0	0	0	0	0	0	0	0	0	0	0	119	11	35	29	10	0	0	0	0	0	0	0	0	0	0	0	0	0	0
SV216	0	0	0	0	0	0	0	0	0	0	0	0	0	0	0	0	0	0	0	0	0	0	0	0	0	0	0	0	0	0	0	0	0	0	0	0	0	0	0	0	0	0	0	41	41	67	45	19	0
SV217	0	0	0	0	0	0	0	0	0	0	0	0	0	6	0	51	0	0	0	0	0	0	0	27	30	26	42	0	0	0	0	0	0	0	0	0	0	66	0	51	34	0	0	0	0	0	0	0	0
SV218	13	14	0	0	0	20	0	0	0	10	0	0	0	0	0	0	0	0	0	0	0	0	0	0	0	0	0	0	0	0	0	0	0	0	0	0	0	0	0	0	12	0	0	0	0	0	0	0	0
SV219	0	0	28	32	4	3	141	141	90	71	19	25	1	0	0	0	0	0	0	0	0	0	0	0	0	0	0	0	0	0	0	0	0	0	0	0	0	0	0	0	0	0	0	0	0	0	0	0	0
SV220	0	0	0	0	0	0	0	0	0	0	0	0	0	0	0	0	0	0	0	0	0	0	0	0	0	0	0	0	4	5	0	0	0	0	0	0	0	0	0	0	0	0	0	14	0	0	0	0	7
SV221	0	0	0	0	0	0	0	0	0	0	0	0	0	0	0	0	0	0	0	0	0	0	0	0	0	0	0	0	0	0	76	30	54	0	58	0	0	0	0	0	0	0	0	0	0	0	0	0	0
SV222	0	0	0	0	0	0	0	0	0	0	0	0	0	0	0	0	0	0	0	44	15	56	35	0	0	0	0	0	0	0	0	0	0	0	0	0	0	0	0	0	0	0	0	0	0	0	0	0	0
SV223	0	0	0	0	6	13	0	0	0	0	0	0	0	0	0	0	0	0	0	45	43	36	37	0	0	0	0	0	0	0	0	0	0	0	0	0	0	0	0	0	0	0	0	0	0	0	0	0	0
SV224	0	0	0	0	0	0	0	0	0	0	0	0	0	0	0	0	0	0	0	0	0	0	0	0	0	0	0	0	0	0	0	0	0	0	0	0	0	0	0	0	0	0	0	0	0	0	0	0	0
SV225	0	0	0	0	0	0	31	39	0	0	0	0	0	0	0	0	0	0	0	0	0	0	0	0	0	0	0	0	0	0	0	88	17	328	62	0	0	0	0	0	0	0	0	0	0	0	0	0	0
SV226	0	0	0	0	0	0	0	0	0	0	0	0	0	0	0	0	0	0	0	27	35	0	103	0	0	0	0	0	0	0	0	0	0	0	0	0	0	0	0	0	0	0	0	0	0	0	0	0	0
SV227	0	0	0	0	0	0	0	0	0	0	0	0	0	0	0	0	0	0	0	46	22	0	0	0	0	0	13	29	13	30	0	0	0	0	0	0	0	0	0	0	0	0	0	0	0	0	0	0	0
SV228	0	0	0	0	0	0	6	8	0	0	348	295	0	0	0	0	0	0	0	0	0	0	0	0	0	0	0	0	0	0	0	0	0	0	0	0	0	0	0	0	0	0	0	0	0	0	0	0	0
SV229	0	0	56	70	0	0	0	0	0	0	0	0	17	0	0	0	0	0	0	0	0	0	0	0	0	0	0	0	0	0	0	0	0	0	0	0	0	0	0	0	0	0	0	14	0	0	0	0	33
SV230	0	0	0	0	0	0	0	0	0	0	0	0	0	0	0	0	0	0	0	0	0	0	0	0	0	0	0	0	0	0	20	55	0	0	0	0	11	0	0	0	0	0	0	0	0	0	0	0	0
SV231	0	0	0	0	0	0	0	0	0	0	0	0	0	0	4	0	0	0	418	0	0	0	0	0	0	0	98	0	0	0	0	0	0	0	0	0	0	0	0	0	0	0	0	0	0	0	0	0	0
SV232	0	0	0	0	0	0	249	311	16	25	0	0	0	0	0	0	0	0	0	0	0	0	0	0	0	0	0	0	0	0	0	8	5	0	0	0	0	0	0	0	0	0	0	0	0	0	0	0	0
SV233	0	0	0	0	0	0	0	0	0	0	46	52	0	0	0	0	0	0	0	0	0	0	0	0	0	0	0	0	0	0	0	0	0	0	0	0	0	0	0	0	0	17	11	0	0	0	0	0	0
SV234	115	148	11	25	0	0	0	0	0	0	0	0	0	157	198	0	0	0	0	0	0	0	0	0	0	0	0	0	0	0	0	0	0	0	0	0	0	0	0	0	0	0	0	0	0	0	0	0	0
SV235	0	0	0	0	0	0	31	55	0	0	0	0	0	0	0	0	0	0	0	0	0	0	0	0	0	0	0	0	0	0	0	54	27	54	15	0	0	0	0	0	0	0	0	0	0	0	0	0	0
SV236	0	0	0	0	0	0	0	0	0	0	0	0	0	0	0	0	0	0	0	0	0	0	0	0	0	0	0	0	0	0	0	0	0	0	0	0	0	0	0	0	0	0	0	0	0	0	0	0	0
SV238	0	0	0	0	0	0	0	0	0	0	0	0	0	0	0	0	0	0	0	0	0	0	0	0	0	0	0	0	0	0	0	0	0	0	341	0	0	0	0	0	0	0	0	0	0	0	0	0	0
SV239	0	0	0	19	246	200	55	43	4	0	94	50	0	0	0	0	0	0	0	0	0	0	0	0	0	0	0	0	0	0	0	0	0	0	0	0	0	0	0	0	0	0	0	0	0	0	0	0	0
SV240	14	7	9	8	3	0	0	0	18	18	221	257	0	15	13	0	0	0	0	0	0	0	0	0	0	0	0	0	0	0	0	0	0	0	0	0	0	0	0	0	0	0	0	0	0	0	0	0	0
SV241	0	0	0	0	19	0	0	0	13	0	0	0	0	0	0	0	0	0	0	0	0	0	0	0	0	0	0	22	0	0	0	0	0	0	0	0	0	0	0	0	0	0	0	0	0	0	0	0	0
SV243	0	0	0	0	0	0	0	0	0	0	0	0	0	0	0	0	0	0	0	0	0	0	0	0	0	0	0	0	0	0	0	0	0	0	0	0	0	0	0	0	0	0	0	0	0	0	0	0	0
SV244	0	0	0	0	0	0	0	0	0	0	0	0	0	0	0	0	0	0	0	0	0	0	0	0	0	0	0	0	0	0	0	0	0	0	0	0	0	0	0	0	0	0	0	0	0	0	0	0	0
SV245	0	0	0	0	0	0	0	0	0	0	0	0	0	0	0	0	0	0	0	0	0	0	0	0	0	0	0	0	0	0	0	0	0	0	0	0	0	0	0	0	0	0	90	0	0	0	0	0	0
SV246	0	0	0	0	0	0	0	0	0	0	11	13	0	0	0	0	0	0	0	0	0	0	2	0	0	0	0	0	0	0	0	0	0	0	0	0	0	0	0	156	130	0	0	0	0	0	0	0	0
SV247	0	0	0	0	0	0	0	0	0	0	0	0	0	0	0	92	74	106	96	0	0	0	0	0	0	22	0	0	0	0	0	0	0	0	0	0	0	0	0	0	0	0	0	0	0	0	0	0	0
SV248	0	0	31	0	0	27	5	0	23	19	0	0	456	0	0	0	0	0	0	0	0	0	0	0	0	0	0	0	0	0	0	0	1	0	0	0	0	0	0	0	0	0	0	0	0	0	0	0	0
SV249	0	0	0	0	0	0	0	0	0	0	0	0	0	0	0	0	0	0	0	0	0	0	0	0	0	0	0	0	0	0	0	0	0	0	0	0	0	0	0	0	0	0	0	0	0	0	0	0	0
SV250	0	0	0	0	0	0	0	0	0	0	0	0	0	0	0	0	0	0	0	39	29	31	16	0	0	0	0	0	0	0	0	0	0	0	0	0	0	0	0	0	0	0	0	0	0	0	0	0	0
SV251	78	75	0	6	140	168	0	0	57	48	0	0	0	0	0	0	0	0	0	0	0	0	0	0	0	0	0	0	0	0	0	0	0	0	0	0	0	0	0	0	0	0	0	0	0	0	0	0	0
SV252	0	0	0	0	0	0	0	0	0	0	0	0	0	0	0	0	0	0	0	0	0	0	0	0	0	0	0	0	0	0	0	0	0	0	0	0	0	0	0	0	0	0	76	0	0	0	0	0	0
SV253	93	105	0	0	0	0	69	70	0	0	0	0	0	0	2	0	82	72	0	0	0	0	0	0	0	0	0	0	0	0	0	0	0	1	1	0	0	0	0	0	0	0	0	0	0	0	0	0	0
SV254	0	0	0	0	0	0	0	0	0	0	0	0	0	110	137	0	0	0	0	0	0	0	0	0	0	0	18	26	0	0	0	0	0	0	0	0	0	0	0	0	0	0	0	0	0	0	0	0	0
SV255	0	0	0	0	0	0	15	23	0	0	0	0	0	1	0	0	0	0	0	0	0	0	0	0	0	0	0	0	0	0	0	0	0	0	0	0	0	0	0	0	0	0	0	0	0	0	0	0	0
SV256	0	0	7	8	0	0	0	0	0	0	0	0	0	0	0	0	0	0	0	0	0	0	0	0	0	0	0	0	0	0	0	0	0	0	0	0	0	0	0	0	0	0	0	0	0	0	0	0	9
SV257	0	0	0	0	0	0	0	2	0	0	0	0	0	0	0	0	0	0	0	0	0	0	0	4	4	6	0	0	0	0	10	6	6	7	8	0	0	0	0	0	0	0	0	6	8	9	0	19	0
SV258	0	0	0	0	0	0	54	66	0	0	0	0	0	0	0	0	0	0	0	0	0	0	0	0	0	0	0	0	0	0	0	37	0	2	10	0	0	0	0	0	0	0	0	0	0	0	0	0	0
SV259	0	0	49	44	0	1	0	0	0	0	0	0	0	0	0	0	0	0	0	0	0	0	0	0	0	0	0	0	0	0	0	0	0	0	0	0	0	0	0	0	0	0	0	0	0	0	0	0	40
SV260	0	0	0	0	0	0	0	0	0	0	0	0	0	0	0	0	0	0	0	0	0	0	0	0	0	0	0	0	0	0	5	0	0	0	0	0	0	0	0	0	0	0	0	33	23	8	0	25	0
SV261	0	0	0	0	0	0	0	0	0	0	0	0	0	0	0	0	0	0	0	0	0	0	0	0	0	0	0	36	38	48	0	0	0	0	0	0	0	0	0	0	0	0	0	0	0	0	0	0	0
SV262	0	0	0	0	0	0	0	0	0	0	0	0	0	0	0	0	0	0	0	0	0	0	0	0	0	0	0	0	0	0	0	0	0	0	0	0	0	0	0	0	0	16	0	0	0	0	0	0	0
SV263	0	0	0	0	6	6	0	0	0	0	0	0	0	0	0	0	0	0	0	40	54	3	8	0	0	0	0	0	0	0	0	0	0	0	0	0	0	0	0	0	0	0	0	0	0	0	0	0	0
SV264	0	0	0	0	0	0	0	3	0	0	0	0	0	0	0	0	0	0	0	0	0	0	0	0	0	0	0	0	0	0	0	29	24	36	31	0	0	0	0	0	0	0	0	0	0	0	0	0	0
SV265	0	0	0	0	0	0	11	11	0	0	0	0	0	167	178	0	0	0	0	0	0	0	0	0	0	0	10	2	2	0	7	3	1	5	9	0	0	0	0	0	0	0	0	0	0	0	0	0	0
SV266	0	0	0	0	0	0	0	0	0	0	0	0	0	0	0	0	0	0	0	0	0	0	0	0	0	0	0	0	0	0	0	0	0	0	0	0	0	0	0	0	0	0	0	0	0	0	0	0	67
SV267	0	0	28	28	23	42	42	23	33	32	0	0	11	140	113	0	0	0	0	0	0	0	0	0	0	0	0	0	0	0	0	0	0	0	0	0	0	0	0	0	0	0	0	0	0	0	0	0	0
SV268	0	0	0	0	0	0	0	0	13	17	0	0	0	0	0	0	0	0	0	0	0	0	0	0	0	0	0	0	0	0	0	0	0	0	0	12	25	16	49	0	0	0	0	0	0	0	0	0	0
SV269	62	89	0	0	0	0	0	0	0	0	0	0	119	0	0	0	0	0	0	0	0	0	0	0	0	1	0	0	0	0	0	0	0	0	0	0	0	0	0	0	0	0	0	0	2	0	0	0	0
SV270	0	0	0	0	0	0	0	0	0	0	0	0	0	0	0	0	0	0	0	0	0	0	0	0	0	0	0	0	0	0	0	0	0	0	0	0	0	0	0	0	0	0	0	0	0	0	0	0	0
SV271	0	0	0	0	0	0	0	0	0	0	0	0	0	0	0	0	0	0	0	0	0	0	0	0	0	0	0	0	0	0	29	0	0	0	0	0	0	0	0	0	0	0	0	0	0	0	0	0	0
SV272	0	0	0	15	0	0	0	0	0	0	0	0	0	0	0	0	0	0	0	0	0	0	0	0	0	0	0	0	0	0	0	0	0	0	0	0	0	0	0	0	0	0	0	0	0	0	0	0	68
SV273	0	0	0	0	0	3	0	0	0	0	0	0	0	0	0	0	0	0	0	23	41	41	23	0	0	0	0	0	0	0	0	0	0	0	0	0	0	0	0	0	0	0	0	0	0	0	0	0	0
SV274	0	0	6	0	0	0	0	0	0	0	0	0	0	0	0	0	0	0	0	0	0	0	0	0	0	0	0	0	0	0	0	0	0	0	0	0	0	0	0	0	0	0	0	21	0	0	0	0	15
SV275	0	0	0	0	0	0	0	0	0	0	0	0	0	0	0	0	0	0	0	0	0	0	0	0	0	0	0	0	0	0	0	0	0	0	0	0	0	0	0	0	0	0	0	0	0	0	0	0	0
SV276	0	0	0	0	0	0	0	0	0	0	0	0	46	0	0	0	0	0	0	0	0	0	0	0	0	0	0	0	0	0	0	0	0	0	0	0	0	0	0	0	0	0	0	0	0	0	0	0	0
SV277	0	0	0	0	0	0	0	0	6	14	200	238	0	0	0	0	0	0	0	0	0	0	0	0	0	0	0	0	0	0	0	0	0	0	0	0	0	0	0	0	0	0	0	0	0	0	0	0	0
SV279	0	0	0	0	0	0	0	0	0	0	0	0	0	0	0	0	0	0	0	0	0	0	0	0	0	0	0	0	0	0	16	20	14	15	25	0	0	0	0	0	0	0	0	0	0	0	0	0	0
SV280	0	0	0	0	0	0	0	0	0	0	8	1	0	0	0	0	0	0	0	3	13	23	8	0	0	0	0	0	0	0	0	0	0	0	0	0	0	0	0	0	0	0	0	0	0	0	0	0	0
SV281	63	0	0	0	0	0	0	0	0	0	0	0	0	0	0	0	0	0	0	0	0	0	0	0	0	0	0	0	0	0	0	0	0	0	0	0	0	0	0	179	0	0	0	0	0	0	0	0	0
SV282	0	0	9	10	0	0	156	149	21	14	19	27	22	0	0	0	0	0	0	0	0	0	0	0	0	0	0	0	0	0	0	0	0	0	0	0	0	0	0	0	0	0	0	0	0	0	0	0	0
SV283	0	0	0	0	0	0	0	0	0	0	0	0	0	0	0	0	0	0	0	29	22	16	15	0	0	0	0	0	0	0	0	0	0	0	0	0	0	0	0	0	0	0	0	0	0	0	0	0	0
SV284	10	0	25	20	0	0	0	0	0	0	6	3	54	26	0	2	5	15	0	2	0	2	5	0	0	0	0	0	8	19	0	0	0	0	0	0	0	0	0	0	0	0	0	0	0	0	0	0	8
SV285	0	0	0	0	0	0	0	0	0	0	0	0	0	0	0	0	0	0	0	0	0	0	0	0	0	0	0	0	0	0	0	0	0	0	0	0	0	0	0	0	0	0	0	0	0	0	0	0	0
SV286	0	77	0	0	0	0	0	225	0	0	0	0	0	0	173	0	0	0	0	0	0	0	0	0	0	0	0	0	0	0	0	0	0	0	0	0	0	0	0	0	0	0	0	0	0	0	0	0	0
SV288	0	0	0	0	0	0	0	0	5	0	0	0	0	0	0	0	0	0	0	0	0	0	0	0	0	0	0	0	0	0	0	0	0	0	0	13	26	3	47	0	0	0	0	0	0	0	0	0	0
SV289	8	3	44	52	0	0	4	0	0	0	0	0	0	0	0	13	16	11	14	0	0	0	0	9	0	2	0	0	0	0	0	0	0	2	0	0	0	0	0	0	0	0	0	0	0	0	0	0	18
SV291	0	0	0	0	0	0	0	0	0	0	0	0	0	0	0	0	0	0	0	0	0	0	0	0	0	0	0	0	0	0	0	0	0	0	0	0	0	0	0	0	0	0	0	17	20	24	12	15	0
SV292	19	20	0	0	23	15	0	0	0	0	0	0	0	0	0	0	0	0	0	31	40	0	39	0	0	0	0	0	0	0	0	0	0	0	0	0	0	0	0	0	0	0	0	0	0	0	0	0	0
SV293	0	0	0	0	0	0	0	0	0	0	237	230	0	0	0	0	0	0	0	0	0	0	0	0	0	0	0	0	0	0	0	0	0	0	0	0	0	0	0	0	0	0	0	0	0	0	0	0	0
SV294	0	0	0	0	0	0	0	0	0	0	0	0	0	72	70	0	0	0	0	0	0	0	0	0	0	0	298	0	0	0	0	0	0	0	0	0	0	0	0	0	0	0	0	0	0	0	0	0	0
SV295	0	0	0	0	0	0	0	0	0	0	0	0	0	0	0	0	0	0	0	0	0	0	0	0	0	0	0	0	0	0	0	0	0	0	0	0	0	0	0	0	0	0	0	0	0	0	0	0	0
SV297	0	0	0	0	0	0	0	0	0	0	0	0	0	0	0	0	0	0	0	0	0	0	0	0	0	0	0	0	0	0	0	0	0	0	0	0	0	0	0	0	0	0	0	0	0	0	0	0	0
SV298	0	0	26	0	0	0	0	0	0	0	0	0	0	0	0	0	0	0	0	0	0	0	0	0	0	0	0	0	0	0	0	0	0	0	0	0	0	0	0	0	0	0	0	0	0	0	0	0	35
SV299	0	0	0	0	0	0	0	0	28	27	0	0	0	0	0	0	0	0	0	0	0	0	0	0	0	0	0	0	0	0	0	0	0	0	0	22	13	18	16	0	0	0	0	0	0	0	0	0	0
SV302	7	3	0	3	0	0	0	0	0	0	0	0	0	0	0	6	18	7	7	1	0	0	0	0	0	0	0	0	0	0	0	0	0	0	6	0	0	0	0	0	0	0	0	0	0	0	0	0	0
SV303	0	0	0	0	0	0	0	0	0	0	0	0	0	0	0	0	0	0	0	0	0	0	0	0	0	0	0	0	0	0	0	0	0	0	0	0	0	0	0	0	0	0	0	0	0	0	0	0	0
SV305	0	0	0	0	0	0	0	0	0	0	0	0	437	0	0	0	0	0	0	0	0	0	0	0	0	0	0	0	0	0	0	0	0	0	0	0	0	0	0	0	0	0	0	0	0	0	0	0	0
SV306	0	0	0	0	0	0	0	0	0	0	0	0	0	0	0	0	0	0	0	1	0	2	3	0	0	0	0	0	0	0	0	0	0	0	0	0	0	0	0	17	18	23	10	0	0	0	0	0	0
SV307	0	0	0	0	0	0	0	0	0	0	0	0	0	255	173	0	0	0	0	0	0	0	0	0	0	0	27	0	0	0	0	0	0	0	0	0	0	0	0	0	0	0	0	0	0	0	0	0	0
SV308	0	0	0	0	0	0	4	6	0	1	0	0	5	0	0	0	0	0	0	4	0	0	3	0	0	0	0	0	0	0	11	10	9	10	0	3	10	0	0	0	0	7	2	5	11	17	0	15	0
SV309	0	0	0	0	0	0	0	0	0	0	0	0	0	0	0	0	0	0	0	35	0	12	20	0	0	0	0	0	0	0	0	0	0	0	0	0	0	0	0	0	0	0	0	0	0	0	0	0	0
SV310	0	0	0	0	0	0	0	0	0	0	0	0	0	0	0	0	0	0	0	0	0	0	0	0	0	0	14	26	17	0	0	19	0	0	0	0	0	0	0	0	0	0	0	0	0	0	0	0	0
SV311	190	205	0	0	0	0	0	0	0	0	0	0	0	0	0	0	0	0	0	0	0	0	0	0	0	0	0	0	0	0	0	0	0	0	0	0	0	0	0	0	0	0	0	0	0	0	0	0	0
SV312	0	0	0	0	0	0	0	0	0	0	0	0	0	0	0	0	0	0	0	0	0	0	0	0	0	0	0	0	0	0	0	0	0	0	0	0	0	0	0	0	0	0	0	0	0	0	0	0	47
SV313	0	0	0	0	0	0	0	0	0	0	0	0	0	0	0	0	0	0	0	0	0	0	0	0	0	0	0	0	0	0	0	0	0	0	0	0	0	0	0	0	0	0	0	0	0	0	0	0	0
SV315	0	0	0	0	0	0	0	0	0	0	0	0	0	57	54	0	0	0	0	0	0	0	0	0	0	0	254	0	0	0	0	0	0	0	0	0	0	0	0	0	0	0	0	0	0	0	0	0	0
SV316	0	0	0	0	0	0	0	0	0	0	0	0	0	0	0	0	0	0	0	0	0	0	0	0	0	0	0	0	0	0	0	0	0	0	0	22	21	55	34	0	0	0	0	0	0	0	0	0	0
SV318	0	0	0	0	0	0	0	0	0	0	0	0	0	0	0	0	0	0	0	26	0	32	15	0	0	0	0	0	0	0	0	0	0	0	0	0	0	0	0	0	0	0	0	0	0	0	0	0	0
SV319	0	0	23	26	0	0	0	0	0	0	0	0	0	0	0	0	0	0	0	0	0	0	0	0	0	0	0	0	0	0	7	0	8	0	0	0	0	0	0	0	0	0	0	0	43	30	21	45	0
SV320	2	0	0	0	0	0	0	0	0	0	0	0	0	0	0	0	0	0	0	0	0	0	0	0	0	5	12	0	0	0	0	0	8	4	0	0	0	0	0	110	22	0	0	0	0	0	0	0	0
SV322	0	0	0	0	0	0	0	0	0	0	0	0	0	0	0	0	0	0	0	0	0	0	0	0	0	0	0	0	0	0	0	0	0	0	0	0	0	0	0	0	0	0	0	0	0	0	0	0	0
SV323	0	0	0	0	0	0	5	10	0	0	0	0	0	0	0	0	0	0	0	0	0	0	0	0	0	0	0	0	0	0	35	8	6	28	31	0	0	0	0	0	0	0	0	0	0	0	0	0	0
SV324	0	0	0	0	0	0	0	0	0	0	0	0	0	0	0	0	0	0	0	14	0	0	0	0	0	0	0	0	0	0	0	0	0	0	0	0	0	0	0	0	0	0	0	0	0	0	0	0	0
SV326	0	0	0	0	0	0	0	0	18	11	0	0	0	0	0	0	0	0	0	0	0	0	0	0	0	0	0	0	0	0	0	0	0	0	0	0	42	0	109	0	0	0	0	0	0	0	0	0	0
SV329	177	192	0	0	0	0	0	0	0	0	0	0	0	0	0	0	0	0	0	0	0	0	0	0	0	0	0	0	0	0	0	0	0	0	0	0	0	0	0	0	0	0	0	0	0	0	0	0	0
SV330	0	0	0	0	0	0	0	0	0	0	0	0	0	0	0	0	0	0	0	0	0	0	0	0	0	0	0	0	0	0	0	0	0	0	0	4	4	2	3	0	0	0	0	0	0	0	0	0	0
SV331	0	0	0	0	0	0	0	0	0	0	0	0	0	0	0	0	0	0	0	19	7	13	15	0	0	0	0	0	0	0	0	0	0	0	0	0	0	0	0	0	0	0	0	0	0	0	0	0	0
SV332	0	0	0	0	0	0	0	0	0	0	0	0	0	0	0	0	0	0	0	26	17	5	23	0	0	0	0	0	0	0	0	0	0	0	0	0	0	0	0	0	0	0	0	0	0	0	0	0	0
SV333	5	0	0	0	0	0	0	0	0	0	0	0	0	0	0	46	8	10	216	0	0	0	0	0	0	0	0	0	0	0	0	0	0	0	0	0	0	0	0	0	0	0	0	0	0	0	0	0	0
SV334	0	0	0	0	0	0	0	0	0	0	0	0	0	0	0	0	0	0	0	8	16	21	14	0	0	0	0	0	0	0	0	0	0	0	0	0	0	0	0	0	0	0	0	0	0	0	0	0	0
SV336	37	0	0	0	0	0	0	0	0	0	0	0	0	0	0	0	0	0	0	0	0	0	0	40	28	36	0	0	0	0	0	0	0	0	0	0	0	0	0	0	0	0	0	0	0	0	0	0	0
SV337	0	14	0	0	0	0	0	0	0	0	0	0	0	0	0	0	0	0	265	0	0	0	0	0	0	0	0	0	0	0	0	0	0	0	0	0	0	0	0	0	0	0	0	0	0	0	0	0	0
SV338	0	0	0	0	0	0	22	39	0	0	0	0	0	0	0	0	0	0	0	0	0	0	0	0	0	0	0	0	0	0	0	14	16	23	0	0	0	0	0	0	0	0	0	0	0	0	0	0	0
SV339	0	0	0	0	0	0	0	0	0	0	0	0	0	0	0	0	0	0	0	0	0	0	0	0	0	0	0	0	0	0	57	7	13	11	8	0	0	0	0	0	0	0	0	0	0	0	0	0	0
SV340	0	0	0	0	0	0	0	0	0	0	0	0	0	0	0	0	0	0	0	0	0	0	0	0	0	0	0	0	0	0	0	0	0	0	0	0	0	0	40	0	0	0	0	0	0	0	0	0	0
SV343	0	0	0	0	0	0	0	0	0	0	0	0	0	0	0	0	0	0	0	0	0	0	0	0	0	0	0	0	0	0	0	0	0	0	0	0	0	0	0	0	0	0	0	7	17	23	15	0	0
SV344	0	0	0	0	0	0	0	0	0	0	0	0	0	77	82	0	0	0	0	0	0	0	0	0	0	0	11	23	0	0	0	0	0	0	0	0	0	0	0	0	0	0	0	0	0	0	0	0	0
SV345	0	0	0	0	0	0	0	0	0	0	0	0	0	0	0	0	0	0	0	0	0	0	0	0	0	0	0	0	0	0	0	0	0	0	0	0	0	0	0	0	0	0	0	0	0	0	0	0	44
SV346	0	0	0	0	0	0	0	0	0	0	0	0	0	0	0	0	0	0	0	67	24	0	26	0	0	0	0	0	0	0	0	0	0	0	0	0	0	0	0	0	0	0	0	0	0	0	0	0	0
SV347	0	0	0	0	0	0	0	0	0	0	0	0	0	0	0	0	0	0	0	0	0	0	0	0	0	0	0	0	0	0	0	0	0	0	0	0	0	0	0	0	0	0	0	0	0	0	0	0	0
SV348	0	0	0	0	0	0	0	0	0	0	0	0	0	0	0	0	0	0	0	0	0	102	0	0	0	0	0	0	0	0	0	0	0	0	0	0	0	0	0	0	0	0	0	0	0	0	0	0	0
SV349	0	0	0	0	0	0	0	0	0	0	3	0	0	0	0	0	0	0	0	0	0	0	0	0	0	0	0	0	0	0	0	0	0	0	0	0	0	0	0	0	0	9	51	0	0	0	0	0	0
SV350	0	0	0	0	0	0	0	0	0	0	0	0	0	0	0	0	0	0	0	0	0	0	0	0	0	0	0	0	0	0	0	0	0	0	0	0	0	0	0	0	0	0	0	0	0	0	0	0	0
SV351	0	0	0	0	0	0	0	0	21	17	0	0	0	0	0	0	0	0	0	0	0	0	0	0	0	0	0	0	0	0	0	0	0	0	0	17	10	24	19	0	0	0	0	0	0	0	0	0	0
SV352	11	0	0	0	0	0	0	0	0	0	0	0	0	0	0	0	0	0	0	0	0	0	0	34	56	32	0	0	0	0	0	0	0	0	0	0	0	0	0	0	0	0	0	0	0	0	0	0	0
SV353	0	0	0	0	0	0	0	0	0	0	0	0	0	0	0	0	0	0	0	0	0	0	0	0	0	0	0	0	0	0	0	0	0	0	0	0	0	0	0	0	0	0	0	24	0	0	35	0	0
SV354	0	0	0	0	0	0	0	0	0	0	0	0	0	0	0	0	0	0	0	0	0	0	0	0	0	0	0	0	0	0	0	0	0	0	0	8	3	0	36	0	0	0	0	0	0	0	0	0	0
SV355	0	0	0	0	0	0	0	0	2	0	0	0	0	0	0	0	0	0	0	0	0	0	0	0	0	0	0	0	0	0	0	0	0	0	0	0	0	0	0	0	0	0	0	0	0	0	0	0	0
SV356	0	0	0	0	0	2	17	39	0	0	0	0	229	5	12	0	0	0	0	0	0	0	0	0	0	0	0	0	0	0	0	0	0	0	0	0	0	0	0	0	0	0	0	0	0	0	0	0	0
SV357	0	0	0	0	0	0	0	0	0	0	0	0	0	0	0	0	0	0	0	0	0	0	0	0	0	0	0	0	0	0	0	0	0	0	0	14	16	37	31	0	0	0	0	0	0	0	0	0	0
SV358	0	0	0	0	0	0	0	0	0	1	1	0	4	0	0	0	0	0	0	0	0	0	0	0	0	0	0	0	0	0	0	0	0	0	0	0	0	0	0	0	0	0	0	0	0	0	0	0	0
SV359	0	0	0	0	0	0	19	31	0	0	0	0	0	0	0	0	0	0	0	0	0	0	0	0	0	0	0	0	0	0	0	27	19	20	13	0	0	0	0	0	0	0	0	0	0	0	0	0	0
SV360	0	0	0	0	0	0	0	0	104	110	36	34	0	0	0	0	0	0	0	0	0	0	0	0	0	0	0	0	0	0	0	0	0	0	0	0	0	0	0	0	0	0	0	0	0	0	0	0	0
SV361	0	0	0	0	0	0	0	0	0	0	0	0	0	0	0	0	0	0	0	0	0	13	0	0	0	0	0	0	0	0	0	0	0	0	0	0	0	0	0	0	0	0	0	0	0	0	0	0	0
SV362	0	0	0	0	0	0	0	0	0	0	0	0	0	0	0	0	0	0	0	0	0	0	0	0	0	0	0	0	0	0	0	0	0	0	0	11	29	0	42	0	0	0	0	0	0	0	0	0	0
SV363	0	0	0	0	0	0	0	0	0	0	0	0	0	0	0	0	0	0	0	17	4	19	24	0	0	0	0	0	0	0	0	0	0	0	0	0	0	0	0	0	0	0	0	0	0	0	0	0	0
SV365	0	0	0	0	0	0	0	0	0	0	0	0	0	0	0	0	0	0	0	0	0	0	0	0	0	0	0	0	0	0	0	0	0	0	0	0	0	0	0	0	0	0	0	0	0	0	0	0	31
SV366	0	0	15	20	0	0	0	0	0	0	0	0	0	0	0	0	0	0	0	0	0	0	0	0	0	0	0	0	0	0	0	0	0	0	0	0	0	0	0	0	0	0	0	9	0	0	0	0	10
SV367	0	0	13	6	0	0	0	0	0	0	0	0	0	0	0	0	0	0	0	0	0	0	0	0	0	0	0	0	0	0	0	0	0	0	0	0	0	0	0	0	0	0	0	0	0	0	0	0	39
SV368	0	0	0	0	0	0	0	0	0	0	0	0	0	0	0	0	0	0	0	0	0	0	0	0	0	0	0	0	0	0	0	0	0	0	0	0	0	0	0	0	0	0	0	0	0	0	0	0	30
SV369	0	0	0	0	0	0	0	0	0	0	0	0	0	17	0	0	0	0	0	0	0	0	0	0	0	0	0	15	9	12	0	0	0	0	0	0	0	0	0	0	0	0	0	0	0	0	0	0	0
SV371	0	0	0	0	0	0	0	0	0	0	0	0	0	0	0	25	86	73	24	0	0	0	0	0	0	0	0	0	0	0	0	0	0	0	0	0	0	0	0	0	0	0	0	0	0	0	0	0	0
SV372	0	0	0	0	0	0	0	0	0	0	0	0	0	0	0	0	0	0	0	9	30	0	25	0	0	0	0	0	0	0	0	0	0	0	0	0	0	0	0	0	0	0	0	0	0	0	0	0	0
SV373	0	0	22	25	0	0	0	0	0	0	0	0	10	18	27	9	1	11	12	0	0	0	0	0	0	0	0	0	0	0	0	0	0	0	0	0	0	0	0	0	0	0	0	0	0	0	0	14	0
SV374	0	0	0	0	0	0	0	0	0	0	0	0	0	0	0	0	0	0	0	0	0	12	161	0	0	0	0	0	0	0	0	0	0	0	0	0	0	0	0	0	0	0	0	0	0	0	0	0	0
SV375	0	0	0	0	0	0	0	0	0	0	0	0	0	0	0	0	50	75	74	0	0	0	0	0	0	0	0	0	0	0	0	0	0	0	18	0	0	0	0	0	0	0	0	0	0	0	0	0	0
SV376	0	0	0	0	0	0	0	0	0	0	0	0	0	0	0	0	0	0	0	0	0	0	0	0	0	0	0	0	0	0	0	0	0	0	0	0	0	0	0	0	0	0	0	8	10	21	10	0	0
SV377	0	0	0	0	0	0	0	0	0	0	0	0	0	0	0	0	0	0	0	0	0	0	0	0	0	0	0	0	0	0	0	0	0	0	0	0	0	0	0	0	0	0	0	0	0	0	0	0	0
SV378	0	0	0	0	0	0	0	0	0	0	0	0	0	0	0	0	0	0	0	0	0	0	0	0	0	0	0	0	0	0	0	0	0	0	0	0	0	0	0	0	0	0	0	0	0	0	0	0	0
SV379	0	0	0	0	0	0	0	0	0	0	0	0	0	0	0	0	0	0	0	0	0	0	0	0	0	0	0	0	0	0	0	0	0	0	0	0	0	0	0	0	0	0	0	0	0	0	0	0	0
SV381	0	0	0	0	0	0	0	0	118	120	0	0	0	0	0	0	0	0	0	0	0	0	0	0	0	0	0	0	0	0	0	0	0	0	0	0	0	0	0	0	0	0	0	0	0	0	0	0	0
SV382	16	0	0	0	0	0	0	0	0	0	0	0	0	23	17	0	0	0	0	0	0	0	0	9	5	10	10	7	0	0	0	0	5	0	7	0	0	0	0	6	4	1	0	0	0	0	0	0	0
SV383	0	0	0	0	0	0	0	0	0	0	0	0	0	0	0	0	0	0	0	16	32	31	13	0	0	0	0	0	0	0	0	0	0	0	0	0	0	0	0	0	0	0	0	0	0	0	0	0	0
SV384	0	0	0	0	0	0	0	0	0	0	0	0	0	0	0	0	0	0	0	0	0	0	0	0	0	0	0	0	0	0	0	0	0	0	0	0	0	0	0	0	0	0	0	0	0	0	0	0	0
SV385	0	0	38	41	0	0	54	84	0	0	0	0	65	0	0	0	0	0	0	0	0	0	0	0	0	0	0	0	0	0	0	0	0	0	0	0	0	0	0	0	0	0	0	0	0	0	0	0	0
SV386	0	0	0	0	85	87	0	0	0	0	0	0	0	0	0	0	0	0	0	35	0	0	0	0	0	0	0	0	0	0	0	0	0	0	0	0	0	0	0	0	0	0	0	0	0	0	0	0	0
SV387	71	73	0	0	0	0	0	0	0	0	0	0	0	63	59	0	0	0	0	0	0	0	0	0	0	0	0	0	0	0	0	0	0	0	0	0	0	0	0	0	0	0	0	0	0	0	0	0	0
SV388	0	0	0	0	0	0	0	0	0	0	0	0	0	0	0	0	0	0	0	0	0	0	0	0	0	0	0	0	0	0	0	0	0	0	0	0	0	0	0	0	0	0	0	0	0	0	8	0	0
SV389	12	12	0	0	0	0	0	0	0	0	0	0	0	0	0	29	13	137	0	0	0	0	0	0	0	0	0	0	0	0	0	0	0	0	0	0	0	0	0	0	0	0	0	0	0	0	0	0	0
SV390	0	0	0	0	0	0	0	0	0	0	0	0	0	0	0	0	0	0	0	17	0	10	12	0	0	0	0	0	0	0	0	0	0	0	0	0	0	0	0	0	0	0	0	0	0	0	0	0	0
SV391	0	0	0	0	0	0	0	0	0	0	0	0	0	0	3	42	37	38	50	0	0	0	0	0	0	0	0	0	0	0	0	0	0	0	0	0	0	0	0	0	0	0	0	0	0	0	0	0	0
SV392	0	0	0	0	0	0	121	133	0	0	0	0	0	0	0	0	0	0	0	0	0	0	0	0	0	0	0	0	0	0	0	0	0	0	0	0	0	0	0	0	0	0	0	0	0	0	0	0	0
SV393	0	0	24	17	0	0	0	0	0	0	0	0	0	0	0	0	0	0	0	0	0	0	0	0	0	0	0	0	0	0	0	0	0	0	0	0	0	0	0	0	0	0	0	0	0	0	0	0	23
SV394	0	0	0	0	0	0	0	0	0	0	0	0	0	0	0	0	0	0	0	0	0	0	0	0	0	0	0	0	0	0	0	0	0	0	0	0	0	0	0	0	0	0	0	0	0	0	0	0	0
SV396	0	0	0	0	49	64	73	65	0	0	0	0	19	0	0	0	0	0	0	0	0	0	0	0	0	0	0	0	0	0	0	0	0	0	0	0	0	0	0	0	0	0	0	0	0	0	0	0	0
SV397	0	0	0	0	0	0	0	0	0	0	0	0	0	135	119	0	0	0	0	0	0	0	0	0	0	0	19	0	0	0	0	0	0	0	0	0	0	0	0	0	0	0	0	0	0	0	0	0	0
SV398	0	0	0	0	0	0	0	0	0	0	0	0	0	0	0	0	0	0	0	0	0	0	0	0	0	0	0	0	0	0	0	0	0	0	0	0	0	0	0	0	0	0	0	0	0	0	0	0	0
SV399	0	0	17	25	70	87	45	48	0	0	0	0	5	0	0	0	0	0	0	0	0	0	0	0	0	0	0	0	0	0	0	0	0	0	0	0	0	0	0	0	0	0	0	0	0	0	0	0	0
SV401	0	0	0	0	0	0	0	0	0	0	0	0	0	0	0	0	0	0	0	0	0	0	0	0	0	0	0	5	7	0	0	0	0	0	0	0	0	0	0	0	0	4	0	0	0	0	0	0	0
SV403	0	0	0	0	0	0	0	0	35	40	0	0	0	0	0	0	0	0	0	0	0	0	0	0	0	0	0	0	0	0	0	0	0	0	0	12	14	0	18	0	0	0	0	0	0	0	0	0	0
SV404	0	0	0	0	0	0	2	0	0	0	0	0	0	0	0	0	0	0	0	0	0	0	0	0	0	0	0	0	0	0	7	3	8	7	3	0	0	0	0	0	0	0	0	0	0	0	0	0	0
SV405	0	0	82	77	0	0	0	0	13	7	0	0	30	0	0	0	0	0	0	0	0	0	0	0	0	0	0	0	0	0	0	0	0	0	0	0	0	0	0	0	0	0	0	0	0	0	0	0	0
SV407	0	0	0	0	33	29	0	0	0	0	0	0	0	0	0	0	0	0	0	0	0	0	0	0	0	0	0	0	0	0	0	0	0	0	0	0	0	0	0	0	0	0	0	0	0	0	0	0	0
SV408	0	0	0	0	0	0	0	0	0	0	0	0	0	0	8	0	0	0	0	0	0	0	0	0	0	0	0	0	0	0	0	0	0	0	0	0	0	0	0	0	0	0	0	7	13	8	6	14	0
SV409	0	0	37	75	0	0	23	28	12	19	0	0	23	0	0	0	0	0	0	0	0	0	0	0	0	0	0	0	0	0	0	0	16	0	0	0	0	0	0	0	0	0	0	0	0	0	0	0	0
SV410	0	0	0	0	0	0	0	0	0	0	0	0	213	0	0	0	0	0	0	0	0	0	0	0	0	0	0	0	0	0	0	0	0	0	0	0	0	0	0	0	0	0	0	0	0	0	0	0	0
SV412	0	0	0	0	121	148	0	0	0	0	0	0	0	0	0	0	0	0	0	0	0	0	9	0	0	0	0	0	0	0	0	0	0	0	0	0	0	0	0	0	0	0	0	0	0	0	0	0	0
SV413	0	0	0	0	78	74	0	0	0	0	0	0	93	0	0	0	0	0	0	0	0	0	0	0	0	0	0	0	0	0	0	0	0	0	0	0	0	0	0	0	0	0	0	0	0	0	0	0	0
SV414	0	0	0	0	0	0	0	0	0	0	0	0	0	0	0	0	0	0	0	0	0	0	0	0	0	0	0	0	0	0	0	0	0	0	0	0	0	0	0	0	0	0	0	0	0	0	0	0	0
SV415	0	0	0	0	0	0	0	0	0	0	0	0	0	0	0	0	0	0	0	0	0	0	0	0	0	0	0	7	10	15	0	0	0	0	0	0	0	0	0	0	0	0	0	0	0	0	0	0	0
SV416	0	0	0	0	0	0	82	103	0	0	0	0	0	0	0	0	0	0	0	0	0	0	0	0	0	0	0	0	0	0	0	7	0	15	0	0	0	0	0	0	0	0	0	0	0	0	0	0	0
SV417	0	0	0	0	0	0	0	0	0	0	0	0	0	0	0	0	0	0	0	0	0	0	0	0	0	0	0	0	0	0	0	0	0	0	0	0	0	0	0	0	0	0	0	0	0	0	0	0	0
SV418	0	0	0	0	0	0	0	0	0	0	0	0	0	0	0	0	0	0	0	0	0	0	0	0	0	0	0	0	0	0	0	0	0	0	0	0	0	0	0	0	0	0	0	0	0	0	0	0	0
SV419	0	0	0	0	0	0	0	0	0	0	0	0	0	0	0	0	0	0	0	0	0	0	0	0	0	0	0	0	0	0	0	127	0	0	0	0	0	0	0	0	0	0	0	0	0	0	0	0	0
SV420	0	0	0	0	0	0	0	0	0	0	0	0	0	0	0	0	0	0	0	0	0	0	0	0	0	0	0	0	0	0	0	0	0	0	0	0	0	0	0	0	0	0	0	0	0	0	0	0	0
SV421	0	0	0	0	0	0	0	0	0	0	9	5	69	0	0	0	0	0	0	0	0	0	0	0	0	0	0	0	0	0	0	0	0	0	0	0	0	0	0	0	0	0	0	0	4	0	9	1	0
SV422	0	0	0	0	0	0	0	0	0	0	0	0	0	0	0	0	0	0	0	0	81	0	0	0	0	0	0	0	0	0	0	0	0	0	0	0	0	0	0	0	0	0	0	0	0	0	0	0	0
SV423	0	0	0	0	0	0	0	0	0	0	13	8	0	0	0	0	0	0	0	0	0	0	0	0	0	0	0	0	0	0	0	0	0	0	0	0	0	0	0	0	0	0	0	0	0	0	0	0	0
SV424	0	0	0	0	0	0	5	6	0	0	0	0	0	0	0	0	0	0	0	0	0	0	0	0	0	0	0	0	0	0	5	47	14	0	5	0	0	0	0	0	0	0	0	0	0	0	0	0	0
SV425	0	0	8	11	0	0	0	1	0	0	0	0	5	0	0	4	0	0	0	9	13	0	6	0	0	0	0	0	0	0	0	0	0	0	0	0	0	0	0	0	0	0	0	0	0	22	5	0	5
SV426	0	0	0	0	0	0	0	0	0	0	0	0	0	0	0	0	0	0	0	0	0	0	0	0	0	0	0	0	16	24	0	0	0	0	0	0	0	0	0	0	0	0	0	0	0	0	0	0	0
SV427	0	0	0	0	0	0	0	0	0	0	0	0	0	0	0	0	0	0	0	0	0	0	0	0	0	0	0	0	0	0	0	0	0	0	0	0	0	0	0	0	0	0	0	0	0	0	0	0	0
SV429	0	0	0	0	0	0	0	0	0	0	0	0	0	0	0	0	0	0	0	0	0	0	0	0	0	0	0	0	0	0	0	0	0	0	0	0	0	0	0	15	12	14	9	0	0	0	0	0	0
SV431	0	0	0	0	0	0	14	10	0	0	0	0	0	0	0	0	0	0	0	0	0	0	0	0	0	0	0	0	0	0	0	47	5	15	22	0	0	0	0	0	0	0	0	0	0	0	0	0	0
SV432	0	0	0	0	0	0	0	0	0	0	0	0	0	0	0	0	0	0	0	0	0	0	0	0	0	0	0	0	0	0	0	0	0	0	0	0	0	0	0	0	0	0	0	0	0	0	0	0	0
SV433	0	0	0	0	0	0	0	0	0	0	0	0	193	0	0	0	0	0	0	0	0	0	0	0	0	0	0	0	0	0	0	0	0	0	0	0	0	0	0	0	0	0	0	0	0	0	0	0	0
SV434	0	0	0	0	0	0	0	0	0	0	0	0	0	0	0	0	0	0	0	58	29	0	0	0	0	0	0	0	0	0	0	0	0	0	0	0	0	0	0	0	0	0	0	0	0	0	0	0	0
SV435	0	0	0	0	0	0	0	0	0	0	0	0	0	0	0	0	0	0	0	20	17	8	10	0	0	0	0	0	0	0	0	0	0	0	0	0	0	0	0	0	0	0	0	0	0	0	0	0	0
SV436	0	0	0	0	0	0	0	0	0	0	0	0	0	0	0	0	0	0	0	2	4	5	0	0	0	0	0	0	0	0	0	0	0	0	0	0	0	0	0	0	0	0	0	0	0	0	0	0	0
SV437	0	0	0	0	0	0	0	0	0	0	0	0	0	0	0	0	0	0	0	0	0	0	0	9	14	9	0	0	0	0	0	0	0	0	0	0	0	0	0	0	0	0	0	0	0	0	0	0	0
SV438	97	87	0	0	0	0	0	0	0	0	0	0	0	0	0	0	0	0	0	0	0	0	0	0	0	0	0	0	0	0	0	0	0	0	0	0	0	0	0	0	0	0	0	0	0	0	0	0	0
SV439	0	0	0	0	0	0	0	0	0	0	0	0	0	0	0	0	0	0	0	23	0	0	17	0	0	0	0	0	0	0	0	0	0	0	0	0	0	0	0	0	0	0	0	0	0	0	0	0	0
SV440	0	0	0	0	0	0	0	0	0	0	0	0	0	0	0	0	0	0	0	0	0	0	0	9	17	9	0	0	0	0	0	0	0	0	0	0	0	0	0	0	0	0	0	0	0	0	0	0	0
SV441	0	0	0	0	0	0	0	0	0	0	0	0	0	56	45	11	0	18	0	0	0	13	10	0	0	0	19	0	0	0	0	0	0	0	0	0	0	0	0	0	0	0	0	0	0	0	0	0	0
SV442	0	0	0	0	0	0	104	97	0	0	0	0	5	0	0	0	0	0	0	0	0	0	0	0	0	0	0	0	0	0	0	0	0	0	0	0	0	0	0	0	0	0	0	0	0	0	0	0	0
SV443	0	0	0	0	0	0	0	23	0	0	106	93	0	0	0	0	0	0	0	0	0	0	0	0	0	0	0	0	0	0	0	0	0	0	0	0	0	0	0	0	0	0	0	0	0	0	0	0	0
SV444	0	0	0	0	0	0	0	0	0	0	0	0	0	0	0	0	0	0	0	0	0	0	0	0	0	0	0	0	0	0	0	0	0	0	0	0	0	0	106	0	0	0	0	0	0	0	0	0	0
SV445	0	0	0	0	0	0	1	0	0	0	0	0	0	0	0	0	0	0	0	0	0	0	0	0	0	0	0	0	0	0	13	12	13	15	0	0	0	0	0	0	0	0	0	0	0	0	0	0	0
SV446	0	0	0	0	0	0	0	0	0	0	0	0	0	0	0	0	0	0	0	0	0	0	0	0	0	0	0	0	0	0	0	0	0	0	0	0	0	0	0	0	0	0	0	0	0	0	0	0	0
SV447	2	2	4	9	0	0	0	0	16	19	0	0	0	0	0	0	0	0	0	0	0	0	0	0	0	0	0	0	0	0	0	0	0	0	0	0	0	0	0	0	0	0	0	0	0	0	0	0	0
SV448	0	0	0	0	0	0	0	0	0	0	0	0	0	0	0	30	31	19	31	0	0	0	0	0	0	0	0	0	0	0	0	0	0	0	0	0	0	0	0	0	0	0	0	0	0	0	0	0	0
SV449	0	0	0	0	0	0	0	0	0	0	0	0	0	0	0	0	0	0	0	0	0	0	0	0	0	0	0	0	0	0	0	0	0	0	0	0	0	0	0	0	0	0	0	0	0	0	0	0	13
SV450	19	55	0	0	0	0	15	12	0	0	0	6	4	0	0	0	0	0	0	0	0	0	0	0	0	0	0	0	0	0	0	0	0	0	7	0	0	0	0	0	0	0	0	0	0	0	0	0	0
SV452	0	0	0	0	0	0	0	0	0	0	0	0	0	0	0	0	0	0	0	0	0	0	0	0	0	0	0	0	0	0	0	0	0	0	0	0	0	0	0	0	0	0	0	0	0	0	0	0	0
SV454	0	0	0	0	0	0	1	2	0	0	0	0	0	0	0	0	0	0	0	0	0	0	0	0	0	0	0	1	0	0	2	5	9	11	0	0	0	0	0	0	0	0	0	0	0	0	0	0	0
SV456	0	0	0	7	95	108	0	0	0	0	0	0	0	0	0	0	0	0	0	0	0	0	0	0	0	0	0	0	0	0	0	0	0	0	0	0	0	0	0	0	0	0	0	0	0	0	0	0	0
SV457	0	0	116	117	0	0	0	0	18	20	0	0	0	0	0	0	0	0	0	0	0	0	0	0	0	0	0	0	0	0	0	0	0	0	0	0	0	0	0	0	0	0	0	0	0	0	0	0	0
SV458	0	0	0	0	0	0	0	0	0	0	0	0	0	0	0	0	0	0	0	0	0	0	0	0	0	0	0	0	0	0	0	0	0	0	0	0	0	0	0	0	0	0	0	0	0	0	0	0	0
SV459	0	0	0	0	0	0	15	19	0	0	0	0	0	0	0	0	0	0	0	0	0	0	0	0	0	0	0	0	0	0	0	61	8	0	24	0	0	0	0	0	0	0	0	0	0	0	0	0	0
SV460	0	0	0	0	0	0	0	0	0	0	0	0	5	34	31	0	0	0	0	0	0	0	0	0	0	0	0	0	0	21	0	0	0	0	0	0	0	0	0	0	0	0	0	0	0	0	0	0	0
SV461	0	0	0	0	0	0	0	0	0	0	0	0	0	0	0	0	0	0	0	0	0	0	0	0	0	0	0	0	0	0	0	0	0	0	0	0	0	0	0	0	0	0	0	0	0	0	0	0	0
SV462	0	0	0	0	0	0	0	0	0	0	0	0	0	0	0	0	0	0	0	0	0	0	0	0	0	0	0	17	12	13	0	0	0	0	0	0	0	0	0	0	0	0	0	0	0	0	0	0	0
SV464	0	0	0	4	59	142	0	0	0	0	0	0	0	0	0	0	0	0	0	0	0	0	0	0	0	0	0	0	0	0	0	0	0	0	0	0	0	0	0	0	0	0	0	0	0	0	0	0	0
SV465	0	0	0	0	0	0	0	0	0	0	0	0	0	0	0	0	0	0	0	0	0	0	0	0	0	0	0	0	0	0	0	0	0	0	0	0	0	0	0	0	0	0	0	0	0	0	0	0	20
SV466	0	0	0	0	0	0	0	0	0	0	0	0	0	0	0	0	0	0	0	5	0	0	16	0	0	0	0	0	0	0	0	0	0	0	0	0	0	0	0	0	0	0	0	0	0	0	0	0	0
SV468	0	0	0	0	0	0	0	0	0	0	0	0	0	0	0	0	0	0	0	0	0	0	0	0	0	0	0	0	0	0	0	0	0	0	0	0	0	0	0	0	0	0	0	12	18	0	0	0	0
SV469	0	0	0	0	0	0	0	0	0	0	0	0	0	0	0	27	30	17	23	0	0	0	0	0	0	0	0	0	0	0	0	0	0	0	0	0	0	0	0	0	0	0	0	0	0	0	0	0	0
SV470	0	0	0	0	0	0	0	0	0	0	0	0	0	0	0	0	0	0	0	0	0	0	0	0	0	0	0	0	0	0	0	0	0	0	0	0	0	0	0	0	0	0	0	0	0	0	0	0	0
SV472	0	0	0	0	0	0	2	2	0	0	0	0	0	0	0	0	0	0	0	0	0	0	0	0	0	0	0	0	0	0	0	0	0	0	0	0	0	0	0	0	0	0	0	0	0	0	0	0	0
SV473	0	0	0	0	0	0	0	0	0	0	0	0	0	0	0	0	0	0	0	0	0	0	0	0	0	0	0	0	0	0	0	0	0	0	0	0	0	0	0	0	0	0	0	0	0	0	71	0	0
SV474	0	0	0	0	0	0	0	0	0	0	0	0	0	0	0	0	0	0	0	0	0	0	0	0	0	0	0	0	0	0	0	0	0	0	0	0	0	0	0	0	0	0	0	0	0	0	0	0	0
SV475	13	24	0	0	0	0	0	0	0	0	0	0	0	0	0	25	13	26	31	0	0	0	0	0	0	0	0	0	0	0	0	0	0	0	0	0	0	0	0	0	0	0	0	0	0	0	0	0	0
SV476	0	0	0	0	0	0	0	0	0	0	0	0	0	0	0	0	0	0	0	0	0	0	0	0	0	0	0	0	0	0	0	0	0	0	0	0	0	0	0	0	0	0	0	0	0	0	61	0	0
SV478	0	0	0	0	0	0	0	0	0	0	0	0	0	0	0	0	0	0	0	0	0	0	0	0	0	0	0	0	0	0	0	0	0	0	0	0	0	0	0	0	0	0	0	0	0	0	0	0	0
SV479	0	0	0	0	0	0	0	0	11	6	0	0	0	0	0	0	0	0	0	0	0	0	0	0	0	0	0	0	0	0	0	0	0	0	0	10	0	8	0	0	0	0	0	0	0	0	0	0	0
SV482	0	0	0	0	0	0	0	0	0	0	0	0	0	0	0	0	0	0	0	0	0	0	0	0	0	1	0	0	0	0	0	0	0	0	0	0	0	0	0	0	0	0	0	11	0	0	8	0	0
SV483	0	0	0	0	0	0	20	17	0	0	0	0	0	0	0	0	0	0	0	0	0	0	0	0	0	0	0	0	0	0	0	40	5	0	27	0	0	0	0	0	0	0	0	0	0	0	0	0	0
SV484	0	0	0	0	0	0	0	0	0	0	0	0	0	0	190	0	0	0	0	0	0	0	0	0	0	0	0	0	0	0	0	0	0	0	0	0	0	0	0	0	0	0	0	0	0	0	0	0	0
SV485	0	0	10	26	0	0	0	0	0	0	0	0	0	0	0	0	0	0	0	0	0	0	0	0	0	0	0	0	0	0	0	0	0	0	0	0	0	0	0	0	0	0	0	0	0	0	0	0	0
SV487	0	0	0	0	0	0	0	0	0	0	44	33	9	0	0	0	0	0	0	0	0	0	0	0	0	0	0	0	0	0	0	0	0	0	0	0	0	0	0	11	0	3	14	0	0	0	0	0	0
SV488	0	0	0	0	0	0	0	0	0	0	0	0	0	0	0	0	0	0	0	0	0	0	0	0	0	0	0	0	0	0	0	0	0	0	0	0	0	0	0	0	0	0	0	0	0	0	0	0	0
SV489	0	0	0	0	0	0	0	0	0	0	0	0	0	0	0	0	0	0	0	0	0	0	24	0	0	0	0	0	0	0	0	0	0	0	0	0	0	0	0	0	0	0	0	0	0	0	0	0	0
SV491	0	0	0	0	0	0	0	0	0	0	0	0	0	0	0	0	0	0	0	0	0	0	0	0	0	0	0	0	0	0	16	0	9	0	0	0	0	0	0	0	0	0	0	0	0	0	0	0	0
SV492	0	0	0	0	0	0	0	0	0	0	0	0	0	0	0	0	0	0	0	0	0	6	0	0	0	0	0	0	0	0	0	0	0	0	0	0	0	0	0	0	0	0	0	0	0	0	0	0	19
SV493	0	0	0	0	0	0	0	0	0	0	0	0	0	0	0	0	0	0	0	0	0	0	0	0	0	0	0	0	0	0	0	0	0	0	0	0	0	0	0	0	0	0	0	0	0	0	0	0	0
SV494	0	0	0	0	0	0	0	0	0	0	5	0	0	0	0	0	0	0	0	0	0	0	0	0	0	0	0	3	0	0	0	0	0	0	0	0	0	0	0	0	0	0	0	0	0	0	0	0	0
SV496	0	0	0	0	0	0	0	0	0	0	0	0	0	0	0	0	0	0	0	0	0	0	0	0	0	0	0	0	0	0	0	0	0	0	0	0	0	0	0	0	0	0	0	0	0	0	0	0	0
SV497	0	0	0	0	0	0	0	0	0	0	0	0	0	0	6	0	0	0	0	0	0	0	0	0	0	0	0	0	0	0	0	0	0	23	0	0	0	0	0	27	23	0	0	0	0	0	0	0	0
SV498	0	0	0	0	0	0	0	0	0	0	0	0	0	0	0	0	0	0	0	0	0	0	0	0	0	0	0	0	0	0	0	0	0	0	0	0	0	0	0	0	0	0	0	0	0	0	0	0	0
SV499	0	0	112	132	0	0	0	0	0	0	0	0	0	0	0	0	0	0	0	0	0	0	0	0	0	0	0	0	0	0	0	0	0	0	0	0	0	0	0	0	0	0	0	0	0	0	0	0	0
SV500	0	0	0	0	0	0	0	0	0	0	0	0	0	0	0	0	0	0	0	0	0	0	0	0	0	0	0	0	0	0	0	0	0	0	0	0	0	0	0	0	0	0	0	0	0	0	0	0	0
SV501	0	0	0	0	0	0	0	0	0	0	0	0	0	0	0	0	0	0	0	0	0	0	0	0	0	0	0	0	0	0	12	10	10	5	3	0	0	0	0	0	0	0	0	0	0	0	0	0	0
SV502	0	0	0	0	1	3	0	0	0	1	0	0	0	0	0	0	0	0	0	16	13	0	14	0	0	0	0	0	0	0	0	0	0	0	0	0	0	0	0	0	0	0	0	0	0	0	0	0	0
SV503	0	0	0	0	0	0	0	0	0	0	0	0	0	0	0	0	0	0	0	0	23	0	15	0	0	0	0	0	0	0	0	0	0	0	0	0	0	0	0	0	0	0	0	0	0	0	0	0	0
SV505	0	0	0	0	0	0	0	0	67	51	0	0	0	0	0	0	0	0	0	0	0	0	0	0	0	0	0	0	0	0	0	0	0	0	0	0	0	0	0	0	0	0	0	0	0	0	0	0	0
SV506	0	0	0	0	0	0	0	0	0	0	73	79	0	0	0	0	0	0	0	0	0	0	0	0	0	0	0	0	0	0	0	0	0	0	0	0	0	0	0	0	0	0	0	0	0	0	0	0	0
SV508	0	0	0	0	0	0	35	0	0	0	0	0	0	0	0	20	0	53	0	0	0	0	0	0	0	0	0	0	0	0	0	0	0	0	0	0	0	0	0	0	0	0	0	0	0	0	0	0	0
SV511	0	0	0	0	0	0	0	0	0	0	0	0	0	0	0	0	0	0	0	0	0	0	0	0	0	0	0	0	0	0	0	0	0	0	0	0	0	0	0	0	0	0	0	0	0	0	0	0	0
SV512	0	0	0	0	0	0	0	0	0	0	0	0	0	0	0	0	0	0	0	0	0	0	0	0	0	0	0	0	0	0	0	0	0	0	0	0	0	0	0	0	0	0	0	0	0	0	82	0	0
SV513	0	0	0	0	0	0	0	0	0	0	0	0	0	50	64	0	0	0	0	0	0	0	0	0	0	0	6	12	0	0	0	0	0	0	0	0	0	0	0	0	0	0	0	0	0	0	0	0	0
SV514	0	0	0	0	0	0	0	0	0	0	0	0	0	0	0	0	0	0	0	0	0	0	0	25	16	18	0	0	0	0	0	0	0	0	0	0	0	0	0	0	0	0	0	0	0	0	0	0	0
SV516	0	0	0	0	0	0	0	0	0	0	0	4	0	0	0	0	0	0	0	0	0	0	0	0	0	0	0	0	0	0	2	0	0	0	1	0	0	0	0	6	5	2	9	0	0	0	0	0	0
SV518	0	0	0	0	0	0	0	0	0	0	0	0	0	0	0	0	0	0	0	0	0	0	0	0	0	0	0	0	0	0	0	0	0	0	0	0	0	0	0	0	0	0	0	0	0	0	0	0	0
SV520	0	0	0	0	0	0	0	0	0	0	0	0	0	0	0	0	0	0	0	0	0	0	0	0	0	0	0	0	0	0	0	0	0	0	0	0	0	0	0	0	0	0	0	0	0	0	0	0	0
SV521	36	32	0	0	0	0	19	25	11	16	0	0	0	0	0	0	0	0	0	0	0	0	0	0	0	0	0	0	0	0	0	0	0	0	0	0	0	0	0	0	0	0	0	0	0	0	0	0	0
SV522	0	0	0	0	0	0	0	0	0	0	0	0	0	0	0	0	0	0	0	8	6	9	8	0	0	0	0	0	0	0	0	0	0	0	0	0	0	0	0	0	0	0	0	0	0	0	0	0	0
SV523	0	0	0	0	0	0	12	4	0	0	0	0	0	0	0	0	0	0	0	0	0	0	0	0	0	0	0	0	0	0	0	3	5	0	0	9	10	23	8	3	0	0	0	0	0	0	0	0	0
SV524	0	0	0	0	0	0	0	0	0	0	0	0	0	0	0	0	0	0	0	0	0	0	0	0	0	0	0	0	0	0	0	0	0	0	0	0	0	0	0	0	0	0	0	0	0	0	0	0	0
SV525	0	0	0	0	0	0	0	0	0	0	0	0	0	0	0	0	0	0	0	0	0	0	0	0	0	0	0	0	0	0	0	0	0	0	0	0	0	0	0	0	0	0	0	0	0	0	0	0	0
SV526	0	0	0	0	0	0	0	0	42	62	0	0	0	0	0	0	0	0	0	0	0	0	0	0	0	0	0	0	0	0	0	0	0	0	0	0	0	0	0	0	0	0	0	0	0	0	0	0	0
SV527	0	0	0	0	0	0	0	0	0	0	50	89	0	0	0	0	0	0	0	0	0	0	0	0	0	0	0	0	0	0	0	0	0	0	0	0	0	0	0	0	0	0	0	0	0	0	0	0	0
SV528	0	0	0	0	0	0	0	0	0	0	0	0	0	0	0	0	0	0	0	0	0	0	0	0	0	0	0	0	27	23	0	0	0	0	0	0	0	0	0	0	0	0	0	0	0	0	0	0	0
SV529	0	0	0	0	0	0	0	0	0	0	0	0	0	0	0	0	0	0	0	10	0	0	2	0	0	0	0	0	0	0	0	0	0	0	0	0	0	0	0	0	0	0	0	0	0	0	0	0	0
SV530	0	0	0	0	0	0	0	0	0	0	0	0	0	0	0	0	0	0	0	0	0	0	0	0	0	0	0	0	0	0	0	0	0	0	0	0	0	0	0	0	0	0	0	0	0	0	0	0	0
SV532	0	0	0	0	0	0	0	0	0	0	78	54	0	0	0	0	0	0	0	0	0	0	0	0	0	0	0	0	0	0	0	0	0	0	0	0	0	0	0	0	0	0	0	0	0	0	0	0	0
SV533	0	0	0	0	0	0	0	0	0	0	0	0	0	0	0	23	0	44	22	0	0	0	0	0	0	0	0	0	0	0	0	0	0	0	0	0	0	0	0	0	0	0	0	0	0	0	0	0	0
SV534	0	0	0	0	0	0	0	0	0	0	0	0	0	0	0	16	30	50	0	0	0	0	0	0	0	0	0	0	0	0	0	0	0	0	0	0	0	0	0	0	0	0	0	0	0	0	0	0	0
SV535	0	0	0	0	0	0	0	0	0	0	0	0	0	0	0	0	0	0	0	0	0	0	0	0	0	0	0	0	0	0	0	0	0	0	0	13	40	26	0	0	0	0	0	0	0	0	0	0	0
SV536	0	0	0	0	0	0	0	0	21	14	0	0	0	0	0	0	0	0	0	0	0	0	0	0	0	0	0	0	0	0	0	0	0	0	0	0	0	0	0	0	0	0	0	0	0	0	0	0	0
SV537	0	0	0	0	0	0	0	0	0	0	0	0	0	0	0	0	0	0	0	0	0	0	0	0	0	0	0	0	0	0	0	0	0	0	0	0	0	0	0	0	0	0	0	0	0	0	0	0	0
SV538	0	0	0	0	0	0	0	0	0	0	0	0	122	0	0	0	0	0	0	0	0	0	0	0	0	0	0	0	0	0	0	0	0	0	0	0	0	0	0	0	0	0	0	0	0	0	0	0	0
SV540	0	0	0	0	0	0	66	50	0	0	0	0	0	0	0	0	0	0	0	0	0	0	0	0	0	0	0	0	0	0	0	0	0	0	0	0	0	0	0	0	0	0	0	0	0	0	0	0	0
SV541	0	0	0	0	0	0	55	68	0	0	0	0	0	0	0	0	0	0	0	0	0	0	0	0	0	0	0	0	0	0	0	0	0	0	0	0	0	0	0	0	0	0	0	0	0	0	0	0	0
SV543	0	0	0	0	0	0	0	0	0	0	0	0	0	0	0	0	0	0	0	0	0	0	0	0	0	0	0	0	0	0	0	0	0	0	0	0	0	0	0	0	0	0	0	0	0	0	0	0	0
SV546	0	0	0	0	0	0	0	0	0	0	0	0	0	0	0	0	0	0	0	0	0	0	0	0	0	0	0	0	0	0	0	0	0	0	0	0	0	0	0	0	0	0	0	0	0	0	0	0	0
SV547	0	0	80	61	0	0	0	2	0	0	0	0	0	0	0	0	0	0	0	0	0	0	0	0	0	0	0	0	0	0	0	0	0	0	0	0	0	0	0	0	0	0	0	0	0	0	0	0	0
SV549	4	10	22	24	0	0	0	0	0	0	0	0	0	0	0	0	0	0	0	0	0	0	0	0	0	12	0	0	0	0	0	0	0	0	0	0	0	0	0	0	0	0	0	0	0	0	0	0	0
SV550	0	0	0	0	0	0	57	54	0	0	0	0	0	0	0	0	0	0	0	0	0	0	0	0	0	0	0	0	0	0	0	0	0	0	0	0	0	0	0	0	0	0	0	0	0	0	0	0	0
SV554	0	0	0	0	0	0	0	0	0	0	0	0	0	0	0	20	0	60	0	0	0	0	0	0	0	0	0	0	0	0	0	0	0	0	0	0	0	0	0	0	0	0	0	0	0	0	0	0	0
SV555	0	0	0	0	0	0	0	0	9	8	0	0	0	0	0	0	0	0	0	0	0	0	0	0	0	0	0	0	0	0	0	0	0	0	0	0	0	0	0	0	0	0	0	0	0	0	0	0	0
SV557	0	0	0	0	0	0	0	0	0	0	0	0	0	0	0	0	0	0	0	0	0	0	0	0	0	0	0	0	0	0	28	0	0	0	0	0	0	0	0	0	0	0	0	0	0	0	0	0	0
SV558	0	0	0	0	0	0	0	0	19	18	0	0	0	0	0	0	0	0	0	0	0	0	0	0	0	0	0	0	0	0	0	0	0	0	0	0	1	0	0	0	0	0	0	0	0	0	0	0	0
SV559	0	0	0	0	0	0	0	0	0	0	0	0	0	0	0	0	0	0	0	31	0	0	0	0	0	0	0	0	0	0	0	0	0	0	39	0	0	0	0	0	0	0	0	0	0	0	0	0	0
SV560	0	0	0	0	0	0	0	0	0	0	0	0	0	0	0	0	0	0	0	0	0	0	0	0	0	0	0	0	0	0	0	0	0	0	38	0	0	0	0	0	0	0	0	0	0	0	0	0	0
SV561	0	0	0	0	69	67	0	0	0	0	0	0	0	0	0	0	0	0	0	0	0	0	0	0	0	0	0	0	0	0	0	0	0	0	0	0	0	0	0	0	0	0	0	0	0	0	0	0	0
SV564	0	0	0	0	0	0	0	0	0	0	0	0	0	0	0	0	0	0	0	0	0	0	0	0	0	0	0	0	0	0	0	0	0	0	0	0	0	0	0	0	0	0	0	0	0	0	0	0	0
SV566	0	0	0	0	0	0	0	0	0	0	0	0	0	0	0	0	0	0	0	0	0	0	0	9	13	6	0	0	0	0	0	0	0	0	0	0	0	0	0	0	0	0	0	0	0	0	0	0	0
SV569	0	0	0	0	3	12	0	0	0	0	0	0	0	0	0	0	0	0	0	21	0	0	1	0	0	0	0	0	0	0	0	0	0	0	0	0	0	0	0	0	0	0	0	0	0	0	0	0	0
SV570	0	0	0	0	0	0	0	0	0	0	0	0	0	0	0	0	0	0	0	0	0	0	0	0	0	0	0	0	0	0	0	0	0	0	0	0	0	0	0	0	0	0	0	0	0	0	0	0	0
SV571	0	0	0	0	0	0	0	0	0	0	0	0	0	0	0	34	24	21	0	0	0	0	0	0	0	0	0	0	0	0	0	0	0	0	0	0	0	0	0	0	0	0	0	0	0	0	0	0	0
SV572	0	0	0	0	0	0	0	0	0	0	0	0	0	0	0	0	0	0	0	0	0	0	0	0	0	0	0	0	0	0	3	0	0	0	0	0	0	0	0	0	0	0	0	0	0	0	0	0	0
SV573	0	0	8	5	0	0	0	0	0	1	0	0	0	0	0	1	4	0	0	0	0	0	0	0	0	0	0	0	0	0	0	0	0	0	0	0	0	0	0	0	0	0	1	0	0	0	0	0	4
SV574	0	0	0	0	0	0	0	0	0	0	0	0	0	14	8	0	0	0	0	0	0	0	0	0	0	0	7	0	6	0	0	0	0	0	0	0	0	0	0	0	0	0	0	0	0	0	0	0	0
SV576	0	0	0	0	0	0	0	0	0	0	0	0	0	0	0	23	8	20	19	0	0	0	0	0	0	0	0	0	0	0	0	0	0	0	0	0	0	0	0	0	0	0	0	0	0	0	0	0	0
SV577	0	0	0	0	0	0	0	0	0	0	0	0	0	0	0	0	0	0	0	0	0	0	0	0	0	0	0	0	0	0	0	0	0	0	0	0	0	0	0	0	0	0	0	0	0	0	0	0	0
SV579	6	0	0	0	0	0	0	0	0	0	0	0	0	0	3	0	0	0	0	0	0	0	0	4	1	1	0	0	0	0	0	0	0	0	7	0	0	10	5	5	9	0	0	0	0	0	0	0	0
SV580	0	0	0	0	0	0	0	0	0	0	0	0	0	27	37	0	0	0	0	0	0	0	0	0	0	0	2	0	3	5	0	0	0	0	0	0	0	0	0	0	0	0	0	0	0	0	0	0	0
SV582	0	0	0	0	0	0	0	0	0	0	0	0	0	0	0	0	0	0	0	0	0	0	1	0	0	0	0	0	0	0	0	0	0	0	0	0	0	0	0	0	0	0	0	0	0	0	0	0	0
SV584	0	0	0	0	0	2	19	20	0	0	28	44	0	0	0	0	0	0	0	0	0	0	0	0	0	0	0	0	0	0	0	0	0	0	0	0	0	0	0	0	0	0	0	0	0	0	0	0	0
SV585	0	0	0	0	0	0	0	0	0	0	0	0	0	0	0	0	0	0	0	0	0	0	0	0	0	0	0	0	0	0	0	0	0	0	0	7	9	7	0	0	0	0	0	0	0	0	0	0	0
SV587	33	44	0	0	0	0	0	0	0	0	1	2	0	0	0	0	0	0	0	0	0	0	0	0	0	0	0	0	0	0	0	0	0	0	0	0	0	0	0	0	0	0	0	0	0	0	0	0	0
SV588	0	0	0	0	0	0	0	0	0	0	0	0	0	4	3	0	0	0	0	0	0	0	0	0	0	0	18	0	0	9	0	0	0	0	0	0	0	0	0	0	0	0	0	0	0	0	0	0	0
SV589	0	0	0	0	0	0	11	6	0	0	0	0	0	4	0	0	0	0	0	0	3	0	0	0	0	0	0	0	1	0	5	10	3	4	8	0	0	0	0	2	0	0	3	0	0	0	0	0	0
SV592	0	0	0	0	0	0	0	0	0	0	0	0	0	0	0	0	0	0	0	0	0	0	0	0	0	0	0	0	0	0	0	0	0	0	0	0	0	0	0	16	0	0	0	0	0	0	0	0	0
SV593	0	0	0	0	0	0	0	0	0	0	0	0	0	0	0	0	0	0	0	0	0	0	0	0	0	0	0	0	5	9	0	0	0	0	0	0	0	0	0	0	0	0	0	0	0	0	0	0	0
SV595	0	0	0	0	0	0	0	0	0	0	0	0	0	0	0	0	0	0	0	0	0	0	0	0	0	0	0	0	0	0	0	0	0	0	0	0	0	0	0	0	0	0	0	0	0	0	0	0	0
SV596	0	0	0	0	0	0	53	52	0	0	0	0	0	0	0	0	0	0	0	0	0	0	0	0	0	0	0	0	0	0	0	0	0	0	0	0	0	0	0	0	0	0	0	0	0	0	0	0	0
SV597	0	0	0	0	0	0	0	0	0	0	0	0	0	0	0	0	0	0	0	0	0	0	0	0	0	0	0	0	0	0	0	0	0	0	0	0	0	0	0	0	0	0	0	8	0	2	7	0	0
SV598	0	0	0	0	0	0	0	0	0	0	52	53	0	0	0	0	0	0	0	0	0	0	0	0	0	0	0	0	0	0	0	0	0	0	0	0	0	0	0	0	0	0	0	0	0	0	0	0	0
SV599	0	0	0	0	0	0	0	0	0	0	0	0	0	36	50	0	0	0	0	0	0	0	0	0	0	0	16	0	0	0	0	0	0	0	0	0	0	0	0	0	0	0	0	0	0	0	0	0	0
SV600	0	0	8	8	0	0	0	0	0	0	0	0	0	0	0	0	0	0	0	0	0	0	0	0	0	0	0	0	0	0	0	0	0	0	0	0	0	0	0	0	0	0	0	0	0	0	0	0	11
SV601	0	0	0	0	0	0	0	3	0	0	0	0	0	0	0	0	0	0	0	0	0	0	0	0	0	0	0	0	0	0	15	11	9	0	0	0	0	0	0	0	0	0	0	0	0	0	0	0	0
SV603	0	0	0	0	0	0	0	0	0	0	0	0	0	0	0	0	0	0	0	0	0	0	0	0	0	0	0	0	0	0	0	3	0	0	0	0	0	0	0	0	0	0	0	0	39	21	0	21	0
SV608	0	0	0	0	0	0	0	0	0	0	0	0	0	0	0	0	0	0	0	0	0	0	0	0	0	0	0	14	2	5	0	0	0	0	0	0	0	0	0	0	0	0	0	0	0	0	0	0	0
SV609	0	0	0	0	0	0	0	0	0	0	0	0	0	0	0	0	0	0	0	0	0	0	0	6	5	0	0	0	0	0	0	0	0	0	0	0	0	0	0	0	0	0	0	0	9	12	21	12	0
SV610	0	0	0	0	0	0	52	38	0	0	0	0	0	0	0	0	0	0	0	0	0	0	0	0	0	0	0	0	0	0	0	0	0	0	0	0	0	0	0	0	0	0	0	0	0	0	0	0	0
SV611	0	0	0	0	0	0	0	0	0	0	0	0	0	0	0	0	0	0	0	0	0	0	0	0	0	0	0	0	0	0	0	0	0	0	0	0	0	0	0	0	0	0	0	0	0	0	0	0	0
SV612	38	50	0	0	0	0	0	0	0	0	0	0	0	0	0	0	0	0	0	0	0	0	0	0	0	0	0	0	0	0	0	0	0	0	0	0	0	0	0	0	0	0	0	0	0	0	0	0	0
SV613	0	0	0	0	0	0	0	0	0	0	0	0	0	0	0	0	0	0	0	0	0	0	0	0	0	0	0	0	0	0	0	5	0	0	0	0	0	0	0	0	0	0	0	0	0	0	0	0	0
SV614	0	0	0	0	0	0	0	0	0	0	0	0	0	0	0	0	0	0	0	0	0	0	0	0	0	0	0	0	0	0	0	0	0	0	0	0	0	0	0	0	0	0	0	0	13	13	0	16	0
SV616	0	0	0	0	0	0	0	0	0	0	0	0	0	0	0	0	0	0	0	0	0	0	0	4	0	0	0	0	0	0	0	1	0	6	0	0	0	0	0	0	0	0	0	0	0	0	0	0	0
SV618	0	0	0	0	0	0	0	0	0	0	0	0	0	0	0	0	0	0	0	0	0	0	0	0	0	0	0	0	0	0	0	0	0	0	0	0	0	0	0	0	0	0	0	0	0	0	0	0	0
SV619	0	0	0	0	0	0	0	0	0	0	0	0	0	0	0	0	0	0	0	0	0	0	0	0	0	0	0	0	0	0	0	0	0	0	0	0	0	0	0	0	0	0	0	0	11	7	0	0	0
SV620	0	0	0	0	0	0	0	0	0	0	0	0	0	41	57	0	0	0	0	0	0	0	0	0	0	0	0	0	0	0	0	0	0	0	0	0	0	0	0	0	0	0	0	0	0	0	0	0	0
SV622	35	49	0	0	0	0	0	0	0	0	0	0	0	0	0	0	0	0	0	0	0	0	0	0	0	0	0	0	0	0	0	0	0	0	0	0	0	0	0	0	0	0	0	0	0	0	0	0	0
SV624	0	0	0	0	0	0	0	0	0	0	0	0	0	0	0	0	0	0	0	0	0	0	0	38	0	0	0	0	0	0	0	0	0	0	0	0	0	0	0	0	0	0	0	0	0	0	0	0	0
SV626	0	0	0	0	0	0	0	0	0	0	0	0	0	0	0	0	0	0	0	0	0	0	0	0	0	0	0	0	0	0	0	0	0	0	0	0	0	0	0	0	0	0	0	0	0	0	0	0	0
SV630	0	0	0	0	0	0	0	0	0	0	0	0	0	0	0	0	0	0	0	0	0	0	0	0	0	0	0	0	0	0	0	0	0	0	0	0	0	0	0	0	0	0	0	0	0	0	0	0	0
SV631	0	0	0	0	0	4	0	0	4	2	0	0	0	0	0	0	0	0	0	0	0	0	0	0	0	0	0	0	0	0	0	0	0	0	0	0	0	0	0	0	0	0	0	0	0	0	0	0	0
SV632	0	0	0	0	0	0	0	0	0	0	0	0	0	0	0	0	0	0	0	0	0	0	0	0	0	0	0	0	0	0	7	0	0	0	0	0	0	0	0	0	0	0	0	0	0	0	0	0	0
SV633	0	0	0	0	0	0	0	0	0	0	0	0	0	0	0	0	0	0	0	0	0	0	0	0	0	0	0	0	0	0	0	0	0	0	0	0	0	0	0	0	0	0	0	0	0	0	0	0	0
SV634	0	0	0	0	0	0	0	0	0	0	0	0	0	26	0	0	0	0	0	0	0	0	0	0	0	0	0	0	0	0	0	0	0	0	0	0	0	0	0	0	0	0	0	0	0	0	0	0	0
SV636	0	0	0	0	0	0	0	0	0	0	0	0	0	42	38	0	0	0	0	0	0	0	0	0	0	0	0	0	0	0	0	0	0	0	0	0	0	0	0	0	0	0	0	0	0	0	0	0	0
SV638	0	0	0	0	0	0	0	0	0	0	0	0	7	0	0	0	0	0	0	0	0	0	0	0	0	0	0	0	0	0	0	0	0	0	0	0	0	0	0	0	0	0	0	0	0	0	0	0	0
SV639	0	0	0	0	0	0	0	0	0	0	0	0	0	0	0	0	0	0	0	0	0	0	0	15	20	0	0	0	0	0	0	0	0	0	0	0	0	0	0	0	0	0	0	0	0	0	0	0	0
SV641	0	0	0	0	0	0	32	52	0	0	0	0	0	0	0	0	0	0	0	0	0	0	0	0	0	0	0	0	0	0	0	2	0	0	0	0	0	0	0	0	0	0	0	0	0	0	0	0	0
SV642	0	0	0	0	0	0	0	0	0	0	0	0	0	0	0	0	0	0	0	0	0	0	0	0	0	0	0	0	0	0	0	0	0	0	0	0	0	0	0	0	0	0	0	0	14	14	0	0	0
SV643	0	0	0	0	0	0	0	0	0	0	0	0	0	0	0	0	0	0	0	0	0	0	0	0	0	0	0	0	0	0	0	0	0	0	0	0	0	0	0	0	0	0	0	0	0	0	0	0	0
SV644	0	0	0	0	0	0	0	0	0	0	0	0	0	0	0	12	0	36	0	0	0	0	0	0	0	0	0	0	0	0	0	0	0	0	0	0	0	0	0	0	0	0	0	0	0	0	0	0	0
SV646	0	0	31	34	0	0	0	0	0	0	0	0	9	0	0	4	0	2	0	0	0	0	0	0	0	0	0	0	0	0	0	0	0	0	0	0	0	0	0	0	0	0	0	0	0	0	0	0	9
SV649	0	0	0	0	0	0	0	0	0	0	0	0	0	0	0	19	0	42	0	0	0	0	0	0	0	0	0	0	0	0	0	0	0	0	0	0	0	0	0	0	0	0	0	0	0	0	0	0	0
SV652	0	0	0	0	0	0	0	0	0	0	0	0	0	0	0	0	0	0	0	0	0	0	0	0	0	0	0	0	0	0	0	0	0	0	0	0	0	0	0	0	0	0	0	0	0	0	0	0	0
SV653	0	0	5	0	0	0	0	0	0	0	0	0	0	3	0	0	0	0	0	0	0	0	15	0	0	0	0	0	0	0	0	0	0	0	0	0	0	0	0	0	0	0	0	0	0	0	0	0	0
SV654	0	0	0	0	0	0	0	0	0	0	0	0	0	0	0	0	0	0	0	0	0	0	0	0	0	0	0	0	0	0	0	0	0	0	0	0	29	0	0	0	0	0	0	0	0	0	0	0	0
SV656	0	0	0	0	0	0	0	0	0	0	0	0	0	0	0	0	11	8	45	0	0	0	0	0	0	0	0	0	0	0	0	0	0	0	0	0	0	0	0	0	0	0	0	0	0	0	0	0	0
SV657	0	0	0	0	0	0	0	0	0	0	0	0	0	0	0	0	0	0	0	0	0	0	0	0	0	0	0	0	0	0	0	0	0	0	0	0	0	0	0	0	0	0	0	0	0	0	0	0	0
SV660	0	0	0	0	0	0	0	0	0	0	0	0	0	0	0	0	0	0	0	0	0	0	0	0	0	0	0	0	0	0	0	0	0	0	8	0	0	0	0	1	2	0	0	0	0	0	0	0	0
SV661	0	0	0	0	0	0	0	0	0	0	0	0	0	0	0	0	0	0	0	0	0	0	0	0	0	0	0	0	0	0	0	0	0	0	0	0	0	0	0	0	0	0	0	0	0	0	0	0	0
SV662	0	0	0	0	0	0	0	0	0	0	0	0	0	0	0	10	10	17	18	0	0	0	0	0	0	0	0	0	0	0	0	0	0	0	0	0	0	0	0	0	0	0	0	0	0	0	0	0	0
SV663	0	0	0	0	0	0	0	0	10	11	0	0	49	0	0	0	0	0	0	0	0	0	0	0	0	0	0	0	0	0	0	0	0	0	0	0	0	0	0	0	0	0	0	0	0	0	0	0	0
SV665	0	0	0	0	13	6	0	0	0	0	0	0	0	0	0	0	0	0	0	0	6	0	5	0	0	0	0	0	0	0	0	0	0	0	0	0	0	0	0	0	0	0	0	0	0	0	0	0	0
SV667	29	32	0	0	0	0	0	0	0	0	0	0	0	0	0	0	0	0	0	0	0	0	0	0	0	0	0	0	0	0	0	0	0	0	0	0	0	0	0	0	0	0	0	0	0	0	0	0	0
SV668	0	0	0	0	0	0	0	0	0	0	0	0	0	0	0	0	0	0	0	0	0	0	0	0	0	0	0	0	12	9	0	0	0	0	0	0	0	0	0	0	0	0	0	0	0	0	0	0	0
SV671	0	0	0	0	0	0	0	0	0	0	0	0	0	0	0	0	0	0	0	0	0	0	0	0	0	0	0	3	1	1	0	0	0	0	0	5	1	2	0	0	0	0	0	4	0	1	0	0	0
SV672	0	0	0	0	0	0	0	0	0	0	0	0	0	0	0	0	0	0	0	0	0	0	0	0	0	0	0	0	0	0	0	0	0	0	0	0	0	0	0	0	0	0	0	0	0	0	0	0	0
SV674	0	0	0	0	0	0	0	0	0	0	0	0	0	0	0	11	0	0	0	0	0	0	0	11	1	2	0	0	0	0	0	0	0	0	0	0	0	0	0	0	0	0	0	0	0	0	0	0	0
SV677	0	0	0	0	0	0	0	0	0	0	0	0	0	0	0	0	0	0	0	8	8	0	6	0	0	0	0	0	0	0	0	0	0	0	0	0	0	0	0	0	0	0	0	0	0	0	0	0	0
SV679	0	0	0	0	0	0	47	44	0	0	0	0	0	0	0	0	0	0	0	0	0	0	0	0	0	0	0	0	0	0	0	0	0	0	0	0	0	0	0	0	0	0	0	0	0	0	0	0	0
SV680	0	72	0	0	0	0	0	0	0	0	0	0	0	0	0	0	0	0	0	0	0	0	0	0	0	0	0	0	0	0	0	0	0	0	0	0	0	0	0	0	0	0	0	0	0	0	0	0	0
SV681	0	0	0	0	0	0	0	0	0	0	36	45	0	0	0	0	0	0	0	0	0	0	0	0	0	0	0	0	0	0	0	0	0	0	0	0	0	0	0	0	0	0	0	0	0	0	0	0	0
SV682	0	0	0	0	0	0	0	0	0	0	0	0	0	0	0	0	0	0	0	0	0	0	0	0	0	0	0	0	0	0	0	0	0	0	0	0	0	0	0	0	0	0	1	0	0	0	0	0	0
SV684	0	0	7	6	0	0	0	0	22	18	0	0	0	0	0	0	0	0	0	0	0	0	0	0	0	0	0	0	0	0	0	0	0	0	0	0	0	0	0	0	0	0	0	0	0	0	0	0	0
SV686	0	0	0	0	0	0	0	0	0	0	0	0	0	0	0	7	0	0	0	0	0	0	0	0	0	0	0	0	0	0	0	0	0	0	0	0	0	14	12	0	0	0	0	0	0	7	0	0	0
SV688	0	0	0	0	0	0	0	0	0	0	0	0	0	0	0	0	0	0	0	0	0	0	0	0	0	0	0	0	0	0	0	0	0	0	0	0	0	0	0	0	0	0	0	0	0	0	0	0	0
SV689	0	0	0	0	0	0	0	0	0	0	0	0	0	0	0	0	0	0	0	0	0	0	0	0	0	0	0	0	0	0	0	0	0	0	0	0	0	0	0	0	0	0	0	0	0	0	0	0	0
SV690	0	0	0	0	0	0	10	18	0	0	0	0	50	0	0	0	0	0	0	0	0	0	0	0	0	0	0	0	0	0	0	0	0	0	0	0	0	0	0	0	0	0	0	0	0	0	0	0	0
SV691	0	0	0	0	0	0	0	0	0	0	0	0	0	0	0	0	0	0	0	0	0	0	0	0	0	0	0	0	0	0	0	0	0	0	0	0	0	0	0	0	0	0	0	0	0	0	0	0	0
SV692	0	0	49	53	0	0	0	0	0	0	0	0	0	0	0	0	0	0	0	0	0	0	0	0	0	0	0	0	0	0	0	0	0	0	0	0	0	0	0	0	0	0	0	0	0	0	0	0	0
SV695	0	0	0	0	0	0	0	0	0	0	0	0	0	0	0	0	0	0	0	0	0	0	0	0	0	0	0	0	0	0	0	0	0	0	0	0	0	0	0	0	0	0	0	0	0	0	0	0	0
SV696	0	0	0	8	0	0	0	0	3	0	20	30	5	7	11	0	0	0	0	0	0	0	0	0	0	0	0	0	0	0	0	0	0	0	0	0	0	0	0	0	0	0	0	0	0	0	0	0	0
SV697	0	0	0	0	0	0	0	0	0	0	0	0	0	0	0	0	0	0	0	9	4	4	5	0	0	0	0	0	0	0	0	0	0	0	0	0	0	0	0	0	0	0	0	0	0	0	0	0	0
SV698	33	34	0	0	0	0	0	0	0	0	0	0	0	0	0	0	0	0	0	0	0	0	0	0	0	0	0	0	0	0	0	0	0	0	0	0	0	0	0	0	0	0	0	0	0	0	0	0	0
SV701	0	0	0	0	0	0	0	0	0	0	0	0	0	0	0	0	17	15	21	0	0	0	0	0	0	0	0	0	0	0	0	0	0	0	2	0	0	0	0	0	0	0	0	0	0	0	0	0	0
SV702	0	0	0	0	0	0	0	0	0	0	0	0	0	0	0	0	0	0	0	4	0	16	3	0	0	0	0	0	0	0	0	0	0	0	0	0	0	0	0	0	0	0	0	0	0	0	0	0	0
SV704	0	0	0	0	0	0	0	0	0	0	0	0	0	0	0	0	0	0	0	0	0	0	0	0	0	0	0	0	0	0	0	0	0	0	0	0	0	0	0	0	0	0	0	0	0	0	0	0	0
SV705	0	0	0	0	0	0	0	0	0	0	0	0	0	0	0	0	0	0	0	0	0	0	0	0	0	0	0	0	0	0	0	0	0	0	0	0	0	0	0	0	0	0	0	0	0	0	0	0	20
SV706	0	0	0	0	0	0	0	0	0	0	0	0	22	0	0	0	0	0	0	0	0	0	0	0	0	0	0	0	0	0	0	0	0	0	0	0	0	0	0	0	0	0	0	0	0	0	0	1	0
SV707	0	0	0	0	0	0	0	0	0	0	0	0	0	0	0	0	0	0	0	0	0	0	0	0	0	0	0	0	0	0	0	0	0	0	0	0	0	0	0	0	0	0	0	0	0	0	0	0	0
SV710	0	0	0	0	42	44	0	0	0	0	0	0	0	0	0	0	0	0	0	0	0	0	0	0	0	0	0	0	0	0	0	0	0	0	0	0	0	0	0	0	0	0	0	0	0	0	0	0	0
SV711	26	43	0	0	0	0	0	0	0	0	0	0	0	0	0	0	0	0	0	0	0	0	0	0	0	0	0	0	0	0	0	0	0	0	0	0	0	0	0	0	0	0	0	0	0	0	0	0	0
SV712	0	0	2	0	0	0	0	0	0	0	3	1	0	13	13	0	0	1	0	0	0	0	0	5	8	3	2	0	0	0	0	0	0	0	0	0	0	0	0	0	0	0	0	0	0	0	0	0	0
SV713	0	0	0	0	0	0	0	0	22	12	0	0	0	0	0	0	0	0	0	0	0	0	1	0	0	0	0	0	0	0	0	0	0	0	0	0	20	0	0	0	0	0	0	0	0	0	0	0	0
SV714	0	0	0	0	0	0	0	0	0	0	0	0	0	0	0	0	0	0	0	0	0	0	0	0	0	0	0	0	0	0	0	0	0	0	0	0	0	0	0	0	0	0	0	0	0	0	0	0	0
SV715	0	0	0	0	0	0	0	0	0	0	0	0	71	0	0	0	0	0	0	0	0	0	0	0	0	0	0	0	0	0	0	0	0	0	0	0	0	0	0	0	0	0	0	0	0	0	0	0	0
SV716	0	0	0	0	0	0	0	0	0	0	0	0	0	0	0	0	0	0	0	0	0	0	0	0	0	0	0	0	0	0	0	0	0	0	0	0	0	0	0	0	0	0	0	0	0	0	0	0	0
SV717	0	0	0	0	0	0	0	0	0	0	0	0	0	0	3	0	0	0	0	1	0	0	0	0	0	0	2	0	0	0	0	0	2	1	0	0	4	5	0	0	0	0	5	0	0	0	0	0	0
SV718	0	0	0	0	0	0	0	0	0	0	0	0	0	0	0	0	0	0	0	0	0	0	0	0	0	0	0	0	0	0	0	0	0	0	0	0	0	0	0	0	0	0	0	0	0	0	0	0	0
SV719	0	0	0	0	0	0	0	0	0	0	0	0	0	0	0	0	0	0	0	0	0	0	0	0	0	0	0	0	0	0	0	0	0	0	0	0	0	0	0	0	0	0	13	0	0	0	0	0	0
SV721	0	0	0	0	0	0	0	0	0	0	0	0	0	0	0	0	0	0	0	0	0	0	0	0	0	0	0	0	0	0	19	0	0	0	0	0	0	0	0	0	0	0	0	0	15	0	0	0	0
SV722	0	0	0	0	0	0	31	39	0	0	0	0	5	0	0	0	0	0	0	0	0	0	0	0	0	0	0	0	0	0	0	0	0	0	0	0	0	0	0	0	0	0	0	0	0	0	0	0	0
SV723	0	0	0	0	0	0	0	0	0	0	0	0	0	0	0	0	0	0	0	0	0	0	0	0	0	0	0	0	0	0	0	0	0	0	0	0	0	0	0	0	0	0	0	0	0	0	0	0	0
SV724	0	0	0	0	0	0	20	0	0	0	0	0	14	0	0	0	0	0	0	0	0	0	0	0	0	0	0	0	0	0	0	0	0	0	0	0	0	0	0	0	0	0	0	0	0	0	0	0	0
SV725	0	0	0	0	0	0	0	0	0	0	0	0	0	0	0	0	0	0	0	0	0	0	0	0	0	0	0	0	0	0	0	0	0	0	0	0	0	0	0	0	0	0	0	0	0	0	0	0	0
SV726	0	0	0	0	0	0	0	0	0	0	0	0	0	0	0	0	0	0	0	0	0	0	0	0	0	0	0	0	0	0	0	0	0	0	0	0	0	0	0	0	0	0	0	0	0	0	0	0	0
SV729	0	0	0	0	0	0	0	0	0	0	0	0	0	44	30	0	0	0	0	0	0	0	0	0	0	0	0	0	0	0	0	0	0	0	0	0	0	0	0	0	0	0	0	0	0	0	0	0	0
SV730	0	0	0	0	0	0	0	0	0	0	0	0	0	0	0	0	0	0	0	0	0	0	0	0	0	0	0	0	0	0	0	0	0	0	0	0	0	0	0	0	17	0	0	0	0	0	0	0	0
SV731	0	0	0	0	0	0	0	0	0	0	0	0	0	12	11	0	0	0	0	0	0	0	0	0	0	0	0	0	0	0	0	0	0	0	0	0	0	0	0	0	0	0	0	0	0	0	0	0	0
SV733	0	0	0	0	0	0	0	0	0	0	0	0	0	0	0	0	0	0	0	0	0	0	0	0	0	0	0	0	0	0	0	0	0	0	15	0	0	0	0	0	0	0	0	0	0	0	0	0	0
SV734	0	0	0	0	0	0	0	0	0	0	0	0	0	0	0	0	0	0	0	0	0	0	0	0	0	0	0	0	0	0	0	0	0	0	0	0	0	0	0	0	0	0	0	0	0	0	0	0	0
SV735	0	0	0	0	35	39	0	0	0	0	0	0	0	0	0	0	0	0	0	0	0	0	0	0	0	0	0	0	0	0	0	0	0	0	0	0	0	0	0	0	0	0	0	0	0	0	0	0	0
SV736	0	0	0	0	0	0	0	0	0	0	0	0	0	0	0	0	0	0	0	0	0	0	0	0	0	0	0	0	0	0	0	0	0	0	0	0	0	0	0	0	0	0	0	0	0	0	0	0	0
SV740	0	0	0	0	0	0	0	0	0	0	0	0	0	0	0	0	0	0	0	0	0	0	0	0	0	0	0	0	0	0	0	0	0	0	0	0	0	0	0	0	0	0	0	0	0	0	0	0	0
SV743	0	0	0	0	0	0	0	0	0	0	0	0	0	0	0	0	0	0	0	0	0	0	0	0	0	0	0	0	0	0	0	0	0	0	0	0	0	0	0	0	0	0	0	0	0	0	0	0	0
SV744	0	0	0	0	0	0	0	0	0	0	0	0	0	0	0	0	0	0	0	0	0	0	0	0	0	0	0	0	0	0	0	0	0	0	0	0	0	0	0	0	0	0	0	0	0	0	0	0	0
SV745	0	0	34	42	0	0	0	0	0	0	0	0	0	0	0	0	0	0	0	0	0	0	0	0	0	0	0	0	0	0	0	0	0	0	0	0	0	0	0	0	0	0	0	0	0	0	0	0	0
SV746	0	0	0	0	0	0	0	0	0	0	0	0	0	0	0	0	0	0	0	0	0	0	0	0	4	0	0	0	0	0	4	0	0	0	0	0	0	0	0	0	0	0	0	0	0	0	33	0	0
SV747	0	0	0	0	0	0	0	0	0	0	0	0	0	0	0	0	0	0	0	0	0	0	0	0	0	0	0	0	0	0	0	0	0	0	0	0	0	0	0	0	0	0	3	0	0	0	0	0	0
SV749	0	0	0	0	0	0	0	0	0	0	0	0	0	0	0	0	0	0	0	0	0	0	0	0	0	0	0	0	0	0	0	0	0	0	0	0	0	0	0	0	0	0	0	0	0	0	0	0	0
SV750	0	0	0	0	0	0	0	0	0	0	0	0	0	0	0	0	0	0	0	0	0	0	0	0	0	0	0	0	0	0	0	0	0	0	0	0	0	0	0	0	0	0	0	0	0	0	0	0	0
SV752	0	0	0	0	0	0	0	0	0	0	0	0	0	0	0	0	0	0	0	0	0	0	0	0	0	0	0	0	0	0	0	0	0	0	0	0	0	0	0	0	0	0	0	0	0	0	0	0	0
SV753	0	0	0	0	0	0	28	30	0	0	0	0	0	0	0	0	0	0	0	0	0	0	0	0	0	0	0	0	0	0	0	0	0	0	0	0	0	0	0	0	0	0	0	0	0	0	0	0	0
SV754	0	0	0	0	36	41	0	0	0	0	0	0	0	0	0	0	0	0	0	0	0	0	0	0	0	0	0	0	0	0	0	0	0	0	0	0	0	0	0	0	0	0	0	0	0	0	0	0	0
SV755	0	0	0	0	0	0	0	0	0	0	34	33	0	0	0	0	0	0	0	0	0	0	0	0	0	0	0	0	0	0	0	0	0	0	0	0	0	0	0	0	0	0	0	0	0	0	0	0	0
SV756	16	43	0	0	0	0	0	0	0	0	0	0	0	0	0	0	0	0	0	0	0	0	0	0	0	4	0	0	0	0	0	0	0	0	0	0	0	0	0	0	0	0	0	0	0	0	0	0	0
SV757	0	0	0	0	0	0	0	0	0	0	0	0	0	0	0	0	0	0	0	0	0	0	0	0	0	0	0	0	0	0	0	0	0	0	0	0	0	0	0	0	0	0	0	0	0	0	0	0	0
SV759	0	0	0	0	9	8	0	0	0	0	0	0	0	0	0	0	0	0	0	9	2	0	0	0	0	0	0	0	0	0	0	0	0	0	0	0	0	0	0	0	0	0	0	0	0	0	0	0	0
SV760	0	0	0	0	0	0	0	0	0	0	0	0	0	0	0	0	0	0	0	0	0	0	0	0	0	0	0	0	0	0	0	0	0	0	0	0	0	0	0	0	0	0	0	0	0	0	0	0	0
SV762	0	0	0	0	0	0	0	0	0	0	0	0	0	0	0	0	0	0	0	0	0	0	0	0	0	0	0	0	0	0	0	0	0	0	0	0	0	0	0	0	0	0	0	0	0	0	0	0	0
SV763	0	0	50	51	0	0	0	0	0	0	0	0	0	0	0	0	0	0	0	0	0	0	0	0	0	0	0	0	0	0	0	0	0	0	0	0	0	0	0	0	0	0	0	0	0	0	0	0	0
SV764	2	5	0	0	0	0	0	0	0	0	0	0	0	0	0	0	0	6	6	0	0	0	0	0	0	0	0	0	0	0	0	0	0	0	8	0	0	0	0	0	0	0	0	0	0	0	0	0	0
SV766	0	0	0	0	0	0	0	0	0	0	0	0	0	29	31	0	0	0	0	0	0	0	0	0	0	0	9	0	0	0	0	0	0	0	0	0	0	0	0	0	0	0	0	0	0	0	0	0	0
SV767	0	0	23	32	0	0	0	0	0	0	4	4	8	0	0	0	0	0	0	0	0	0	0	0	0	0	0	0	0	0	0	0	0	0	0	0	0	0	0	0	0	0	0	0	0	0	0	0	0
SV771	0	0	0	0	0	0	0	0	0	0	0	0	0	0	0	2	9	10	17	0	0	0	0	0	0	0	0	0	0	0	0	0	0	0	0	0	0	0	0	0	0	0	0	0	0	0	0	0	0
SV773	0	0	0	0	0	0	0	0	25	28	0	0	0	0	0	0	0	0	0	0	0	0	0	0	0	0	0	0	0	0	0	0	0	0	0	0	0	0	0	0	0	0	0	0	0	0	0	0	0
SV774	0	0	0	0	40	33	0	0	0	0	0	0	0	0	0	0	0	0	0	0	0	0	0	0	0	0	0	0	0	0	0	0	0	0	0	0	0	0	0	0	0	0	0	0	0	0	0	0	0
SV777	0	0	0	0	0	0	0	0	0	0	0	0	0	0	0	0	0	0	0	0	0	0	0	0	0	0	0	0	0	0	0	0	0	0	0	2	4	4	7	0	0	0	0	0	0	0	0	0	0
SV780	0	0	0	0	0	0	0	0	0	0	0	0	0	0	0	0	0	0	0	0	0	0	0	0	0	0	0	0	0	0	0	0	0	0	0	0	0	0	0	0	0	2	5	0	0	0	0	0	0
SV784	0	0	0	0	0	0	0	0	0	0	0	0	0	0	0	0	0	0	0	0	0	0	0	0	0	0	0	0	0	0	0	0	0	0	0	0	0	0	0	0	0	0	0	0	0	0	0	0	0
SV786	0	0	0	0	0	0	0	0	0	0	0	0	0	0	4	0	0	0	0	0	0	0	0	0	0	0	0	0	0	0	0	0	0	0	0	0	0	0	0	0	0	0	0	0	0	0	0	0	0
SV789	0	0	0	0	0	0	0	0	0	0	0	0	0	0	0	0	0	0	0	0	0	0	0	0	0	0	0	0	0	0	1	3	0	0	0	0	0	0	0	0	0	0	0	0	0	0	0	0	0
SV790	0	0	0	0	0	0	0	0	0	0	0	0	0	0	0	0	0	0	0	0	0	0	0	0	0	0	0	0	0	0	0	0	0	0	0	0	0	0	0	0	0	0	0	0	0	0	0	0	0
SV791	0	0	0	0	0	0	0	0	0	0	0	0	0	0	0	0	0	0	0	0	0	0	0	0	0	0	0	0	11	11	0	0	0	0	0	0	0	0	0	0	0	0	0	0	0	0	0	0	0
SV793	0	0	0	0	0	0	0	0	0	0	0	0	0	0	0	0	0	0	0	0	0	0	0	0	0	0	0	0	0	0	0	0	0	0	0	0	0	0	0	0	0	0	0	0	0	0	0	0	0
SV796	0	0	0	0	0	0	0	0	14	22	0	0	0	0	0	0	0	0	0	0	0	0	0	0	0	0	0	0	0	0	0	0	0	0	0	0	0	0	0	0	0	0	0	0	0	0	0	0	0
SV799	2	0	0	0	0	0	0	0	0	0	0	0	0	20	38	0	0	0	0	0	0	0	0	0	0	0	0	0	0	0	0	0	0	0	0	0	0	0	0	0	0	0	0	0	0	0	0	0	0
SV800	0	0	0	0	0	0	21	21	0	0	0	0	0	0	0	0	0	0	0	0	0	0	0	0	0	0	0	0	0	0	0	0	0	0	0	0	0	0	0	0	0	0	0	0	0	0	0	0	0
SV801	0	0	0	0	0	0	0	0	0	0	0	0	0	0	0	0	0	0	0	0	0	0	0	0	0	0	0	0	0	0	0	0	0	0	0	0	0	0	0	0	0	0	0	0	0	0	0	0	0
SV802	0	0	0	0	0	0	2	4	0	0	0	0	0	1	1	0	0	0	0	1	0	3	0	0	0	0	0	0	0	0	3	0	3	0	3	0	0	0	0	0	0	0	0	0	0	0	0	0	0
SV805	0	0	0	0	0	0	0	0	0	0	0	0	0	0	0	0	0	0	0	0	0	0	0	0	0	0	0	0	0	0	0	0	0	0	0	0	0	0	0	0	0	0	0	0	0	0	0	0	0
SV806	9	0	0	0	0	0	0	0	0	0	0	0	0	0	7	0	0	0	0	0	0	0	0	0	0	7	0	0	0	0	0	0	0	0	0	0	0	0	0	0	0	0	0	0	0	0	0	0	0
SV807	34	30	0	0	0	0	0	0	0	0	0	0	0	0	0	0	0	0	0	0	0	0	0	0	0	0	0	0	0	0	0	0	0	0	0	0	0	0	0	0	0	0	0	0	0	0	0	0	0
SV808	0	0	0	0	0	0	0	0	0	0	0	0	0	0	0	0	0	0	0	0	0	0	0	0	0	0	0	0	0	0	0	0	0	0	0	0	0	0	0	0	0	0	0	0	0	0	0	0	0
SV812	0	0	0	0	0	0	0	0	0	0	0	0	0	0	0	0	0	0	0	0	0	0	0	0	0	0	0	0	0	0	0	0	0	0	0	0	0	0	0	0	0	0	0	0	0	0	0	0	0
SV813	0	0	0	0	0	0	0	0	0	0	0	0	0	0	0	0	0	0	0	0	0	0	0	0	0	0	0	0	0	0	0	0	0	0	0	0	0	0	0	0	0	0	0	0	0	0	0	0	0
SV814	0	0	0	0	0	0	0	0	0	0	0	0	0	0	0	0	0	0	0	0	0	0	0	0	0	0	0	0	0	0	0	0	0	0	0	0	0	0	0	16	0	0	0	0	0	0	0	0	0
SV815	0	0	0	0	0	0	0	0	0	0	0	0	0	0	0	0	0	0	0	0	0	0	0	0	0	0	0	0	0	0	0	0	0	0	0	0	0	0	0	0	0	0	0	0	0	0	0	0	0
SV816	0	0	0	0	0	0	10	11	0	0	0	0	0	0	0	0	0	0	0	0	0	0	0	0	0	0	0	0	0	0	0	0	15	0	0	0	0	0	0	0	0	0	0	0	0	0	0	0	0
SV817	0	0	0	0	3	13	0	0	0	0	0	0	0	0	0	0	0	0	0	0	1	1	3	0	0	0	0	0	0	0	0	0	0	0	0	0	0	0	0	0	0	0	0	0	0	0	0	0	0
SV818	0	7	0	0	0	0	0	0	0	0	0	0	0	0	35	0	0	0	0	0	0	0	0	0	0	0	8	0	0	0	0	0	0	0	0	0	0	0	0	0	0	0	0	0	0	0	0	0	0
SV820	10	14	0	0	0	0	0	0	0	0	0	0	0	17	18	0	0	0	0	0	0	0	0	0	0	0	0	0	0	0	0	0	0	0	0	0	0	0	0	0	0	0	0	0	0	0	0	0	0
SV821	0	0	0	0	0	0	0	0	0	0	0	0	0	0	0	0	0	0	0	0	0	0	0	0	0	0	0	0	0	0	0	0	0	0	0	0	0	0	0	0	0	0	0	0	0	0	0	0	0
SV823	10	32	0	0	0	0	0	0	0	0	0	0	0	0	0	0	0	0	0	0	0	0	0	0	0	0	0	0	0	0	0	0	0	0	0	0	0	0	0	0	0	0	0	0	0	0	0	0	0
SV824	12	26	0	0	0	0	0	0	0	0	0	0	0	0	0	0	0	0	0	0	0	0	0	0	0	0	0	0	0	0	0	0	0	0	0	0	0	0	0	0	0	0	0	0	0	0	0	0	0
SV825	0	0	0	0	0	0	0	0	0	0	0	0	41	0	0	0	0	0	0	0	0	0	0	0	0	0	0	0	0	0	0	0	0	0	0	0	0	0	0	0	0	0	0	0	0	0	0	0	0
SV828	0	0	0	0	0	0	0	0	0	0	0	0	0	0	0	0	0	0	0	0	0	0	0	0	0	0	0	0	0	0	16	0	0	0	0	0	0	0	0	0	0	0	0	0	0	0	0	0	0
SV830	0	0	0	0	0	0	0	0	0	0	0	0	0	0	0	0	0	0	0	0	0	0	0	0	0	0	0	0	0	0	0	0	0	0	0	0	0	0	0	1	2	3	3	0	0	0	0	0	0
SV831	0	0	0	0	0	0	0	0	0	0	0	0	0	0	0	0	0	0	12	0	0	0	0	0	0	0	0	0	0	0	0	0	0	0	0	0	0	0	0	0	0	0	0	0	0	0	0	0	0
SV832	0	0	0	0	0	0	0	0	0	0	0	0	0	0	0	0	0	0	0	0	0	0	0	0	0	0	0	0	0	0	0	0	0	0	0	0	0	0	0	0	0	0	0	0	0	0	0	0	0
SV833	0	0	0	0	0	0	0	0	0	0	0	0	0	0	0	0	0	0	0	0	0	0	0	0	0	0	0	0	0	0	0	0	0	0	0	0	0	0	0	0	0	0	0	0	0	0	0	0	0
SV834	0	0	0	0	0	0	0	0	0	0	0	0	0	0	0	0	0	0	0	0	0	0	0	0	0	0	0	0	0	0	0	0	0	0	0	0	0	0	0	0	0	0	0	0	0	0	0	0	0
SV835	0	0	0	0	0	0	0	0	0	0	0	0	0	0	0	9	4	5	11	0	0	0	0	0	0	0	0	0	0	0	0	0	0	0	0	0	0	0	0	0	0	0	0	0	0	0	0	0	0
SV836	0	0	3	12	0	0	0	0	0	0	0	0	10	0	0	0	1	0	0	0	0	0	0	0	0	0	0	0	0	0	0	0	0	0	0	0	0	0	0	0	1	1	0	0	0	0	0	0	0
SV837	0	0	0	0	0	0	0	0	0	0	0	0	0	0	0	0	0	0	0	0	0	0	0	0	0	0	0	0	0	0	0	3	31	0	0	0	0	0	0	0	0	0	0	0	0	0	0	0	0
SV838	0	0	0	0	0	0	0	0	0	0	0	0	0	0	0	0	0	0	0	0	0	0	0	0	0	0	0	0	0	0	0	0	0	0	0	0	0	0	0	0	0	0	0	0	0	0	0	0	0
SV839	22	27	0	0	0	0	0	0	0	0	0	0	0	0	0	0	0	0	0	0	0	0	0	0	0	0	0	0	0	0	0	0	0	0	0	0	0	0	0	0	0	0	0	0	0	0	0	0	0
SV840	0	0	0	0	0	0	16	9	0	0	0	0	0	0	0	0	0	0	0	0	0	0	0	0	0	0	0	0	0	0	0	0	0	0	0	0	0	0	0	0	0	0	0	0	0	0	0	0	0
SV841	0	0	0	0	0	0	0	0	0	0	0	0	0	0	0	0	0	0	0	0	0	0	0	0	0	0	43	0	0	0	0	0	0	0	0	0	0	0	0	0	0	0	0	0	0	0	0	0	0
SV842	0	0	0	0	0	0	0	0	0	0	0	0	0	0	0	0	0	0	0	0	0	0	0	0	0	0	0	0	0	0	0	0	0	0	0	0	0	0	0	0	0	0	0	0	0	0	0	0	0
SV846	0	0	33	19	0	0	0	0	0	0	0	0	0	0	0	2	0	0	0	0	0	0	0	0	0	0	0	0	0	0	0	0	0	0	0	0	0	0	0	0	0	0	0	0	0	0	0	0	0
SV847	0	0	0	0	0	0	0	0	0	0	0	0	19	0	0	0	0	0	0	0	0	0	0	0	0	0	0	0	0	0	0	0	0	0	0	0	0	0	0	0	0	0	0	0	0	0	0	0	0
SV848	0	0	0	0	0	0	0	0	0	0	0	0	0	0	0	0	7	0	3	0	0	0	0	0	0	0	0	0	0	0	0	10	0	0	0	0	0	0	0	0	0	0	0	0	0	0	0	0	0
SV849	0	0	0	0	0	0	0	0	0	0	0	0	0	0	0	0	0	0	0	0	0	0	0	0	0	0	0	0	0	0	0	0	0	0	0	0	0	0	0	0	0	0	0	0	0	0	0	0	0
SV850	0	0	0	0	0	0	0	0	0	0	0	0	0	0	0	0	0	0	0	0	0	0	0	0	0	0	0	0	0	0	0	0	0	0	0	0	0	0	0	0	0	0	0	0	0	0	0	0	0
SV851	0	0	0	0	0	0	10	5	0	0	0	0	0	0	0	0	0	0	0	0	0	0	0	0	0	0	0	0	0	0	0	23	0	0	0	0	0	0	0	0	0	0	0	0	0	0	0	0	0
SV854	0	0	0	0	0	0	0	0	0	0	0	0	0	0	0	0	0	0	0	0	0	0	0	0	0	0	0	0	0	0	0	0	0	0	0	0	0	0	0	0	0	0	0	0	0	0	0	0	0
SV855	0	0	0	0	0	0	0	0	0	0	0	0	0	0	0	0	0	0	0	0	0	0	0	0	0	0	0	0	0	0	0	0	0	0	0	0	0	0	0	0	0	0	0	0	0	0	0	0	0
SV857	0	0	3	0	0	0	0	0	0	0	14	15	0	0	0	0	0	0	0	0	0	0	0	0	0	0	0	0	0	0	0	0	0	0	0	0	0	0	0	0	0	0	0	0	0	0	0	0	0
SV858	0	0	0	0	0	0	0	0	0	0	0	0	0	0	0	0	0	0	0	0	0	0	0	0	0	0	0	0	0	0	0	0	0	0	0	0	0	0	0	0	0	0	0	0	0	0	0	0	0
SV859	15	13	0	0	0	0	0	0	0	0	0	0	0	0	0	0	0	0	0	0	0	0	0	0	0	0	0	0	0	0	0	0	0	0	0	0	0	0	0	0	0	0	0	0	0	0	0	0	0
SV860	0	0	0	0	14	12	0	0	0	0	0	0	0	0	0	0	0	0	0	4	0	0	0	0	0	0	0	0	0	0	0	0	0	0	0	0	0	0	0	0	0	0	0	0	0	0	0	0	0
SV865	0	0	4	0	0	0	0	0	0	0	0	0	0	0	0	0	0	0	0	0	0	0	0	0	0	0	0	0	0	0	0	0	0	0	0	0	0	0	0	0	0	0	0	0	0	0	0	0	0
SV869	0	0	0	0	0	0	0	0	0	0	0	0	0	0	0	0	0	0	0	0	0	0	0	0	0	0	0	0	0	0	0	0	0	0	0	0	0	0	0	0	0	0	0	0	0	0	0	0	0
SV870	0	0	0	0	0	0	0	0	0	0	0	0	0	0	0	0	0	0	0	0	0	0	0	0	0	0	0	0	0	0	0	0	0	0	0	0	0	0	0	0	0	0	0	0	0	0	0	0	0
SV873	0	0	0	0	0	0	0	0	0	0	0	0	0	0	0	0	0	0	0	0	0	0	0	0	0	0	0	0	0	0	0	0	0	0	0	0	0	0	0	0	0	0	0	0	0	0	0	0	0
SV874	0	0	0	0	0	0	0	0	0	0	0	0	0	0	0	0	0	0	0	0	0	0	0	0	0	0	0	0	0	0	0	0	0	0	0	0	0	0	0	0	0	0	0	0	0	0	0	0	0
SV875	0	0	6	6	0	0	0	0	0	0	0	0	8	14	17	0	0	0	0	0	0	0	0	0	0	0	0	0	0	0	0	0	0	0	0	0	0	0	0	0	0	0	0	0	0	0	0	0	0
SV878	0	0	11	11	0	0	0	0	0	0	0	0	0	0	0	0	0	0	0	0	0	0	0	0	0	0	0	0	0	0	0	0	0	0	0	0	0	0	0	0	0	0	0	0	0	0	0	0	10
SV879	0	0	0	0	0	0	0	0	0	0	0	0	0	0	0	0	0	0	0	0	0	0	0	0	0	0	0	0	0	0	0	0	0	0	0	0	0	0	0	0	0	0	0	0	0	0	0	0	0
SV880	14	21	0	0	0	0	0	0	0	0	0	0	0	0	0	0	0	0	0	0	0	0	0	0	0	0	0	0	0	0	0	0	0	0	0	0	0	0	0	0	0	0	0	0	0	0	0	0	0
SV886	0	0	0	0	0	0	0	0	0	0	0	0	0	0	0	0	0	0	0	0	7	0	2	0	0	0	0	0	0	0	0	0	0	0	0	0	0	0	0	0	0	0	0	0	0	0	0	0	0
SV888	0	0	0	0	0	0	25	26	0	0	0	0	0	0	0	0	0	0	0	0	0	0	0	0	0	0	0	0	0	0	0	0	0	0	0	0	0	0	0	0	0	0	0	0	0	0	0	0	0
SV889	0	0	0	0	0	0	0	0	0	0	0	0	0	0	0	0	0	0	0	0	0	0	0	0	0	0	0	0	0	0	0	0	0	0	0	0	0	0	0	0	0	0	0	4	0	0	0	0	0
SV890	0	0	0	0	0	0	0	0	0	0	0	0	0	0	0	0	6	11	17	0	0	0	0	0	0	0	0	0	0	0	0	0	0	0	0	0	0	0	0	0	0	0	0	0	0	0	0	0	0
SV891	0	0	0	0	0	0	0	0	0	0	0	1	0	0	0	0	0	0	0	0	0	0	0	0	0	0	0	0	0	0	0	0	0	0	0	0	0	0	0	0	0	0	0	0	0	0	0	0	0
SV892	0	0	0	0	0	0	13	13	0	0	0	0	0	0	0	0	0	0	0	0	0	0	0	0	0	0	0	0	0	0	0	15	0	0	0	0	0	0	0	0	0	0	0	0	0	0	0	0	0
SV893	0	0	0	0	0	0	0	0	0	0	0	0	0	0	0	0	0	0	0	0	0	0	0	0	0	0	0	0	0	0	0	1	1	0	1	0	0	0	0	4	0	0	0	0	0	0	0	0	0
SV895	0	26	0	0	0	0	0	0	0	0	0	0	0	0	17	0	0	0	0	0	0	0	0	0	0	0	0	0	0	0	0	0	0	0	0	0	0	0	0	0	0	0	0	0	0	0	0	0	0
SV903	0	0	0	0	0	0	28	16	0	0	0	0	0	0	0	0	0	0	0	0	0	0	0	0	0	0	0	0	0	0	0	0	0	0	0	0	0	0	0	0	0	0	0	0	0	0	0	0	0
SV906	0	0	0	0	0	0	18	17	0	0	0	0	0	0	0	0	0	0	0	0	0	0	0	0	0	0	0	0	0	0	0	0	0	0	0	0	0	0	0	0	0	0	0	0	0	0	0	0	0
SV907	0	0	0	0	0	0	0	0	0	0	0	0	0	15	11	0	0	0	0	0	0	0	0	0	0	0	0	1	1	0	0	0	0	0	0	0	0	0	0	0	0	0	0	0	0	0	0	0	0
SV908	0	0	0	0	0	0	0	0	0	0	0	0	0	0	0	0	0	0	0	0	0	0	0	0	0	0	0	0	0	0	0	0	0	0	20	0	0	0	0	0	0	0	0	0	0	0	0	0	0
SV909	0	0	0	0	0	0	0	0	0	0	0	0	0	0	0	0	0	0	0	0	0	0	0	0	0	0	0	0	0	0	0	0	0	0	0	0	0	0	0	0	0	0	0	0	0	0	0	0	0
SV910	0	0	0	0	0	0	0	0	0	0	0	0	0	0	0	0	0	0	0	0	0	0	0	0	0	0	0	0	0	0	0	0	0	0	0	0	0	0	0	0	0	0	0	0	0	0	0	0	0
SV911	0	0	0	0	0	0	19	0	0	0	0	0	0	0	0	0	0	0	0	0	0	0	0	0	0	0	0	0	0	0	0	0	11	0	0	0	0	0	0	0	0	0	0	0	0	0	0	0	0
SV913	0	0	0	0	0	0	0	0	0	0	0	0	0	0	0	0	0	0	0	0	0	0	0	0	0	0	0	0	0	0	0	0	0	0	0	0	0	0	0	0	0	0	0	0	0	0	0	0	0
SV916	0	0	0	0	0	0	0	0	0	0	0	0	0	24	21	0	0	0	0	0	0	0	0	0	0	0	0	0	0	0	0	0	0	0	0	0	0	0	0	0	0	0	0	0	0	0	0	0	0
SV917	0	0	0	0	0	0	0	0	0	0	0	0	0	0	0	0	0	0	0	0	0	0	0	0	0	0	0	0	0	0	0	9	5	0	7	0	0	0	0	0	0	0	0	0	0	0	0	0	0
SV918	0	0	0	0	0	0	0	0	0	0	0	0	0	0	0	0	0	0	0	0	0	0	0	0	0	0	0	0	0	0	0	0	0	0	0	0	0	0	0	0	0	0	0	0	0	0	0	0	0
SV923	0	0	0	0	0	0	10	9	0	0	0	0	0	0	0	0	0	0	0	0	0	0	0	0	0	0	0	0	0	0	0	0	9	0	0	0	0	0	0	0	0	0	0	0	0	0	0	0	0
SV924	0	0	0	0	0	0	0	0	0	0	0	0	0	0	0	0	17	9	9	0	0	0	0	0	0	0	0	0	0	0	0	0	0	0	0	0	0	0	0	0	0	0	0	0	0	0	0	0	0
SV925	0	0	0	0	0	0	0	0	0	0	0	0	0	0	0	0	0	0	0	0	0	0	0	0	0	2	0	0	0	0	0	0	0	0	0	0	0	0	0	0	0	0	0	0	0	0	0	0	0
SV926	0	0	0	0	0	0	0	0	0	0	0	0	0	0	0	0	0	0	0	0	0	0	0	0	0	0	0	0	0	0	0	0	0	0	0	0	0	0	0	0	0	0	0	0	0	0	0	0	0
SV927	0	0	0	0	21	32	0	0	0	0	0	0	0	0	0	0	0	0	0	0	0	0	0	0	0	0	0	0	0	0	0	0	0	0	0	0	0	0	0	0	0	0	0	0	0	0	0	0	0
SV929	0	0	0	0	0	0	0	0	0	0	0	0	0	0	0	0	0	0	0	0	0	0	0	0	0	0	0	0	0	0	0	0	0	0	0	0	0	0	0	0	0	0	0	0	0	0	0	0	0
SV930	0	0	0	0	0	0	0	0	17	20	0	0	0	0	0	0	0	0	0	0	0	0	0	0	0	0	0	0	0	0	0	0	0	0	0	0	0	0	0	0	0	0	0	0	0	0	0	0	0
SV933	0	0	0	0	0	0	0	0	0	0	0	0	0	0	0	0	0	0	0	0	0	0	0	0	0	0	0	0	0	0	0	0	0	0	0	0	0	0	0	0	0	0	0	0	0	0	0	0	0
SV934	0	0	0	0	0	0	0	0	0	0	0	0	0	0	0	0	0	0	0	4	0	0	2	0	0	0	0	0	0	0	0	0	0	0	0	0	0	5	0	0	0	0	0	0	0	0	0	0	0
SV936	0	0	0	0	0	0	0	0	0	0	0	0	0	0	0	0	0	0	0	0	0	0	0	0	0	0	0	0	0	0	3	0	0	0	0	0	0	0	0	0	0	0	0	0	0	0	0	0	0
SV937	0	0	0	0	0	0	0	0	0	0	0	0	0	0	0	0	0	0	0	0	0	0	0	3	4	3	0	0	0	0	0	0	0	0	0	0	0	0	0	0	0	0	0	0	0	0	0	0	0
SV938	0	0	0	0	0	0	5	8	0	0	0	0	0	0	0	0	0	0	0	0	0	0	0	0	0	0	0	0	0	0	0	5	0	10	0	0	0	0	0	0	0	0	0	0	0	0	0	0	0
SV940	0	0	0	0	0	0	0	2	0	0	0	0	0	0	0	0	0	0	0	0	0	0	0	0	0	0	0	0	0	0	0	5	12	7	3	0	0	0	0	0	0	0	0	0	0	0	0	0	0
SV941	0	0	0	0	0	0	0	0	0	0	0	0	4	0	0	0	0	0	0	0	0	0	0	0	0	0	0	0	0	0	0	0	0	0	0	0	0	0	0	0	0	0	0	9	0	1	0	0	0
SV943	0	0	0	0	0	0	0	0	0	0	0	0	0	0	0	0	0	0	0	0	4	0	2	0	0	0	0	0	0	0	0	0	0	0	0	0	0	0	0	0	0	0	0	0	0	0	0	0	0
SV944	0	0	18	28	0	0	0	0	0	0	0	0	0	0	0	0	0	0	0	0	0	0	0	0	0	0	0	0	0	0	0	0	0	0	0	0	0	0	0	0	0	0	0	0	0	0	0	0	0
SV951	0	0	0	0	5	20	0	0	0	3	3	4	0	0	0	0	0	0	0	0	0	0	0	0	0	0	0	0	0	0	0	0	0	0	0	0	0	0	0	0	0	0	0	0	0	0	0	0	0
SV952	0	0	0	0	0	0	0	0	0	0	0	0	0	0	0	0	0	0	0	8	0	0	0	0	0	0	0	0	0	0	0	0	0	0	0	0	0	0	0	0	0	0	0	0	0	0	0	0	0
SV954	0	0	0	0	0	0	0	0	0	0	0	0	0	0	0	0	0	0	0	0	0	0	0	0	0	0	0	0	0	0	0	0	0	0	0	0	0	0	0	16	2	0	0	0	0	0	0	0	0
SV955	0	0	0	0	0	0	0	0	0	0	0	0	0	0	0	0	0	0	0	0	0	0	0	0	0	0	0	0	0	0	0	0	0	0	0	0	0	0	0	0	0	0	0	0	0	0	0	0	0
SV956	0	0	0	0	0	0	0	0	0	0	0	0	0	0	0	0	0	0	0	0	0	0	0	0	0	0	0	0	0	0	0	0	0	0	0	0	0	0	0	0	0	0	0	0	0	0	0	0	0
SV957	0	0	0	0	0	0	0	0	0	0	0	0	0	16	22	0	0	0	0	0	0	0	0	0	0	0	0	0	0	0	0	0	0	0	0	0	0	0	0	0	0	0	0	0	0	0	0	0	0
SV958	0	0	0	0	0	0	0	0	0	0	0	0	0	2	4	0	0	0	0	1	3	0	0	0	0	0	0	0	0	0	0	0	0	0	2	0	0	0	0	0	1	0	0	0	0	0	0	0	0
SV959	0	0	0	0	0	0	0	0	0	0	0	0	0	0	0	0	0	0	0	0	0	0	0	0	0	0	0	0	0	0	0	0	0	0	0	0	0	0	0	0	0	0	0	0	0	0	0	0	0
SV960	0	0	0	0	16	17	0	0	0	0	0	0	0	0	0	0	0	0	0	0	0	0	0	0	0	0	0	0	0	0	0	0	0	0	0	0	0	0	0	0	0	0	0	0	0	0	0	0	0
SV962	0	0	0	0	0	0	0	0	0	0	0	0	0	0	0	0	0	0	0	0	0	0	0	0	0	0	0	0	0	0	0	0	0	0	0	0	0	0	0	0	0	0	0	0	0	0	0	0	0
SV963	0	0	0	0	0	0	0	0	0	0	0	0	0	0	0	0	0	0	0	0	0	0	0	0	0	0	0	0	1	0	0	0	0	0	0	0	0	0	0	0	0	0	0	0	0	0	0	0	0
SV965	0	0	0	0	0	0	0	0	0	0	0	0	0	0	0	0	0	0	0	0	0	0	0	0	0	0	0	0	0	0	0	0	0	0	0	0	0	0	0	0	0	0	0	0	0	0	0	0	0
SV966	0	0	0	0	0	0	17	19	0	0	0	0	0	0	0	0	0	0	0	0	0	0	0	0	0	0	0	0	0	0	0	0	0	0	0	0	0	0	0	0	0	0	0	0	0	0	0	0	0
SV967	0	0	0	0	0	0	0	0	0	0	0	0	0	26	19	0	0	0	0	0	0	0	0	0	0	0	0	0	0	0	0	0	0	0	0	0	0	0	0	0	0	0	0	0	0	0	0	0	0
SV968	0	0	0	0	0	0	1	0	6	0	0	0	21	0	0	0	0	0	0	0	0	0	0	0	0	0	0	0	0	0	0	0	0	0	1	0	0	0	4	0	0	0	0	0	0	0	0	0	0
SV969	0	0	0	0	0	0	0	0	0	0	0	0	0	0	0	0	0	0	0	0	0	0	0	0	1	0	0	0	0	0	0	0	0	0	0	0	0	0	0	0	0	0	0	0	0	0	0	0	0
SV970	0	0	0	0	0	0	0	0	0	0	0	0	0	0	0	0	0	0	0	0	0	0	0	0	0	0	0	0	0	0	0	0	0	0	0	0	0	0	0	0	0	0	0	0	0	0	0	0	0
SV973	0	0	0	0	0	0	0	0	0	0	0	0	0	0	0	0	0	0	0	0	0	0	0	0	0	0	0	0	0	0	0	0	0	0	0	0	0	0	0	0	0	1	2	0	0	0	0	0	0
SV974	0	0	0	0	0	0	19	9	0	0	4	3	0	0	0	0	0	0	0	0	0	0	0	0	0	0	0	0	0	0	0	0	0	0	0	0	0	0	0	0	0	0	0	0	0	0	0	0	0
SV975	0	0	0	0	0	0	13	17	0	0	0	0	0	0	0	0	0	0	0	0	0	0	0	0	0	0	0	0	0	0	0	0	0	0	0	0	0	0	0	0	0	0	0	0	0	0	0	0	0
SV977	0	0	0	0	0	0	0	0	0	0	0	0	0	0	0	0	0	0	0	1	0	1	0	0	0	0	0	0	0	2	0	0	0	0	0	0	0	0	0	0	0	1	2	0	0	0	0	0	0
SV978	0	0	0	0	0	0	0	0	0	0	0	0	0	4	6	0	0	0	0	7	3	0	0	0	0	0	0	0	0	5	0	0	0	0	0	0	0	0	0	0	0	0	0	0	0	0	0	0	0
SV979	0	0	0	0	0	0	0	0	0	0	0	0	0	0	0	0	0	0	0	0	0	0	0	0	0	0	0	0	0	0	0	0	0	0	0	0	0	0	0	0	0	0	0	0	0	0	0	0	0
SV980	0	0	0	0	0	0	0	0	0	0	0	0	29	0	0	0	0	0	0	0	0	0	0	0	0	0	0	0	0	0	0	0	0	0	0	0	0	0	0	0	0	0	0	0	0	0	0	0	0
SV982	11	13	0	0	0	0	0	0	0	0	0	0	4	0	0	0	0	0	0	0	0	0	0	0	0	0	0	0	0	0	0	0	0	0	0	0	0	0	0	0	0	0	0	0	0	0	0	0	0
SV985	0	0	0	0	0	0	0	0	0	0	0	0	29	0	0	0	0	0	0	0	0	0	0	0	0	0	0	0	0	0	0	0	0	0	0	0	0	0	0	0	0	0	0	0	0	0	0	0	0
SV988	9	8	0	0	0	0	6	6	0	0	0	0	0	0	0	0	0	0	0	0	0	0	0	0	0	0	0	0	0	0	0	0	0	0	0	0	0	0	0	0	0	0	0	0	0	0	0	0	0
SV990	0	0	0	0	0	0	0	0	0	0	0	0	0	0	0	0	0	0	0	0	0	0	0	0	0	0	0	0	0	0	0	0	0	0	0	0	0	0	0	0	0	0	0	0	0	0	0	0	0
SV991	0	0	0	0	0	0	0	0	0	0	0	0	0	0	0	0	0	0	0	0	0	0	0	0	0	0	0	0	0	0	0	0	0	0	0	0	0	0	0	0	0	0	0	0	0	0	0	0	0
SV992	0	0	0	0	0	0	0	0	0	0	0	0	0	0	0	0	0	0	0	0	0	0	0	0	0	0	0	0	0	0	0	0	0	0	0	0	0	0	0	0	0	0	0	0	0	0	0	0	0
SV993	0	0	0	0	0	0	0	0	0	0	11	15	0	0	0	0	0	0	0	0	0	0	0	0	0	0	0	0	0	0	0	0	0	0	0	0	0	0	0	0	0	0	0	0	0	0	0	0	0
SV995	11	6	0	0	0	0	0	0	0	0	0	0	0	13	8	0	0	0	0	0	0	0	0	0	0	0	0	0	0	0	0	0	0	0	0	0	0	0	0	0	0	0	0	0	0	0	0	0	0
SV996	0	30	0	0	0	0	0	0	0	0	0	0	0	0	0	0	0	0	0	0	0	0	0	0	0	0	0	0	0	0	0	0	0	0	0	0	0	0	0	0	0	0	0	0	0	0	0	0	0
SV997	0	0	0	0	0	0	0	0	0	0	0	0	0	0	0	0	0	0	0	0	0	0	0	0	0	0	0	0	0	0	0	0	0	0	0	0	0	0	1	0	0	0	0	0	0	0	0	0	0
SV1000	0	0	0	0	0	0	0	0	0	0	0	0	0	0	0	0	0	0	0	0	0	0	0	0	0	0	0	0	0	0	0	0	0	0	0	0	0	0	0	0	0	0	0	0	0	0	0	0	0
SV1001	0	0	0	0	0	0	0	0	23	0	0	0	0	0	0	0	0	0	0	0	0	0	0	0	0	0	0	0	0	0	0	0	0	0	0	0	0	0	0	0	0	0	0	0	0	0	0	0	0
SV1002	0	0	0	0	0	0	0	0	0	0	0	0	0	0	0	0	0	0	0	0	0	0	0	0	0	0	0	0	0	0	0	0	0	0	0	0	0	0	0	0	0	0	0	8	0	0	0	0	0
SV1005	0	0	0	0	0	0	0	0	0	0	0	0	0	0	0	0	0	0	0	0	0	0	0	0	0	0	0	0	0	0	0	0	0	0	0	0	0	0	0	0	0	0	0	0	0	0	0	0	0
SV1010	0	0	0	0	0	0	5	4	0	0	0	0	0	0	0	0	0	0	0	0	0	0	0	0	0	0	0	0	0	0	0	0	0	0	0	0	0	0	0	0	0	0	0	0	0	0	0	0	0
SV1016	0	0	0	0	0	0	0	0	0	0	0	0	0	0	0	0	0	0	0	0	0	0	0	0	0	0	0	0	0	0	0	0	0	0	0	0	0	0	0	0	0	0	0	0	0	0	0	0	0
SV1017	0	0	0	0	0	0	0	0	0	0	0	0	0	0	0	0	0	0	0	0	0	0	0	0	0	0	0	0	0	0	0	0	0	0	0	0	0	0	0	0	0	0	0	0	0	0	0	0	0
SV1018	0	0	0	0	0	0	0	0	0	0	0	0	0	13	21	0	0	0	0	0	0	0	0	0	0	0	0	0	0	0	0	0	0	0	0	0	0	0	0	0	0	0	0	0	0	0	0	0	0
SV1021	0	0	0	0	0	0	0	0	0	0	0	0	0	0	0	7	10	4	2	0	0	0	0	0	0	0	0	0	0	0	0	0	0	0	0	0	0	0	0	0	0	0	0	0	0	0	0	0	0
SV1022	0	0	0	0	0	0	0	0	0	0	0	0	0	0	0	0	0	0	0	0	0	0	0	15	0	0	0	0	0	0	0	0	0	0	0	0	0	0	0	0	0	0	0	0	0	0	0	0	0
SV1023	0	0	0	0	0	0	0	0	0	0	0	0	0	0	0	0	0	0	0	0	0	0	0	0	0	0	0	0	0	0	0	0	0	0	0	0	0	0	0	0	0	0	0	0	0	0	0	0	0
SV1025	0	0	0	0	0	0	0	7	0	0	0	0	0	0	0	0	0	0	0	0	0	0	0	0	0	0	0	0	0	0	0	14	0	0	0	0	0	0	0	0	0	0	0	0	0	0	0	0	0
SV1026	0	0	14	29	0	0	0	0	0	0	0	0	0	0	0	0	0	0	0	0	0	0	0	0	0	0	0	0	0	0	0	0	0	0	0	0	0	0	0	0	0	0	0	0	0	0	0	0	0
SV1029	0	0	0	0	0	0	0	0	0	0	0	0	0	0	0	0	0	0	0	0	0	0	0	0	0	0	0	0	0	0	0	0	0	0	0	0	0	0	0	0	0	0	0	0	0	0	0	0	0
SV1030	0	0	0	0	0	0	0	0	0	0	0	0	0	0	0	0	0	0	0	0	0	0	0	0	0	0	0	0	0	0	0	0	0	0	0	0	0	0	0	5	0	8	2	0	0	0	0	0	0
SV1031	0	0	0	0	0	0	0	0	0	0	0	0	0	0	0	0	0	0	0	0	0	0	0	0	0	0	0	2	2	1	0	0	0	0	0	0	0	0	0	0	0	0	0	0	0	0	0	0	0
SV1032	0	0	0	0	0	0	0	0	0	0	0	0	0	0	0	0	0	0	0	0	0	0	0	0	0	0	0	0	0	0	0	0	0	0	0	0	0	0	0	0	0	0	0	0	0	0	0	0	0
SV1034	0	0	0	0	0	0	0	0	0	0	0	0	0	0	0	0	0	0	0	0	0	0	0	0	0	0	0	0	0	0	0	0	0	0	0	0	0	0	0	0	18	0	0	0	0	0	0	0	0
SV1036	0	0	0	0	0	0	0	0	0	0	0	0	18	7	0	0	0	0	0	0	0	0	0	0	0	0	0	0	0	0	0	0	0	0	0	0	0	0	0	0	0	0	0	0	0	0	0	0	0
SV1038	0	0	0	0	0	0	0	0	0	0	0	0	0	0	0	0	0	0	0	5	0	0	0	0	0	0	0	0	0	0	0	0	4	0	0	0	0	0	0	0	0	0	0	0	0	0	0	0	0
SV1039	0	0	0	0	0	0	0	0	0	0	0	0	0	19	9	0	0	0	0	0	0	0	0	0	0	0	0	0	0	0	0	0	0	0	0	0	0	0	0	0	0	0	0	0	0	0	0	0	0
SV1041	0	0	0	0	0	0	0	0	0	0	0	0	0	0	0	0	0	0	0	0	0	0	0	0	0	0	0	0	0	0	0	0	0	0	0	0	0	0	0	0	0	0	0	0	0	0	0	0	0
SV1042	0	0	0	0	0	0	0	0	0	0	0	0	0	0	0	0	0	0	0	0	0	0	0	0	0	0	0	0	0	0	0	0	0	0	0	0	0	0	0	0	0	0	0	0	0	0	0	0	0
SV1046	0	0	0	0	0	0	0	0	0	0	0	0	0	0	0	0	0	0	0	0	0	0	0	0	0	0	0	0	0	0	0	0	0	0	0	0	0	0	0	0	0	0	0	0	0	0	0	0	0
SV1050	0	0	0	0	0	0	0	0	0	0	0	0	24	0	0	0	0	0	0	0	0	0	0	0	0	0	0	0	0	0	0	0	0	0	0	0	0	0	0	0	0	0	0	0	0	0	0	0	0
SV1051	0	0	0	0	0	0	0	0	0	0	0	0	0	0	0	8	0	0	10	0	0	0	0	0	0	0	0	0	0	0	0	0	0	0	0	0	0	0	0	0	0	0	0	0	0	0	0	0	0
SV1052	0	0	0	0	0	0	0	0	0	0	0	0	0	0	0	0	0	0	0	0	4	0	0	0	0	0	0	0	0	0	0	0	0	0	0	0	0	0	0	0	0	0	0	0	0	0	0	0	0
SV1053	0	0	0	0	0	0	0	0	0	0	0	0	0	0	0	0	0	0	0	0	0	0	0	0	0	0	0	0	0	0	0	0	0	0	0	0	0	0	0	0	0	0	0	0	0	0	0	0	6
SV1057	0	0	0	0	0	0	0	0	0	0	0	0	0	11	12	0	0	0	0	0	0	0	0	0	0	0	4	1	0	0	0	0	0	0	0	0	0	0	0	0	0	0	0	0	0	0	0	0	0
SV1060	0	0	0	0	0	0	0	0	0	0	0	0	0	0	0	0	0	0	0	0	0	0	0	0	0	0	0	0	0	0	0	0	0	0	0	0	0	0	0	0	0	0	0	0	0	0	0	0	0
SV1063	0	0	0	0	0	0	0	0	0	0	0	0	0	0	0	0	0	0	0	0	0	0	0	0	0	0	0	0	0	0	0	0	0	0	0	0	0	0	0	0	0	0	0	0	0	0	0	0	0
SV1064	0	0	0	0	0	0	12	16	0	0	0	0	0	0	0	0	0	0	0	0	0	0	0	0	0	0	0	0	0	0	0	0	0	0	0	0	0	0	0	0	0	0	0	0	0	0	0	0	0
SV1067	0	0	0	0	0	0	0	0	0	0	0	0	0	0	0	0	0	0	17	0	0	0	0	0	0	0	0	0	0	0	0	0	0	0	0	0	0	0	0	0	0	0	0	0	0	0	0	0	0
SV1068	0	0	0	0	0	0	0	0	0	0	0	0	0	0	0	0	0	0	0	0	0	0	0	12	0	0	0	0	0	0	0	0	0	0	0	0	0	0	0	0	0	0	0	0	0	0	0	0	0
SV1069	0	0	0	0	0	0	0	0	0	0	0	0	0	0	0	0	0	0	0	0	0	0	0	0	0	0	0	0	0	0	0	0	0	0	0	0	0	0	0	0	0	0	0	0	0	0	0	0	0
SV1070	0	0	0	0	0	0	0	0	0	0	0	0	0	0	0	0	0	0	0	0	0	0	0	0	0	0	0	0	0	0	0	0	0	0	0	0	0	0	0	0	0	0	0	0	0	0	0	0	0
SV1072	0	0	0	0	0	0	0	0	0	0	0	0	20	0	0	0	0	0	0	0	0	0	0	0	0	0	0	0	0	0	0	0	0	0	0	0	0	0	0	0	0	0	0	0	0	0	0	0	0
SV1074	0	0	0	0	0	0	0	0	0	0	0	0	0	0	0	0	0	0	0	0	0	0	0	0	0	0	0	0	0	0	0	0	0	0	0	0	0	0	7	0	0	0	0	0	0	0	0	0	0
SV1076	0	0	0	0	0	0	0	0	0	0	0	0	0	0	0	0	0	0	0	0	0	0	0	0	0	0	0	0	0	0	0	0	0	0	0	0	0	0	0	0	0	0	0	1	0	0	0	0	0
SV1077	0	0	0	0	0	0	0	0	0	0	0	0	23	0	0	0	0	0	0	0	0	0	0	0	0	0	0	0	0	0	0	0	0	0	0	0	0	0	0	0	0	0	0	0	0	0	0	0	0
SV1079	0	0	0	0	0	0	0	0	0	0	0	0	0	0	0	0	0	0	0	0	0	0	0	0	0	0	0	0	0	0	0	0	0	0	9	0	0	0	0	2	0	0	0	0	0	0	0	0	0
SV1080	0	0	0	0	0	0	0	0	0	0	0	0	0	0	0	2	5	5	0	0	0	0	0	0	0	0	0	0	0	0	0	0	0	0	0	0	0	0	0	0	0	0	0	0	0	0	0	0	0
SV1081	0	0	0	0	0	0	0	0	0	0	0	0	0	0	0	0	0	0	0	0	0	0	0	0	0	0	0	0	0	0	0	0	0	0	0	0	0	0	0	0	0	0	0	0	0	0	0	0	0
SV1082	0	0	0	0	0	0	0	0	0	0	0	0	0	0	0	0	0	0	0	0	0	0	0	0	0	0	0	0	0	0	0	0	0	0	12	0	0	0	0	0	0	0	0	0	0	0	0	0	0
SV1084	0	28	0	0	0	0	0	0	0	0	0	0	0	0	0	0	0	0	0	0	0	0	0	0	0	0	0	0	0	0	0	0	0	0	0	0	0	0	0	0	0	0	0	0	0	0	0	0	0
SV1092	0	0	0	0	0	0	24	0	0	0	0	0	0	0	0	0	0	0	0	0	0	0	0	0	0	0	0	0	0	0	0	0	0	0	0	0	0	0	0	0	0	0	0	0	0	0	0	0	0
SV1093	0	0	0	0	0	0	0	0	0	0	0	0	25	0	0	0	0	0	0	0	0	0	0	0	0	0	0	0	0	0	0	0	0	0	0	0	0	0	0	0	0	0	0	0	0	0	0	0	0
SV1094	0	0	0	0	0	0	0	0	0	0	0	0	0	0	0	0	0	0	0	0	0	0	0	0	0	0	0	0	0	0	0	0	0	0	0	0	0	0	0	0	0	0	0	0	0	0	0	0	0
SV1096	0	0	0	0	0	0	0	0	0	0	0	0	0	0	0	0	0	0	0	0	0	0	0	0	0	0	0	0	0	0	2	0	0	0	0	0	0	0	0	0	0	1	0	0	0	0	0	0	0
SV1097	0	0	0	0	0	0	0	0	0	0	0	0	0	0	0	0	0	0	0	0	0	0	0	0	0	0	0	0	0	0	0	0	0	0	0	0	0	0	0	0	0	0	0	0	0	0	0	0	0
SV1098	0	0	0	0	0	0	0	0	0	0	0	0	0	0	0	0	0	0	0	0	0	0	0	0	0	0	0	0	0	0	0	0	0	0	0	0	0	0	0	0	0	0	0	0	0	0	0	0	0
SV1100	0	0	0	0	0	0	0	0	0	0	0	0	25	0	0	0	0	0	0	0	0	0	0	0	0	0	0	0	0	0	0	0	0	0	0	0	0	0	0	0	0	0	0	0	0	0	0	0	0
SV1105	0	0	0	0	0	0	14	10	0	0	0	0	0	0	0	0	0	0	0	0	0	0	0	0	0	0	0	0	0	0	0	0	0	0	0	0	0	0	0	0	0	0	0	0	0	0	0	0	0
SV1107	0	0	0	0	0	0	0	0	0	0	0	0	0	0	0	0	0	0	0	0	0	0	0	0	0	0	0	0	0	0	0	0	0	0	0	0	0	0	0	0	0	0	0	0	0	0	0	0	0
SV1111	0	0	0	0	0	0	0	0	0	0	0	0	0	0	0	0	0	0	0	0	0	1	0	0	0	0	0	2	0	0	0	0	0	0	0	0	0	0	0	0	0	0	0	0	0	0	0	0	0
SV1114	0	0	0	0	0	0	0	0	0	0	0	0	0	0	0	0	0	0	0	0	0	0	0	0	0	0	0	0	0	0	0	0	0	0	0	0	0	0	0	0	0	0	0	0	0	0	0	0	0
SV1118	0	0	0	0	14	12	0	0	0	0	0	0	0	0	0	0	0	0	0	0	0	0	0	0	0	0	0	0	0	0	0	0	0	0	0	0	0	0	0	0	0	0	0	0	0	0	0	0	0
SV1119	0	0	0	0	0	0	0	0	0	0	0	0	0	10	7	0	0	0	0	0	0	0	0	0	0	0	1	0	0	0	0	0	0	0	0	0	0	0	0	0	0	0	0	0	0	0	0	0	0
SV1120	0	0	0	0	0	0	0	0	0	0	0	0	0	0	0	0	0	0	0	0	0	0	0	0	0	0	0	0	0	0	0	0	0	0	0	0	0	0	0	0	0	0	0	0	0	0	0	0	0
SV1127	0	0	0	0	0	0	0	0	0	0	0	0	0	0	0	0	0	0	0	0	0	0	0	0	0	0	0	0	0	0	0	0	0	0	0	0	0	0	0	0	0	0	0	0	0	0	0	0	0
SV1129	0	0	0	0	0	0	0	0	0	0	0	0	0	0	0	0	0	0	0	0	0	0	0	0	0	0	0	0	0	0	0	0	0	0	0	0	0	0	0	0	0	0	0	0	0	0	0	0	0
SV1130	0	0	0	0	0	0	0	0	0	0	0	0	0	0	0	0	0	0	0	0	0	0	0	0	0	0	0	0	0	0	0	0	0	0	0	0	0	0	0	0	0	0	0	0	0	0	0	0	0
SV1131	0	0	0	0	0	0	0	0	0	0	0	0	0	12	13	0	0	0	0	0	0	0	0	0	0	0	0	0	0	0	0	0	0	0	0	0	0	0	0	0	0	0	0	0	0	0	0	0	0
SV1132	0	0	0	0	0	0	0	0	0	0	0	0	0	0	0	0	0	0	0	0	0	0	0	0	0	0	0	0	5	0	0	0	0	0	0	0	0	0	0	0	0	0	0	0	0	0	0	0	0
SV1133	0	0	0	0	0	0	0	0	0	0	0	0	0	0	0	0	0	0	0	0	0	0	0	0	0	0	0	0	0	0	0	0	0	0	0	0	0	0	0	0	0	0	0	0	0	0	0	0	0
SV1139	0	0	0	0	15	18	0	0	0	0	0	0	0	0	0	0	0	0	0	0	0	0	0	0	0	0	0	0	0	0	0	0	0	0	0	0	0	0	0	0	0	0	0	0	0	0	0	0	0
SV1140	0	0	0	0	0	0	0	0	0	0	0	0	0	0	0	0	0	0	0	0	0	0	0	0	0	0	0	0	0	0	0	0	0	0	0	0	0	0	0	0	0	0	0	0	0	0	0	0	0
SV1141	0	0	0	0	0	0	0	0	0	0	0	0	0	0	0	0	0	0	0	0	0	0	0	0	0	0	0	0	0	0	0	0	0	0	0	0	0	0	0	0	0	0	0	0	0	0	0	0	0
SV1144	0	0	0	0	0	0	0	0	0	0	0	0	0	0	0	0	0	0	0	0	0	0	0	0	0	0	0	0	0	0	0	0	0	0	0	0	0	0	0	0	0	0	0	0	0	0	0	0	0
SV1146	0	0	0	0	0	0	0	0	0	0	0	0	0	0	0	0	0	0	0	0	0	0	0	0	0	0	0	0	0	0	0	0	0	0	0	0	0	0	0	0	0	0	1	0	0	0	0	0	0
SV1148	0	0	0	0	0	0	0	0	0	0	0	0	0	0	0	0	0	0	0	0	0	0	0	0	0	0	0	0	0	0	0	0	0	0	0	0	0	0	0	0	0	0	0	0	0	0	0	0	0
SV1150	0	0	0	0	0	0	0	0	0	0	0	0	17	0	0	0	0	0	0	0	0	0	0	0	0	0	0	0	0	0	0	0	0	0	0	0	0	0	0	0	0	0	0	0	0	0	0	0	0
SV1151	0	0	0	0	0	0	0	0	0	0	0	0	0	0	0	0	0	0	0	5	0	0	0	0	0	0	0	0	0	0	0	0	0	0	0	0	0	0	0	0	0	0	0	0	0	0	0	0	0
SV1153	0	0	0	0	18	13	0	0	0	0	0	0	0	0	0	0	0	0	0	0	0	0	0	0	0	0	0	0	0	0	0	0	0	0	0	0	0	0	0	0	0	0	0	0	0	0	0	0	0
SV1154	0	0	0	0	0	0	8	7	0	0	0	0	0	0	0	0	0	0	0	0	0	0	0	0	0	0	0	0	0	0	0	0	0	0	0	0	0	0	0	0	0	0	0	0	0	0	0	0	0
SV1156	0	0	0	0	0	0	0	0	0	0	0	0	0	0	0	0	0	0	0	11	0	0	0	0	0	0	0	0	0	0	0	0	0	0	0	0	0	0	0	0	0	0	0	0	0	0	0	0	0
SV1157	0	0	0	0	0	0	0	0	0	0	0	0	0	0	11	0	0	0	0	0	0	0	0	0	0	0	10	0	0	0	0	0	0	0	0	0	0	0	0	0	0	0	0	0	0	0	0	0	0
SV1158	0	0	0	0	0	0	0	0	0	0	0	0	0	0	0	0	0	0	0	0	0	0	0	0	0	0	0	0	0	0	0	0	0	0	0	0	0	0	0	0	0	0	0	0	0	0	0	0	0
SV1159	0	0	0	0	0	0	0	0	0	0	0	0	0	0	0	0	0	0	0	0	0	0	0	0	0	0	0	0	0	0	0	0	0	0	0	0	0	0	0	0	0	0	0	0	0	0	0	0	0
SV1161	0	0	0	0	0	0	0	0	0	0	0	0	0	0	0	0	0	0	0	0	0	0	0	0	0	0	0	0	0	0	0	0	0	0	0	0	0	0	0	0	0	0	0	0	0	0	0	0	0
SV1162	0	0	0	0	0	0	0	0	0	0	0	0	0	0	0	0	0	0	0	0	0	0	0	0	0	0	0	0	0	0	0	0	0	0	0	0	0	0	0	0	0	0	0	0	0	0	0	0	0
SV1165	0	0	0	0	0	0	0	0	0	0	0	0	0	0	0	0	0	0	17	0	0	0	0	0	0	0	0	0	0	0	0	0	0	0	0	0	0	0	0	0	0	0	0	0	0	0	0	0	0
SV1166	0	0	0	0	0	0	0	0	0	0	0	0	0	0	0	0	0	0	0	0	0	0	0	0	0	0	0	0	0	0	0	0	0	0	11	0	0	0	0	0	0	0	0	0	0	0	0	0	0
SV1167	0	0	0	0	0	0	0	0	0	0	0	0	0	0	0	0	0	0	0	0	0	0	0	0	0	0	0	0	0	0	0	0	0	0	0	0	0	0	0	0	0	0	0	0	0	0	0	0	0
SV1169	0	0	0	0	0	0	0	0	0	0	0	0	0	0	0	0	0	0	0	0	0	0	0	0	0	0	0	0	0	0	3	0	0	0	0	0	0	0	0	0	0	0	0	0	0	0	0	0	0
SV1171	0	0	0	0	0	0	0	0	0	0	0	0	0	0	0	0	0	0	0	3	0	0	4	0	0	0	0	4	0	0	0	0	0	0	0	0	0	0	0	0	0	0	0	0	0	0	0	0	0
SV1172	0	0	0	0	0	0	0	0	0	0	0	0	0	0	0	0	0	0	0	0	0	0	0	0	0	0	0	0	0	0	0	0	0	0	0	0	0	0	0	0	0	0	0	0	0	0	0	0	0
SV1175	0	0	0	0	0	0	0	0	0	0	0	0	0	0	0	0	0	0	0	0	0	0	0	0	0	0	0	0	0	0	0	0	0	0	0	0	0	0	0	0	0	0	0	0	2	1	6	7	0
SV1178	0	0	0	32	0	0	0	0	0	0	0	0	0	0	0	0	0	0	0	0	0	0	0	0	0	0	0	0	0	0	0	0	0	0	0	0	0	0	0	0	0	0	0	0	0	0	0	0	0
SV1180	0	0	0	0	0	0	8	9	0	0	0	0	0	0	0	0	0	0	0	0	0	0	0	0	0	0	0	0	0	0	0	0	0	0	0	0	0	0	0	0	0	0	0	0	0	0	0	0	0
SV1183	0	0	0	0	0	0	0	0	0	0	0	0	0	0	0	0	0	0	0	0	0	0	0	0	0	0	0	0	0	0	0	0	0	0	3	0	0	0	0	5	0	4	1	0	0	0	0	0	0
SV1184	0	0	0	0	0	0	0	0	0	0	0	0	0	0	0	0	0	0	0	0	0	0	0	0	0	0	0	0	0	0	0	0	0	0	0	0	0	0	10	0	0	0	0	0	0	0	0	0	0
SV1187	0	0	0	0	0	0	12	0	0	0	0	0	0	0	0	0	0	0	0	0	0	0	0	0	0	0	0	0	0	0	0	0	0	0	0	0	0	0	0	0	0	0	0	0	0	0	0	0	0
SV1191	2	0	0	0	0	0	0	0	0	0	0	0	0	0	0	7	3	0	2	0	0	0	0	0	0	0	0	0	0	0	0	0	0	0	0	0	0	0	0	0	0	0	0	0	0	0	0	0	0
SV1193	0	0	0	0	0	0	0	0	0	0	0	0	0	0	0	0	0	0	0	0	0	0	0	0	0	0	0	0	0	0	0	0	0	21	0	0	0	0	0	0	0	0	0	0	0	0	0	0	0
SV1194	0	0	0	0	0	0	0	0	0	0	0	0	0	0	0	0	0	0	0	0	0	0	0	0	0	0	0	0	0	0	0	0	0	0	0	0	0	0	0	0	0	0	0	0	0	0	0	0	0
SV1196	0	0	0	0	0	0	0	0	0	0	0	0	0	0	0	0	0	0	0	0	0	0	0	0	0	0	0	0	0	0	0	0	0	0	0	0	0	0	0	0	0	0	0	0	0	0	0	0	0
SV1198	3	0	0	0	0	0	0	0	0	0	0	0	0	13	0	0	0	0	0	0	0	0	0	0	0	0	0	0	0	0	0	0	0	0	0	0	0	0	0	0	0	0	0	0	0	0	0	0	0
SV1199	0	0	0	0	0	0	0	0	0	3	0	0	0	0	0	0	0	0	0	0	0	0	0	0	0	0	0	0	0	0	0	0	0	0	0	0	0	0	0	0	7	0	0	0	0	0	0	0	0
SV1202	0	0	0	0	0	0	6	2	0	0	4	3	0	0	0	0	0	0	0	0	0	0	0	0	0	0	0	0	0	0	0	0	0	0	0	0	0	0	0	0	0	0	0	0	0	0	0	0	0
SV1205	0	0	0	0	0	0	0	0	0	0	0	0	0	0	0	0	0	0	0	0	0	0	0	0	0	0	0	0	0	0	0	0	0	0	0	0	0	0	0	0	0	0	0	0	0	0	0	0	0
SV1206	0	0	0	0	0	0	0	0	0	0	0	0	22	0	0	0	0	0	0	0	0	0	0	0	0	0	0	0	0	0	0	0	0	0	0	0	0	0	0	0	0	0	0	0	0	0	0	0	0
SV1210	0	0	0	0	0	0	2	0	0	0	0	0	0	0	0	0	0	0	0	0	0	0	0	0	0	0	0	0	0	0	0	4	5	1	4	0	0	0	0	0	0	0	0	0	0	0	0	0	0
SV1211	0	0	0	0	0	0	0	0	0	0	0	0	0	0	0	0	0	0	0	0	0	0	0	0	0	0	0	0	0	0	0	0	0	0	0	0	0	0	9	0	0	0	0	0	0	0	0	0	0
SV1213	0	0	0	0	0	0	0	0	0	0	0	0	18	0	0	0	0	0	0	0	0	0	0	0	0	0	0	0	0	0	0	0	0	0	0	0	0	0	0	0	0	0	0	0	0	0	0	0	0
SV1214	0	0	0	0	0	0	0	0	0	0	0	0	0	26	0	0	0	0	0	0	0	0	0	0	0	0	0	0	0	0	0	0	0	0	0	0	0	0	0	0	0	0	0	0	0	0	0	0	0
SV1216	0	0	0	0	0	0	0	0	0	0	0	0	0	0	0	0	0	0	0	0	0	0	0	0	0	0	0	0	3	0	0	0	0	0	0	0	0	0	0	0	0	0	0	0	0	0	0	0	0
SV1217	0	0	0	0	0	0	4	0	0	0	0	0	0	0	0	0	0	0	0	0	0	0	0	0	0	0	0	0	0	0	0	0	0	9	2	0	0	0	0	0	0	0	0	0	0	0	0	0	0
SV1218	0	0	0	0	0	0	0	0	0	0	0	0	0	0	0	0	0	0	0	0	0	0	0	0	0	0	0	0	0	0	0	12	0	0	0	0	0	0	0	0	0	0	0	0	0	0	0	0	0
SV1219	0	0	0	0	0	0	0	0	0	0	0	0	0	0	0	0	0	0	0	0	0	0	0	0	0	0	0	0	0	0	0	17	0	0	0	0	0	0	0	0	0	0	0	0	0	0	0	0	0
SV1220	0	0	0	0	0	0	0	0	0	0	0	0	0	0	0	0	0	0	0	0	0	0	0	0	0	0	0	0	0	0	0	0	0	0	0	0	0	0	0	0	0	0	0	8	0	0	0	0	0
SV1221	0	0	0	0	0	0	0	0	0	0	0	0	0	0	0	0	0	0	0	0	0	0	0	0	0	0	0	0	0	0	0	0	0	0	0	0	0	0	0	0	0	0	0	0	0	0	0	0	0
SV1223	0	0	0	0	0	0	0	0	0	0	0	0	0	0	0	0	0	0	0	0	0	0	0	0	0	0	0	0	0	0	0	0	0	0	0	0	0	0	0	0	0	0	0	0	0	0	0	0	0
SV1224	2	0	0	0	0	0	0	0	0	0	14	6	0	0	0	0	0	0	0	0	0	0	0	0	0	0	0	0	0	0	0	0	0	0	0	0	0	0	0	0	0	0	0	0	0	0	0	0	0
SV1227	0	0	0	0	0	0	0	0	0	0	5	8	0	0	0	0	0	0	0	0	0	0	0	0	0	0	0	0	0	0	0	0	0	0	0	0	0	0	0	0	0	0	0	0	0	0	0	0	0
SV1229	0	0	0	0	0	0	0	0	0	0	0	0	0	0	0	0	0	0	0	0	0	0	0	0	0	0	0	0	0	0	0	0	0	0	0	0	0	0	0	0	0	0	0	0	0	0	0	0	0
SV1231	0	0	0	0	0	0	0	0	0	0	0	0	0	0	0	0	0	0	0	0	0	0	0	0	0	0	3	13	0	0	0	0	0	0	0	0	0	0	0	0	0	0	0	0	0	0	0	0	0
SV1236	0	0	0	0	0	0	0	0	0	0	0	0	0	0	0	0	0	0	0	0	0	0	0	0	0	0	0	0	0	0	0	0	0	0	0	0	0	0	0	0	0	0	0	0	0	0	0	0	0
SV1237	0	0	0	0	0	0	0	0	0	0	0	0	0	0	0	0	0	0	0	0	0	0	0	0	0	0	0	0	0	0	0	0	0	0	0	0	0	0	0	0	0	0	0	0	0	0	0	0	0
SV1238	0	0	0	0	0	0	0	0	0	0	0	0	0	0	0	0	0	0	0	0	0	0	0	0	0	0	0	0	0	0	0	0	0	0	0	0	0	0	0	0	0	0	0	0	0	0	0	0	0
SV1239	0	0	0	0	0	0	0	0	0	0	0	0	0	0	0	0	0	0	0	0	0	0	0	0	0	0	0	0	0	0	0	0	0	0	0	0	0	0	0	0	0	0	0	0	0	0	0	0	0
SV1244	0	0	0	0	0	0	0	0	8	9	0	0	0	0	0	0	0	0	0	0	0	0	0	0	0	0	0	0	0	0	0	0	0	0	0	0	0	0	0	0	0	0	0	0	0	0	0	0	0
SV1245	0	0	0	0	5	8	10	0	0	0	0	0	0	0	0	0	0	0	0	0	0	0	0	0	0	0	0	0	0	0	0	0	0	0	0	0	0	0	0	0	0	0	0	0	0	0	0	0	0
SV1251	0	0	0	0	0	0	0	0	2	0	0	0	5	0	0	0	0	0	0	0	0	0	0	0	0	0	0	0	0	0	0	0	0	0	0	0	0	0	0	0	0	0	0	0	0	0	0	0	0
SV1252	0	0	0	0	0	0	0	0	7	7	0	0	0	0	0	0	0	0	0	0	0	0	0	0	0	0	0	0	0	0	0	0	0	0	0	0	0	0	0	0	0	0	0	0	0	0	0	0	0
SV1253	0	0	0	0	0	0	0	0	0	0	0	0	0	0	0	0	0	0	0	0	0	0	0	0	0	0	0	0	0	0	0	0	0	0	0	0	0	0	0	0	0	0	0	0	0	0	0	0	0
SV1254	0	0	0	0	0	0	0	0	0	0	0	0	0	0	0	0	0	0	0	0	0	0	0	0	0	0	0	0	0	0	0	0	0	0	0	0	0	0	0	0	0	0	0	0	0	0	0	0	0
SV1255	0	0	0	0	0	0	0	0	0	0	0	0	0	0	0	0	0	0	0	0	0	0	0	0	0	0	0	0	0	0	0	0	0	0	0	0	0	0	0	0	0	0	0	0	0	0	0	0	0
SV1258	0	0	0	0	0	0	0	0	0	0	0	0	0	0	0	0	0	0	0	0	0	0	0	0	0	0	0	0	0	0	7	0	0	0	0	0	0	0	0	0	0	0	0	0	0	0	0	0	0
SV1259	0	0	0	0	0	0	0	0	0	0	0	0	0	0	0	0	0	0	0	0	0	0	0	0	0	0	0	0	0	0	0	0	0	0	0	0	0	0	0	0	0	0	0	0	0	0	0	0	0
SV1263	0	0	0	0	0	0	0	0	0	0	0	0	0	0	0	0	0	0	0	0	0	0	0	0	0	0	0	0	0	0	0	0	0	15	0	0	0	0	0	0	0	0	0	0	0	0	0	0	0
SV1267	0	0	0	0	0	0	6	6	0	0	0	0	0	0	0	0	0	0	0	0	0	0	0	0	0	0	0	0	0	0	0	0	0	0	0	0	0	0	0	0	0	0	0	0	0	0	0	0	0
SV1269	6	7	0	0	0	0	0	0	0	0	0	0	0	0	0	0	0	0	0	2	0	0	0	0	0	0	0	0	0	0	0	0	0	0	0	0	0	0	0	0	0	0	0	0	0	0	0	0	0
SV1271	0	0	0	0	0	0	0	0	0	0	0	0	0	0	0	0	0	0	0	0	0	0	0	0	0	0	0	0	0	0	0	0	0	0	0	0	0	0	0	0	0	0	0	0	0	0	0	0	0
SV1272	0	0	0	0	0	0	0	0	0	0	0	0	0	0	0	0	0	0	0	0	0	0	0	0	0	0	0	0	0	0	0	0	0	0	0	0	0	0	0	0	0	0	0	0	0	0	0	0	0
SV1275	0	0	0	0	0	0	0	0	0	0	0	0	0	0	0	0	0	0	0	0	0	0	0	0	0	0	0	0	0	0	0	0	0	0	0	0	0	0	0	0	0	0	0	0	0	0	0	0	0
SV1276	0	0	0	0	0	0	0	0	0	0	0	0	14	0	0	0	0	0	0	0	0	0	0	0	0	0	0	0	0	0	0	0	0	0	0	0	0	0	0	0	0	0	0	0	0	0	0	0	0
SV1280	0	0	0	0	0	0	6	3	0	0	0	0	0	0	0	0	0	0	0	0	0	0	0	0	0	0	0	0	0	0	0	2	0	0	0	0	0	0	0	0	0	0	0	0	0	0	0	0	0
SV1281	0	0	0	0	0	0	0	0	0	0	0	0	0	0	0	0	0	0	0	0	0	0	0	0	0	0	0	0	0	0	0	0	0	0	0	0	0	0	0	0	0	0	0	0	0	0	0	0	0
SV1282	0	0	0	0	0	0	0	0	0	0	0	0	0	0	0	0	0	0	0	0	0	0	0	0	0	0	0	0	0	0	0	0	0	0	0	0	0	0	0	0	0	0	0	0	0	0	0	0	0
SV1287	0	0	0	0	0	0	0	0	0	0	0	0	0	0	0	0	0	0	0	0	0	0	0	0	0	0	0	0	0	0	0	0	0	19	0	0	0	0	0	0	0	0	0	0	0	0	0	0	0
SV1288	0	0	0	0	0	0	0	0	0	0	0	0	0	0	0	0	0	0	0	0	0	0	0	0	0	0	0	0	0	0	0	0	0	0	0	0	0	0	0	0	0	0	0	0	0	0	0	0	0
SV1293	20	0	0	0	0	0	0	0	0	0	0	0	0	0	0	0	0	0	0	0	0	0	0	0	0	0	0	0	0	0	0	0	0	0	0	0	0	0	0	0	0	0	0	0	0	0	0	0	0
SV1303	0	0	0	0	0	0	0	0	0	0	0	0	0	2	0	0	3	0	0	0	0	0	0	0	0	0	0	0	0	0	0	0	0	0	0	0	0	0	0	6	0	0	0	0	0	0	0	0	0
SV1304	0	0	0	0	0	0	0	0	0	0	0	0	0	0	0	0	0	0	0	0	0	0	0	0	0	0	0	0	0	0	0	0	0	0	0	0	0	0	0	0	0	0	0	0	0	0	0	0	0
SV1305	0	0	0	0	0	0	7	9	0	0	0	0	0	0	0	0	0	0	0	0	0	0	0	0	0	0	0	0	0	0	0	0	0	0	0	0	0	0	0	0	0	0	0	0	0	0	0	0	0
SV1307	0	0	0	0	0	0	6	6	0	0	0	0	0	0	0	0	0	0	0	0	0	0	0	0	0	0	0	0	0	0	0	0	0	0	0	0	0	0	0	0	0	0	0	0	0	0	0	0	0
SV1308	0	0	0	0	0	0	0	0	0	0	0	0	0	0	0	0	0	0	0	0	0	0	0	0	0	0	0	0	0	0	3	4	0	0	0	0	0	0	0	0	0	0	0	0	0	0	0	0	0
SV1310	0	0	0	0	0	0	0	0	0	0	0	0	0	0	0	0	0	0	0	0	0	0	0	0	0	0	0	0	0	0	0	0	0	0	0	0	0	0	0	0	9	0	0	0	0	0	0	0	0
SV1313	0	0	0	0	0	0	0	0	0	0	0	0	0	0	0	0	1	7	2	0	0	0	0	0	0	0	0	0	0	0	0	0	0	0	0	0	0	0	0	0	0	0	0	0	0	0	0	0	0
SV1314	0	0	0	0	0	0	0	0	0	0	0	0	0	5	9	0	0	0	0	0	0	0	0	0	0	0	0	0	0	0	0	0	0	0	0	0	0	0	0	0	0	0	0	0	0	0	0	0	0
SV1315	0	0	10	15	0	0	0	0	0	0	0	0	0	3	0	0	0	0	0	0	0	0	0	0	0	0	0	0	0	0	0	0	0	0	0	0	0	0	0	0	0	0	0	0	0	0	0	0	0
SV1318	0	0	0	0	0	0	0	0	0	0	0	0	0	0	0	0	0	0	0	7	0	0	0	0	0	0	0	0	0	0	0	0	0	0	0	0	0	0	0	0	0	0	0	0	0	0	0	0	0
SV1319	0	0	0	0	0	0	0	0	0	0	0	0	0	0	0	0	0	0	0	0	0	0	0	0	0	0	0	0	0	0	0	10	0	0	0	0	0	0	0	0	0	0	0	0	0	0	0	0	0
SV1320	0	0	0	0	0	0	0	0	0	0	0	0	15	0	0	0	0	0	0	0	0	0	0	0	0	0	0	0	0	0	0	0	0	0	0	0	0	0	0	0	0	0	0	0	0	0	0	0	0
SV1322	0	0	0	0	0	0	0	0	0	0	0	0	0	0	0	0	0	0	0	0	0	0	0	0	0	0	0	0	0	0	0	0	0	0	0	0	0	0	0	0	0	0	0	0	0	0	0	0	0
SV1323	0	0	0	0	0	0	0	0	0	0	1	10	0	0	0	0	0	0	0	0	0	0	0	0	0	0	0	0	0	0	0	0	0	0	0	0	0	0	0	0	0	0	0	0	0	0	0	0	0
SV1324	0	0	0	0	0	0	0	0	0	0	0	0	0	0	0	0	0	0	0	0	0	0	0	0	0	0	0	0	0	0	0	0	0	0	0	0	0	0	0	0	0	0	0	0	0	0	0	0	0
SV1326	0	0	0	0	0	0	0	0	0	0	0	0	0	0	0	0	0	0	0	0	0	0	0	0	0	0	0	0	0	0	0	0	0	0	0	0	0	0	0	0	0	0	0	0	0	0	0	0	0
SV1328	0	13	0	0	0	0	0	0	0	0	0	0	0	0	0	0	0	0	0	0	0	0	0	0	0	0	0	0	0	0	0	0	0	0	0	0	0	0	0	0	0	0	0	0	0	0	0	0	0
SV1333	0	0	0	0	0	0	0	0	0	0	0	0	0	0	0	0	0	0	0	0	0	0	0	0	0	0	0	0	0	0	0	0	0	0	0	0	0	0	0	0	0	0	0	0	0	0	0	0	0
SV1334	0	0	0	0	0	0	0	0	0	0	0	0	0	0	0	0	0	0	0	0	0	0	0	0	0	0	0	0	0	0	0	0	0	0	0	0	0	0	0	0	0	0	0	0	0	0	0	0	0
SV1336	0	0	0	0	0	0	0	0	0	0	0	0	0	0	0	0	0	0	0	0	0	0	0	0	0	0	0	0	0	0	0	0	0	0	0	0	0	0	0	0	0	0	0	0	0	0	0	0	0
SV1341	0	0	0	0	0	0	8	9	0	0	0	0	0	0	0	0	0	0	0	0	0	0	0	0	0	0	0	0	0	0	0	0	0	0	0	0	0	0	0	0	0	0	0	0	0	0	0	0	0
SV1343	0	0	0	0	0	0	0	0	0	0	0	0	0	0	0	0	0	0	0	0	0	0	0	0	0	0	0	0	0	0	0	0	0	0	0	0	0	0	0	0	0	1	0	0	0	0	0	0	0
SV1344	0	0	0	0	0	0	0	0	0	0	0	0	0	0	10	0	0	0	0	0	0	0	0	0	0	0	2	0	0	0	0	0	0	0	0	0	0	0	0	0	3	0	0	0	0	0	0	0	0
SV1348	10	0	0	0	0	0	0	0	0	0	0	0	0	0	0	0	0	0	0	0	0	0	0	0	0	0	0	0	0	0	0	0	0	0	0	0	0	0	0	0	0	0	0	0	0	0	0	0	0
SV1349	0	0	0	0	0	0	0	0	0	0	0	0	10	0	0	0	0	0	0	0	0	0	0	0	0	0	0	0	0	0	0	0	0	0	0	0	0	0	0	0	0	0	0	0	0	0	0	0	0
SV1353	0	0	0	0	0	0	7	6	0	0	0	0	0	0	0	0	0	0	0	0	0	0	0	0	0	0	0	0	0	0	0	0	0	0	0	0	0	0	0	0	0	0	0	0	0	0	0	0	0
SV1355	0	0	5	4	0	0	0	0	0	0	0	0	0	0	0	0	0	0	0	0	0	0	0	0	0	0	0	0	0	0	0	0	0	0	0	0	0	0	0	0	0	0	0	0	0	0	0	0	0
SV1356	0	0	0	0	0	0	0	0	0	0	0	0	0	0	0	0	0	0	0	0	0	0	0	0	0	0	0	0	0	0	0	0	0	0	0	0	0	0	0	0	11	0	0	0	0	0	0	0	0
SV1360	0	0	0	0	0	0	0	0	0	0	0	0	0	8	4	0	0	1	0	0	0	0	0	0	0	0	0	0	0	0	0	0	0	0	0	0	0	0	0	1	0	0	0	0	0	0	0	0	0
SV1363	0	0	0	0	0	0	0	0	0	0	0	0	0	0	0	0	4	1	3	0	0	0	0	0	0	0	0	0	0	0	0	0	0	0	0	0	0	0	0	0	0	0	0	0	0	0	0	0	0
SV1364	0	0	0	0	0	0	0	0	0	0	0	0	0	0	0	0	0	0	0	0	0	0	0	0	0	0	0	0	0	0	0	0	0	0	0	0	0	0	0	0	0	0	0	0	0	0	0	4	0
SV1368	0	0	0	0	0	0	0	0	0	0	0	0	0	0	0	0	0	0	0	0	0	0	0	0	0	0	0	0	0	0	7	0	0	0	0	0	0	0	0	0	0	0	0	0	0	0	0	0	0
SV1369	0	0	0	0	0	0	0	0	0	0	0	0	0	0	0	0	0	0	0	0	0	0	0	0	0	0	0	0	0	0	0	0	6	0	0	0	0	0	0	0	0	0	0	0	0	0	0	0	0
SV1370	0	0	0	0	0	0	0	0	0	0	0	0	0	0	0	0	0	0	0	0	0	0	0	0	0	0	0	0	0	0	0	0	0	0	0	0	0	0	0	0	0	0	0	0	0	0	0	0	0
SV1371	0	0	0	0	0	0	0	0	0	0	0	0	0	0	0	0	0	0	0	0	0	0	0	0	0	0	0	0	0	0	0	0	0	0	0	0	0	0	0	0	0	0	0	0	0	0	0	0	0
SV1373	0	0	0	0	0	0	0	0	0	0	0	0	0	0	0	0	0	0	0	0	0	0	0	0	0	0	0	0	0	0	0	0	0	0	0	0	0	0	0	0	0	0	0	0	0	0	0	0	0
SV1377	0	0	0	0	0	0	0	0	0	0	0	0	0	0	0	0	0	0	0	0	0	0	0	0	0	0	0	0	0	0	0	0	0	0	0	0	0	0	0	0	0	0	0	0	0	0	0	0	0
SV1379	0	0	9	7	0	0	0	0	0	0	0	0	0	0	0	0	0	0	0	0	0	0	0	0	0	0	0	0	0	0	0	0	0	0	0	0	0	0	0	0	0	0	0	0	0	0	0	0	0
SV1380	0	0	0	0	0	0	5	5	0	0	0	0	0	0	0	0	0	0	0	0	0	0	0	0	0	0	0	0	0	0	0	0	0	0	0	0	0	0	0	0	0	0	0	0	0	0	0	0	0
SV1382	0	0	0	0	0	0	0	0	0	0	0	0	0	0	0	0	0	0	0	3	0	0	0	0	0	0	0	0	0	0	0	0	0	0	0	0	0	0	0	0	0	0	0	0	0	0	0	0	0
SV1384	0	0	0	0	0	0	0	0	0	0	2	0	0	0	0	0	0	0	0	0	0	0	0	0	0	0	0	0	0	0	0	0	0	0	0	0	0	0	0	0	0	0	0	0	0	0	0	0	0
SV1385	0	0	0	0	0	0	0	0	0	0	0	0	0	0	0	0	0	0	0	0	0	0	0	0	0	0	0	0	0	0	0	0	0	0	0	0	0	0	0	0	0	0	0	0	0	0	0	0	0
SV1391	0	0	0	0	0	0	3	9	0	0	0	0	0	0	0	0	0	0	0	0	0	0	0	0	0	0	0	0	0	0	0	0	0	0	0	0	0	0	0	0	0	0	0	0	0	0	0	0	0
SV1393	0	0	0	0	0	0	0	0	0	0	0	0	0	0	0	0	0	0	0	0	0	0	0	0	0	0	0	0	0	0	0	0	7	0	0	0	0	0	0	0	0	0	0	0	0	0	0	0	0
SV1396	0	0	0	0	0	0	0	0	0	0	0	0	0	0	0	0	0	0	0	0	0	0	0	0	0	0	0	0	0	0	0	0	0	0	0	0	0	0	0	0	0	0	0	0	0	0	0	0	0
SV1397	0	0	0	0	0	0	0	0	0	0	0	0	0	13	0	0	0	0	0	0	0	0	0	0	0	0	0	0	0	0	0	0	0	0	0	0	0	0	0	0	0	0	0	0	0	0	0	0	0
SV1400	0	0	0	0	0	0	0	2	0	0	0	0	10	0	0	0	0	0	0	0	0	0	0	0	0	0	0	0	0	0	0	0	0	0	0	0	0	0	0	0	0	0	0	0	0	0	0	0	0
SV1404	0	0	0	0	0	0	0	0	0	0	0	0	0	0	0	0	0	0	0	0	0	0	0	4	0	0	0	0	0	0	0	0	0	0	0	0	0	0	0	0	0	0	0	0	0	0	0	0	0
SV1408	0	0	0	0	0	0	0	0	0	0	0	0	0	0	0	0	0	0	0	0	0	0	0	0	0	0	0	0	0	0	0	0	0	0	0	0	0	0	0	0	0	0	0	0	0	0	0	0	0
SV1409	0	0	0	0	0	0	0	0	0	0	0	0	0	0	0	0	0	0	0	0	0	0	0	0	0	0	0	0	0	0	0	0	0	0	0	0	0	0	0	0	0	0	0	0	0	0	0	0	0
SV1410	0	0	0	0	0	0	0	0	0	0	0	0	0	0	0	0	0	0	0	0	0	0	0	0	0	0	0	0	0	0	0	0	0	0	0	0	0	0	0	0	0	0	0	0	0	0	0	0	0
SV1414	0	0	0	0	2	0	0	0	0	0	0	0	0	0	0	0	0	0	0	0	0	0	0	0	0	0	0	0	0	0	2	0	0	2	0	0	0	0	0	0	0	0	0	0	0	0	0	0	0
SV1416	0	0	0	0	0	0	0	0	0	0	0	0	0	0	0	0	0	0	0	0	0	0	0	0	0	0	0	0	0	0	0	0	0	0	0	0	0	0	0	0	0	0	0	0	0	0	0	0	0
SV1420	0	0	0	0	0	0	0	0	0	0	0	0	0	0	0	0	0	0	0	0	0	0	0	0	0	0	0	0	0	0	0	0	0	0	0	0	0	0	0	0	0	0	0	0	0	0	0	0	0
SV1423	0	0	0	0	0	0	0	0	0	0	0	0	0	0	0	0	0	0	0	0	0	0	0	3	1	1	0	0	0	0	0	0	0	0	0	0	0	0	0	0	0	0	0	0	0	0	0	0	0
SV1424	1	3	0	0	0	0	0	0	0	0	0	0	0	0	0	0	0	0	0	0	0	0	0	0	0	0	0	0	0	0	0	0	0	0	0	0	0	0	0	0	0	0	0	0	0	0	0	0	0
SV1427	0	0	0	0	0	0	0	0	0	0	0	0	0	0	0	0	0	0	0	0	0	0	0	0	0	0	0	0	0	0	0	0	0	0	0	0	0	0	0	0	0	0	0	0	0	0	0	0	0
SV1428	0	0	0	0	0	0	0	0	0	0	0	0	0	0	0	0	0	0	0	0	0	0	0	0	0	0	0	0	0	0	0	0	0	0	0	0	0	0	0	0	0	0	0	0	0	0	0	0	0
SV1429	0	0	0	0	0	0	0	0	0	0	0	0	0	0	0	0	0	0	0	0	0	0	0	0	0	0	0	0	0	0	0	0	0	0	0	0	0	0	0	0	0	0	0	0	0	0	0	0	0
SV1430	0	0	0	0	0	0	0	0	0	0	0	0	0	0	0	0	0	0	0	0	0	0	0	0	0	0	0	0	0	0	0	0	0	0	0	0	0	0	0	0	0	0	0	0	0	0	0	0	0
SV1431	0	0	0	0	0	0	0	0	0	0	0	0	0	0	0	0	0	0	0	0	0	0	0	0	0	0	0	0	0	0	0	0	0	0	0	0	0	0	0	0	0	0	0	0	0	0	0	0	0
SV1432	0	11	0	0	0	0	0	0	0	0	0	0	0	0	0	0	0	0	0	0	0	0	0	0	0	0	0	0	0	0	0	0	0	0	0	0	0	0	0	0	0	0	0	0	0	0	0	0	0
SV1435	0	0	0	0	0	0	0	0	0	0	0	0	0	0	0	0	0	0	0	0	0	0	0	0	0	0	0	0	0	0	0	0	0	0	0	0	0	0	0	0	0	0	0	0	0	0	0	0	0
SV1436	0	0	6	5	0	0	0	0	0	0	0	0	0	0	0	0	0	0	0	0	0	0	0	0	0	0	0	0	0	0	0	0	0	0	0	0	0	0	0	0	0	0	0	0	0	0	0	0	0
SV1437	0	0	0	0	0	3	4	2	0	0	0	0	0	0	0	0	0	0	0	0	0	0	0	0	0	0	0	0	0	0	0	0	0	0	0	0	0	0	0	0	0	0	0	0	0	0	0	0	0
SV1439	0	0	0	0	0	0	0	0	0	0	0	0	0	0	0	0	0	0	0	0	0	0	0	0	0	0	0	0	1	0	0	0	0	0	0	0	0	0	0	0	0	0	0	0	0	0	0	0	0
SV1440	0	0	0	0	0	0	0	0	0	0	0	0	0	0	0	2	0	0	0	0	0	0	0	0	0	0	0	0	0	0	0	0	0	0	0	0	0	0	0	0	0	0	0	0	0	0	0	0	0
SV1441	0	0	0	0	0	0	0	0	0	0	0	0	0	0	0	0	0	0	0	0	0	0	0	0	0	0	0	0	0	0	0	0	0	0	0	0	0	0	0	0	0	0	0	0	0	0	0	0	0
SV1442	0	0	0	0	0	0	0	0	0	0	0	0	0	0	0	0	0	0	0	0	0	0	0	0	0	0	0	0	0	0	0	0	0	0	0	0	0	0	0	0	0	0	0	0	0	0	0	0	0
SV1449	0	0	10	6	0	0	0	0	0	0	0	0	0	0	0	0	0	0	0	0	0	0	0	0	0	0	0	0	0	0	0	0	0	0	0	0	0	0	0	0	0	0	0	0	0	0	0	0	0
SV1450	0	0	0	0	0	0	0	0	0	0	0	0	0	0	0	0	6	5	0	0	0	0	0	0	0	0	0	0	0	0	0	0	0	0	0	0	0	0	0	0	0	0	0	0	0	0	0	0	0
SV1451	0	0	0	0	0	0	0	0	0	0	0	0	0	0	0	0	0	0	0	0	0	0	0	0	0	0	0	0	0	9	0	0	0	0	0	0	0	0	0	0	0	0	0	0	0	0	0	0	0
SV1452	0	0	0	0	0	0	0	0	4	6	0	0	0	0	0	0	0	0	0	0	0	0	0	0	0	0	0	0	0	0	0	0	0	0	0	0	0	0	0	0	0	0	0	0	0	0	0	0	0
SV1453	0	0	0	0	0	0	0	0	0	0	0	0	0	0	0	0	0	0	0	0	0	0	0	0	0	0	0	0	0	0	0	0	0	0	0	0	0	0	0	0	0	0	0	0	0	0	0	0	0
SV1454	0	0	0	0	0	0	0	0	0	0	0	0	0	0	0	0	0	0	0	0	0	0	0	0	0	0	0	0	0	0	0	0	0	0	0	0	0	0	0	0	0	0	0	0	0	0	0	0	0
SV1455	0	0	0	0	0	0	0	0	0	0	0	0	0	0	0	0	0	0	0	0	0	0	0	0	0	0	0	0	0	0	0	0	0	0	0	0	0	0	0	0	0	0	0	0	0	0	0	7	0
SV1460	0	0	0	0	0	0	0	0	0	0	0	0	0	0	0	0	0	0	0	0	0	0	0	0	0	0	0	0	0	0	0	0	0	0	0	0	0	0	0	0	0	0	0	0	0	0	0	0	0
SV1464	0	0	0	0	0	0	0	0	0	0	0	0	0	2	6	0	0	0	0	0	0	0	0	0	0	0	0	0	0	0	0	0	0	0	0	0	0	0	0	0	0	0	0	0	0	0	0	0	0
SV1466	0	0	0	0	0	0	0	0	0	0	0	0	0	0	0	0	0	0	0	0	0	0	0	0	0	0	0	0	0	0	0	0	0	15	0	0	0	0	0	0	0	0	0	0	0	0	0	0	0
SV1467	0	0	0	0	0	0	0	0	0	0	0	0	0	0	0	0	0	0	0	0	0	0	0	0	0	0	0	0	0	0	0	0	0	0	0	0	0	0	0	0	0	0	0	0	0	0	0	0	0
SV1480	0	0	0	0	0	0	0	0	0	0	0	0	0	0	0	3	1	3	0	0	0	0	0	0	0	0	0	0	0	0	0	0	0	0	0	0	0	0	0	0	0	0	0	0	0	0	0	0	0
SV1482	0	0	0	0	0	0	0	0	0	0	0	0	0	0	0	0	0	0	0	0	0	0	0	0	3	0	0	0	0	0	0	0	0	0	0	0	0	0	0	0	0	0	0	0	0	0	0	0	0
SV1483	0	0	0	0	0	0	0	0	0	0	0	0	0	0	0	0	0	0	0	0	0	0	0	0	0	0	0	0	0	0	0	0	0	0	4	0	0	0	0	0	0	0	0	0	0	0	0	0	0
SV1484	0	0	0	0	0	0	0	0	0	0	0	0	0	0	0	0	0	0	0	0	0	0	0	0	0	0	0	0	0	0	0	0	0	0	0	0	0	0	0	0	0	0	0	0	9	0	0	0	0
SV1485	0	0	0	0	0	0	0	0	0	0	0	0	0	0	0	0	0	0	0	0	0	0	0	0	0	0	0	0	0	0	0	0	0	0	0	0	0	0	0	0	0	0	0	0	0	0	0	0	0
SV1488	0	0	0	0	0	0	0	0	0	0	0	0	0	0	0	0	0	0	0	0	0	0	0	0	0	0	0	0	0	0	0	0	0	0	0	0	0	0	0	0	0	0	0	0	0	0	0	0	0
SV1489	0	0	0	0	0	0	0	0	0	0	0	0	0	0	0	0	0	0	0	0	0	0	0	0	0	0	0	0	0	0	0	0	0	0	0	0	0	0	0	0	0	0	0	0	0	0	0	0	0
SV1490	0	0	0	0	0	0	0	0	0	0	0	0	0	0	7	0	0	0	0	0	0	0	0	0	0	0	0	0	0	0	0	0	0	0	0	0	0	0	0	0	0	0	0	0	0	0	0	0	0
SV1495	0	0	0	0	0	0	0	0	0	0	0	0	0	10	1	0	0	0	0	0	0	0	0	0	0	0	0	0	0	0	0	0	0	0	0	0	0	0	0	0	0	0	0	0	0	0	0	0	0
SV1496	0	0	0	0	0	0	0	0	0	0	0	0	0	0	0	0	0	0	0	0	0	0	0	0	0	0	0	0	2	0	0	0	0	0	0	0	0	0	0	0	0	0	0	0	0	0	0	0	0
SV1497	0	0	0	0	0	0	0	0	0	0	0	0	0	0	0	0	0	0	0	0	10	0	0	0	0	0	0	0	0	0	0	0	0	0	0	0	0	0	0	0	0	0	0	0	0	0	0	0	0
SV1498	0	0	0	0	0	0	0	0	0	0	0	0	0	0	0	0	0	0	0	0	0	0	0	0	0	8	0	0	0	0	0	0	0	0	0	0	0	0	0	0	0	0	0	0	0	0	0	0	0
SV1500	0	0	0	0	11	0	0	0	0	0	0	0	0	0	0	0	0	0	0	0	0	0	0	0	0	0	0	0	0	0	0	0	0	0	0	0	0	0	0	0	0	0	0	0	0	0	0	0	0
SV1501	0	0	0	0	0	0	0	0	0	0	0	0	0	8	0	0	0	0	0	0	0	0	0	0	0	0	0	0	0	0	0	0	0	0	0	0	0	0	0	0	0	0	0	0	0	0	0	0	0
SV1506	0	0	0	0	0	0	0	0	0	0	0	0	0	0	0	0	0	0	0	0	0	0	0	0	0	0	0	0	0	0	0	0	0	0	0	0	0	0	0	0	0	0	0	0	0	0	0	0	0
SV1507	0	0	0	0	0	0	4	4	0	0	0	0	0	0	0	0	0	0	0	0	0	0	0	0	0	0	0	0	0	0	0	0	0	0	0	0	0	0	0	0	0	0	0	0	0	0	0	0	0
SV1508	0	0	0	0	0	0	0	0	0	0	0	0	0	0	0	0	0	0	0	0	10	0	0	0	0	0	0	0	0	0	0	0	0	0	0	0	0	0	0	0	0	0	0	0	0	0	0	0	0
SV1509	0	0	0	0	0	0	0	0	0	0	0	0	0	0	0	0	0	0	0	0	0	0	0	0	0	0	5	0	0	0	0	0	0	0	0	0	0	0	0	0	0	0	0	0	0	0	0	0	0
SV1510	0	0	0	0	0	0	0	0	0	0	0	0	0	0	0	0	0	0	0	0	0	0	0	0	0	0	0	0	0	0	0	0	0	0	0	0	0	0	0	0	0	0	0	0	0	0	0	0	0
SV1516	0	0	0	0	0	0	0	0	0	0	0	0	0	0	0	0	0	0	0	0	0	0	0	0	0	0	0	0	0	0	0	0	0	0	0	0	0	0	0	0	0	0	0	0	0	0	0	0	0
SV1517	0	0	0	0	0	0	0	0	0	0	0	0	6	0	0	0	0	0	0	0	0	0	0	0	0	0	0	0	0	0	0	0	0	0	0	0	0	0	0	0	0	0	0	0	0	0	0	0	0
SV1519	0	0	0	0	10	0	0	0	1	1	0	0	0	0	0	0	0	0	0	0	0	0	0	0	0	0	0	0	0	0	0	0	0	0	0	0	0	0	0	0	0	0	0	0	0	0	0	0	0
SV1520	0	0	0	0	0	0	0	0	0	0	0	0	0	1	9	0	0	0	0	0	0	0	0	0	0	0	0	0	0	0	0	0	0	0	0	0	0	0	0	0	0	0	0	0	0	0	0	0	0
SV1523	0	0	0	0	0	0	0	0	0	0	0	0	0	0	0	0	0	0	0	0	0	0	0	0	0	0	0	0	0	0	0	0	0	0	0	0	0	0	0	0	0	0	0	0	0	0	0	0	0
SV1524	0	0	0	0	0	0	0	0	0	0	0	0	0	0	0	0	0	0	0	0	0	0	0	0	0	0	0	0	0	0	0	0	0	0	0	0	0	0	0	0	0	0	0	0	0	0	0	0	0
SV1525	0	0	0	0	0	0	0	0	0	0	0	0	0	0	0	0	0	0	0	0	0	0	0	0	0	0	0	0	0	0	0	0	0	0	0	0	0	0	0	0	0	0	0	0	0	0	0	0	0
SV1529	0	0	0	0	0	0	0	0	0	0	0	0	0	0	0	0	0	0	0	0	0	0	0	0	0	0	0	0	0	0	0	0	0	0	0	0	0	0	0	0	0	0	0	0	0	0	0	0	0
SV1530	0	0	0	0	0	0	0	0	0	0	0	0	0	0	0	0	0	0	0	0	0	0	0	0	0	0	0	0	0	0	0	0	0	0	0	0	0	0	0	0	0	0	0	0	0	0	0	0	0
SV1531	0	0	0	0	0	0	0	0	0	0	0	0	5	0	0	0	0	0	0	0	0	0	0	0	0	0	0	0	0	0	0	0	0	0	0	0	0	0	0	0	0	0	0	0	0	0	0	0	0
SV1535	0	0	0	0	1	9	0	0	0	0	0	0	0	0	0	0	0	0	0	0	0	0	0	0	0	0	0	0	0	0	0	0	0	0	0	0	0	0	0	0	0	0	0	0	0	0	0	0	0
SV1536	0	0	0	0	0	0	0	0	0	0	0	0	0	0	0	0	0	0	0	0	0	0	0	0	0	0	0	0	0	0	0	0	0	0	0	0	0	0	0	0	0	0	0	0	0	0	0	0	0
SV1538	0	0	0	0	0	0	0	0	0	0	0	0	0	0	0	0	0	0	0	0	0	0	0	0	0	0	0	0	0	0	0	0	0	0	0	0	0	0	0	0	0	0	0	0	0	0	0	0	0
SV1539	0	0	0	0	0	0	0	0	0	0	0	0	0	0	0	0	0	0	0	0	0	0	0	0	0	0	0	0	0	0	0	0	0	0	0	0	0	0	0	0	0	0	0	0	0	0	0	0	0
SV1543	0	0	0	0	0	0	0	0	0	0	0	0	0	0	0	0	0	0	0	0	0	0	0	0	0	0	0	0	0	0	0	0	0	0	0	0	0	0	0	0	0	0	0	0	0	0	0	0	0
SV1544	0	0	0	0	0	0	0	0	0	0	0	0	0	0	0	0	0	0	0	0	0	0	0	0	0	0	0	0	0	0	0	0	0	0	0	0	0	0	0	0	0	0	0	0	0	0	0	0	0
SV1545	0	0	0	0	0	0	0	0	0	0	0	0	0	0	0	0	0	0	0	0	0	0	0	0	0	0	0	0	0	0	0	0	0	0	0	0	0	0	0	0	0	0	0	0	0	0	0	0	0
SV1546	0	0	0	0	0	0	0	0	0	0	0	0	0	0	0	0	0	0	0	0	0	0	0	0	0	0	0	0	0	0	0	0	0	0	0	0	0	0	0	0	0	0	0	0	0	0	0	0	0
SV1552	0	0	0	0	0	0	0	0	0	0	0	0	0	0	0	0	0	0	0	0	0	0	0	0	0	0	0	0	0	0	0	0	0	0	0	0	0	0	0	0	0	0	0	3	0	0	0	0	0
SV1554	0	0	0	0	0	0	0	0	0	0	0	0	0	0	0	0	0	0	0	0	0	0	0	0	0	0	0	0	0	0	0	0	0	0	0	0	0	0	0	0	4	0	0	0	0	0	0	0	0
SV1555	0	0	0	0	0	0	0	0	0	0	0	0	0	0	0	0	0	0	0	0	0	0	0	0	0	0	0	0	0	0	0	0	0	0	0	0	0	0	0	0	0	0	0	0	0	0	0	0	0
SV1556	0	0	0	0	0	0	0	0	0	0	0	0	0	0	0	0	0	0	0	0	0	0	0	0	0	0	0	0	0	0	0	0	0	0	0	0	0	0	0	0	0	0	0	0	0	0	0	0	0
SV1558	0	0	0	0	0	0	0	0	0	0	0	0	0	0	0	0	0	0	0	0	0	0	0	0	0	0	0	0	0	0	0	0	0	0	0	0	0	0	0	0	0	0	0	0	0	0	0	0	0
SV1559	0	0	0	0	0	0	0	0	0	0	0	0	9	0	0	0	0	0	0	0	0	0	0	0	0	0	0	0	0	0	0	0	0	0	0	0	0	0	0	0	0	0	0	0	0	0	0	0	0
SV1566	0	0	0	0	0	0	0	0	0	0	0	0	0	0	0	0	0	0	0	0	0	0	0	0	0	0	0	0	0	0	0	0	0	0	0	0	0	0	0	0	0	0	0	0	0	0	0	0	0
SV1567	0	0	0	0	0	0	0	0	0	0	0	0	0	2	5	0	0	0	0	0	0	0	0	0	0	0	0	0	0	0	0	0	0	0	0	0	0	0	0	0	0	0	0	0	0	0	0	0	0
SV1568	0	0	0	0	0	0	0	0	0	0	0	0	0	0	0	0	0	0	0	0	0	0	0	0	0	0	0	0	0	0	0	0	0	0	0	0	0	0	0	3	3	0	0	0	0	0	0	0	0
SV1570	0	0	0	0	0	0	0	0	0	0	0	4	0	0	3	0	0	0	0	0	0	0	0	0	0	0	0	0	0	0	0	0	0	0	0	0	0	0	0	0	0	0	0	0	0	0	0	0	0
SV1572	0	0	0	0	0	0	0	0	0	0	0	0	0	0	0	0	0	0	0	0	0	0	0	0	0	0	0	0	0	0	0	0	0	0	0	0	0	0	0	0	0	0	0	0	0	0	0	0	0
SV1577	5	0	0	0	0	0	0	0	0	0	0	0	0	0	0	0	0	0	0	0	0	0	0	0	0	0	0	0	0	0	0	0	0	0	0	0	0	0	0	0	0	0	0	0	0	0	0	0	0
SV1581	0	0	0	0	0	0	0	0	0	0	0	0	0	0	0	0	0	0	0	4	0	0	0	0	0	0	0	0	0	0	0	0	0	0	0	0	0	0	0	0	0	0	0	0	0	0	0	0	0
SV1584	0	0	0	0	4	5	0	0	0	0	0	0	0	0	0	0	0	0	0	0	0	0	0	0	0	0	0	0	0	0	0	0	0	0	0	0	0	0	0	0	0	0	0	0	0	0	0	0	0
SV1587	0	0	0	0	0	0	0	0	0	0	0	0	0	0	0	0	0	0	0	0	0	11	0	0	0	0	0	0	0	0	0	0	0	0	0	0	0	0	0	0	0	0	0	0	0	0	0	0	0
SV1591	0	0	0	0	0	0	0	0	0	0	0	0	3	0	0	0	0	0	0	0	0	0	0	0	0	0	0	0	0	0	0	0	0	0	0	0	0	0	0	0	0	0	0	0	0	0	0	0	0
SV1598	0	0	0	0	0	0	0	0	0	0	0	0	0	0	0	0	0	0	0	0	0	0	0	0	0	0	0	0	0	0	0	0	0	0	0	0	0	0	0	0	0	0	0	0	0	0	0	0	0
SV1601	0	0	0	0	0	0	0	0	0	0	0	0	0	0	0	0	0	0	0	0	0	0	0	0	0	0	0	0	0	0	0	0	0	0	1	0	0	0	0	0	0	0	0	0	0	0	0	0	0
SV1602	0	0	0	0	0	0	0	0	0	0	0	0	0	0	0	0	0	0	0	0	0	0	0	0	0	0	0	0	0	0	0	0	0	0	0	0	0	0	0	0	0	0	0	0	0	0	0	0	0
SV1609	0	0	11	0	0	0	0	0	0	0	0	0	0	0	0	0	0	0	0	0	0	0	0	0	0	0	0	0	0	0	0	0	0	0	0	0	0	0	0	0	0	0	0	0	0	0	0	0	0
SV1610	0	0	0	0	0	0	6	0	0	0	0	0	0	0	0	0	0	0	0	0	0	0	0	0	0	0	0	0	0	0	0	0	0	0	0	0	0	0	0	0	0	0	0	0	0	0	0	0	0
SV1616	0	0	0	0	0	0	0	0	0	0	0	0	0	0	0	0	0	0	0	0	0	0	0	0	0	0	0	0	0	0	0	3	2	0	0	0	0	0	0	0	0	0	0	0	0	0	0	0	0
SV1617	5	5	0	0	0	0	0	0	0	0	0	0	0	0	0	0	0	0	0	0	0	0	0	0	0	0	0	0	0	0	0	0	0	0	0	0	0	0	0	0	0	0	0	0	0	0	0	0	0
SV1618	0	0	0	0	0	0	0	0	0	0	5	2	0	0	0	0	0	0	0	0	0	0	0	0	0	0	0	0	0	0	0	0	0	0	0	0	0	0	0	0	0	0	0	0	0	0	0	0	0
SV1619	0	0	0	0	0	0	0	0	0	0	0	0	0	5	4	0	0	0	0	0	0	0	0	0	0	0	0	0	0	0	0	0	0	0	0	0	0	0	0	0	0	0	0	0	0	0	0	0	0
SV1620	0	0	0	0	0	0	0	0	0	0	0	0	0	0	0	0	0	0	0	0	0	0	0	0	0	0	0	0	0	0	0	0	0	0	0	0	0	0	0	0	0	0	0	0	0	0	0	0	0
SV1622	0	0	0	0	0	0	0	0	0	0	0	0	0	0	0	0	0	0	0	0	0	0	0	0	0	0	0	0	0	0	0	0	0	0	0	0	0	0	0	0	0	0	0	0	0	0	0	0	0
SV1630	0	0	0	0	0	0	0	0	0	0	0	0	0	0	0	0	0	0	0	0	0	0	0	0	0	0	0	0	0	0	0	0	0	0	0	0	0	0	0	0	0	0	0	0	0	0	0	0	0
SV1638	0	0	0	0	0	0	0	0	0	0	0	0	0	0	0	0	0	0	0	0	0	0	0	0	0	0	0	0	0	0	0	0	0	0	0	0	0	0	0	0	0	0	0	0	0	0	0	0	0
SV1639	0	0	0	0	0	0	0	0	0	0	0	0	0	0	0	0	0	0	0	0	0	0	0	0	0	0	0	0	0	0	0	0	0	0	0	0	0	0	0	0	0	0	0	0	0	0	0	0	0
SV1640	0	0	0	0	0	0	0	0	2	3	0	0	0	0	0	0	0	0	0	0	0	0	0	0	0	0	0	0	0	0	0	0	0	0	0	0	0	0	0	0	0	0	0	0	0	0	0	0	0
SV1641	0	0	0	0	0	0	0	0	0	0	0	0	0	0	0	0	0	0	0	0	0	0	0	0	0	0	0	0	0	0	0	4	0	0	0	0	0	0	0	0	0	0	0	0	0	0	0	0	0
SV1642	0	0	0	0	0	0	0	0	0	0	0	0	0	0	0	0	0	0	0	0	0	0	0	0	0	0	0	0	0	0	0	0	0	0	0	0	0	0	0	0	0	0	0	0	0	0	0	0	0
SV1643	0	0	0	0	0	0	0	0	0	0	0	0	0	0	0	0	0	0	0	0	0	0	0	0	0	0	0	0	0	0	0	0	0	0	0	0	0	0	0	0	0	0	0	0	0	0	0	0	0
SV1646	0	0	0	0	0	0	0	1	0	0	0	0	0	0	0	0	0	0	0	0	0	0	0	0	0	0	0	0	0	0	0	0	0	0	0	0	0	0	0	0	0	0	0	0	0	0	0	0	0
SV1647	0	0	0	0	0	0	0	0	0	0	0	0	0	0	0	0	0	0	0	0	0	0	0	0	0	0	0	0	0	0	0	0	0	0	0	0	0	0	0	0	0	0	0	0	0	0	0	0	0
SV1656	0	0	0	0	0	0	0	0	0	0	0	0	0	0	0	0	0	0	0	0	0	0	0	0	0	0	0	0	0	0	0	0	0	0	0	0	0	0	0	0	0	0	0	0	0	0	0	0	0
SV1657	0	2	0	0	0	0	0	0	0	0	0	0	0	0	0	0	0	0	0	0	0	0	0	0	0	0	0	0	0	0	0	0	0	0	0	0	0	0	0	0	0	0	0	0	0	0	0	0	0
SV1658	9	0	0	0	0	0	0	0	0	0	0	0	0	0	0	0	0	0	0	0	0	0	0	0	0	0	0	0	0	0	0	0	0	0	0	0	0	0	0	0	0	0	0	0	0	0	0	0	0
SV1664	0	0	0	0	0	0	0	0	0	0	0	0	0	0	0	0	0	0	0	0	0	0	0	0	0	0	0	0	0	0	0	0	0	0	0	0	0	0	0	0	0	0	0	0	0	0	0	0	0
SV1665	2	2	0	0	0	0	0	0	0	0	0	0	0	0	0	0	0	0	0	0	0	0	0	0	0	0	0	0	0	0	0	0	0	0	0	0	0	0	0	0	0	0	0	0	0	0	0	0	0
SV1667	0	0	5	5	0	0	0	0	0	0	0	0	0	0	0	0	0	0	0	0	0	0	0	0	0	0	0	0	0	0	0	0	0	0	0	0	0	0	0	0	0	0	0	0	0	0	0	0	0
SV1668	0	0	0	0	0	0	3	1	0	0	0	0	0	0	0	0	0	0	0	0	0	0	0	0	0	0	0	0	0	0	0	0	0	0	0	0	0	0	0	0	0	0	0	0	0	0	0	0	0
SV1670	0	0	0	0	0	0	1	3	0	0	0	0	0	0	0	0	0	0	0	0	0	0	0	0	0	0	0	0	0	0	0	0	0	0	0	0	0	0	0	0	0	0	0	0	0	0	0	0	0
SV1671	0	0	0	0	0	0	5	2	0	0	0	0	0	0	0	0	0	0	0	0	0	0	0	0	0	0	0	0	0	0	0	0	0	0	0	0	0	0	0	0	0	0	0	0	0	0	0	0	0
SV1672	0	0	0	0	0	0	0	0	0	0	0	0	0	0	0	0	0	0	0	0	0	0	0	0	0	0	0	0	0	0	0	0	0	0	0	0	0	0	0	0	0	0	0	0	0	0	0	0	0
SV1673	0	0	0	0	0	0	0	0	0	0	0	0	0	0	0	0	0	0	0	0	0	0	0	0	0	0	0	0	0	0	0	0	0	0	0	0	0	0	0	0	0	0	0	0	0	0	0	0	0
SV1674	0	0	0	0	0	0	0	0	0	0	0	0	0	0	0	0	0	0	0	0	0	0	0	0	0	0	0	0	0	0	0	0	0	0	0	0	0	0	0	0	0	0	0	0	0	0	0	0	0
SV1675	0	0	0	0	0	0	0	0	0	0	0	0	0	0	0	0	0	0	0	0	0	0	0	0	0	0	0	0	0	0	0	0	0	0	0	0	0	0	0	0	0	0	0	0	0	0	0	0	0
SV1685	0	0	0	0	0	0	0	0	0	0	0	0	0	0	0	0	0	0	0	0	0	0	0	0	0	0	0	0	0	0	0	0	0	0	0	0	0	0	0	0	0	0	0	0	0	0	0	0	0
SV1692	0	0	0	0	0	0	0	0	0	0	0	0	0	0	0	0	0	0	0	0	0	0	0	0	0	0	0	0	0	0	0	0	0	0	0	0	0	0	0	0	0	0	0	0	0	0	0	3	0
SV1693	0	0	0	0	0	0	0	0	0	0	0	0	0	0	0	0	0	0	0	0	0	0	0	0	0	0	0	0	0	0	0	0	0	0	0	0	0	0	0	0	0	0	0	0	0	0	0	0	0
SV1694	0	0	0	0	0	0	0	0	1	3	0	0	0	0	0	0	0	0	0	0	0	0	0	0	0	0	0	0	0	0	0	0	0	0	0	0	0	0	0	0	0	0	0	0	0	0	0	0	0
SV1695	0	0	0	0	0	0	0	0	0	0	0	0	0	0	0	1	0	3	0	0	0	0	0	0	0	0	0	0	0	0	0	0	0	0	0	0	0	0	0	0	0	0	0	0	0	0	0	0	0
SV1697	0	0	0	0	0	0	0	0	0	0	0	0	0	0	0	0	0	0	0	0	0	0	0	0	0	0	0	0	0	0	1	1	0	0	0	0	0	0	0	0	0	0	0	0	0	0	0	0	0
SV1698	0	0	0	0	0	0	0	0	0	0	0	0	0	0	0	0	0	0	0	0	0	0	0	0	0	0	0	0	0	0	0	0	0	0	1	0	0	0	0	0	0	0	0	0	0	0	0	0	0
SV1699	0	0	0	0	0	0	0	0	0	0	0	0	0	0	0	0	0	0	0	0	0	0	0	0	0	0	0	0	0	0	0	4	0	0	0	0	0	0	0	0	0	0	0	0	0	0	0	0	0
SV1703	0	0	0	0	0	0	0	0	0	0	0	0	0	0	0	0	0	0	0	0	0	0	0	0	0	0	0	0	0	0	0	0	0	0	0	0	0	0	0	0	0	0	0	0	0	0	0	0	0
SV1705	0	0	0	0	0	0	1	0	0	0	0	0	0	0	0	0	0	0	0	0	0	0	0	0	0	0	0	0	0	0	0	0	0	0	0	0	0	0	0	0	0	0	0	0	0	0	0	0	0
SV1706	0	0	0	0	0	0	0	0	0	0	0	0	0	0	3	0	0	0	0	0	0	0	0	0	0	0	0	0	0	0	0	0	0	0	0	0	0	0	0	0	0	0	0	0	0	0	0	0	0
SV1715	0	0	0	0	0	0	0	0	0	0	0	0	0	0	0	0	0	0	0	0	0	0	0	0	0	0	0	0	0	0	0	0	0	0	0	0	0	0	0	0	0	0	0	0	0	0	0	0	0
SV1718	0	0	0	0	0	0	0	0	0	0	0	5	0	0	0	0	0	0	0	0	0	0	0	0	0	0	0	0	0	0	0	0	0	0	0	0	0	0	0	0	0	0	0	0	0	0	0	0	0
SV1719	0	0	0	0	0	0	0	0	0	0	0	0	0	0	0	0	0	0	0	0	0	0	0	0	0	0	0	0	0	0	0	0	0	0	0	0	0	0	0	0	0	0	0	0	0	0	0	0	0
SV1720	0	0	0	0	0	0	0	0	0	0	0	0	0	0	0	0	0	0	0	0	0	0	2	0	0	0	0	0	0	0	0	0	0	0	0	0	0	0	0	0	0	0	0	0	0	0	0	0	0
SV1721	0	0	0	0	0	0	0	0	0	0	0	0	0	0	0	0	0	0	0	0	0	0	0	0	0	0	0	0	0	0	2	1	0	0	0	0	0	0	0	0	0	0	0	0	0	0	0	0	0
SV1722	0	0	0	0	0	0	0	0	0	0	0	0	0	0	0	1	0	0	0	0	0	0	0	0	0	0	0	0	0	0	0	0	0	0	0	0	0	0	0	0	0	0	0	0	0	0	0	0	0
SV1723	0	0	0	0	0	0	0	0	0	0	0	0	0	0	0	0	0	0	0	0	0	0	0	0	0	0	0	0	0	3	0	0	0	0	0	0	0	0	0	0	0	0	0	0	0	0	0	0	0
SV1724	0	0	0	0	0	0	0	0	0	0	0	0	0	0	0	0	0	0	0	0	0	0	0	0	0	0	0	0	0	0	0	0	0	0	0	0	0	0	0	0	0	0	0	0	3	0	0	0	0
SV1725	0	0	0	0	0	0	0	0	0	0	0	0	0	0	0	0	0	0	0	0	0	0	0	0	0	0	0	0	0	0	0	0	0	0	0	0	0	0	0	0	0	0	0	0	0	0	0	3	0
SV1726	0	0	0	0	0	0	0	0	0	0	0	0	0	0	0	0	0	0	0	0	0	0	0	0	0	0	0	0	0	0	0	0	0	0	0	0	0	0	0	0	0	0	0	0	0	0	0	0	0
SV1727	0	0	0	0	0	0	0	0	0	0	0	0	0	0	0	0	0	0	0	0	0	0	0	0	0	0	0	0	0	0	0	0	0	0	0	0	0	0	0	0	0	0	0	0	0	0	0	0	0
SV1735	4	0	0	0	0	0	0	0	0	0	0	0	0	0	0	0	0	0	0	0	0	0	0	0	0	0	0	0	0	0	0	0	0	0	0	0	0	0	0	0	0	0	0	0	0	0	0	0	0
SV1736	0	0	0	0	0	0	0	0	0	3	0	0	0	0	0	0	0	0	0	0	0	0	0	0	0	0	0	0	0	0	0	0	0	0	0	0	0	0	0	0	0	0	0	0	0	0	0	0	0
SV1737	0	0	0	0	0	0	0	0	2	0	0	0	0	0	0	0	0	0	0	0	0	0	0	0	0	0	0	0	0	0	0	0	0	0	0	0	0	0	0	0	0	0	0	0	0	0	0	0	0
SV1747	0	0	0	0	0	0	3	2	0	0	0	0	0	0	0	0	0	0	0	0	0	0	0	0	0	0	0	0	0	0	0	0	0	0	0	0	0	0	0	0	0	0	0	0	0	0	0	0	0
SV1750	0	0	0	0	0	0	0	0	0	0	0	0	0	0	0	0	0	0	0	0	0	0	0	0	0	0	0	0	0	0	0	0	0	2	0	0	0	0	0	0	0	0	0	0	0	0	0	0	0
SV1751	0	0	0	0	0	0	0	0	0	0	0	0	0	0	0	0	0	0	0	0	0	0	0	0	0	0	0	0	0	0	0	0	0	0	0	0	0	0	0	0	0	0	0	0	0	0	0	0	0
SV1752	0	0	0	0	0	0	0	0	0	0	0	0	0	0	0	0	0	0	0	0	0	0	0	0	0	0	0	0	0	0	0	0	0	0	0	0	0	0	0	0	0	0	0	0	0	0	0	0	0
SV1753	0	0	0	0	0	0	0	0	0	0	0	0	0	0	0	0	0	0	0	0	0	0	0	0	0	0	0	0	0	0	0	0	0	0	0	0	0	0	0	0	0	0	0	0	0	0	0	0	0
SV1758	0	0	0	0	0	0	0	0	0	0	0	0	0	0	0	0	0	0	0	0	0	0	0	0	0	0	0	0	0	0	0	0	0	0	0	0	0	0	0	0	0	0	0	0	0	0	0	0	0
SV1759	0	0	0	0	0	0	0	0	0	0	0	0	0	0	0	0	0	0	0	0	0	0	0	0	0	0	0	0	0	0	0	0	0	0	0	0	0	0	0	0	0	0	0	0	0	0	0	0	0
SV1760	0	0	0	0	0	0	0	0	0	0	0	0	0	0	0	0	0	0	0	0	0	0	0	0	0	0	0	0	0	0	0	0	0	0	0	0	0	0	0	0	0	0	0	0	0	0	0	0	0
SV1761	0	0	0	0	0	0	0	0	0	0	0	0	0	0	0	0	0	0	0	0	0	0	0	0	0	0	0	0	0	0	0	0	0	0	0	0	0	0	0	0	0	0	0	0	0	0	0	0	0
SV1762	0	0	0	0	0	0	0	0	0	0	0	0	0	0	0	0	0	0	0	0	0	0	0	0	0	0	0	0	0	0	0	0	0	0	0	0	0	0	0	0	0	0	0	0	0	0	0	0	0
SV1763	0	0	0	0	0	0	0	4	0	0	0	0	0	0	0	0	0	0	0	0	0	0	0	0	0	0	0	0	0	0	0	0	0	0	0	0	0	0	0	0	0	0	0	0	0	0	0	0	0
SV1764	0	0	0	0	0	0	0	0	0	0	0	0	3	0	0	0	0	0	0	0	0	0	0	0	0	0	0	0	0	0	0	0	0	0	0	0	0	0	0	0	0	0	0	0	0	0	0	0	0
SV1774	0	0	0	0	0	0	0	0	0	0	0	0	0	0	0	0	0	0	0	0	0	0	0	0	0	0	0	0	0	0	0	0	0	0	0	0	0	0	0	0	0	0	5	0	0	0	0	0	0
SV1776	0	0	0	0	0	0	0	3	0	0	0	0	0	0	0	0	0	0	0	0	0	0	0	0	0	0	0	0	0	0	0	0	0	0	0	0	0	0	0	0	0	0	0	0	0	0	0	0	0
SV1777	0	0	0	0	4	0	0	0	0	0	0	0	0	0	0	0	0	0	0	0	0	0	0	0	0	0	0	0	0	0	0	0	0	0	0	0	0	0	0	0	0	0	0	0	0	0	0	0	0
SV1779	0	0	0	0	0	0	0	0	0	0	0	0	0	0	0	0	0	0	0	0	0	0	0	0	0	0	0	0	0	4	0	0	0	0	0	0	0	0	0	0	0	0	0	0	0	0	0	0	0
SV1780	0	0	0	0	0	0	0	0	0	0	0	0	0	0	0	0	0	0	0	0	0	0	0	0	0	0	0	0	0	0	0	0	0	2	0	0	0	0	0	0	0	0	0	0	0	0	0	0	0
SV1781	0	0	0	0	0	0	0	0	0	0	0	0	0	0	0	0	0	0	0	0	0	0	0	0	0	0	0	0	0	0	0	0	0	0	0	0	0	0	0	0	2	0	0	0	0	0	0	0	0
SV1787	0	0	0	0	0	0	0	0	0	0	0	0	0	0	0	0	0	0	0	0	0	0	0	0	0	0	0	0	0	0	0	0	0	0	0	0	0	0	0	0	0	0	0	0	0	0	0	0	0
SV1788	0	0	0	0	0	0	0	0	0	0	0	0	0	0	0	0	0	0	0	0	0	0	0	0	0	0	0	0	0	0	0	0	0	0	0	0	0	0	0	0	0	0	0	0	0	0	0	0	0
SV1789	0	0	0	0	0	0	0	0	0	0	0	0	0	0	0	0	0	0	0	0	0	0	0	0	0	0	0	0	0	0	0	0	0	0	0	0	0	0	0	0	0	0	0	0	0	0	0	0	0
SV1790	0	4	0	0	0	0	0	0	0	0	0	0	0	0	0	0	0	0	0	0	0	0	0	0	0	0	0	0	0	0	0	0	0	0	0	0	0	0	0	0	0	0	0	0	0	0	0	0	0
SV1791	0	0	0	0	0	0	0	0	0	0	0	3	0	0	0	0	0	0	0	0	0	0	0	0	0	0	0	0	0	0	0	0	0	0	0	0	0	0	0	0	0	0	0	0	0	0	0	0	0
SV1792	0	0	0	0	0	0	0	0	0	0	0	0	7	0	0	0	0	0	0	0	0	0	0	0	0	0	0	0	0	0	0	0	0	0	0	0	0	0	0	0	0	0	0	0	0	0	0	0	0
SV1807	0	0	0	0	0	0	0	0	0	0	0	0	0	0	0	0	0	0	0	0	0	0	0	0	0	0	0	0	0	0	0	0	0	0	0	0	0	0	0	0	0	0	0	0	0	0	0	0	0
SV1808	0	0	0	0	0	0	0	0	0	0	0	0	0	0	0	6	0	0	0	0	0	0	0	0	0	0	0	0	0	0	0	0	0	0	0	0	0	0	0	0	0	0	0	0	0	0	0	0	0
SV1809	0	0	0	0	0	0	0	0	0	0	0	0	0	0	0	0	0	0	0	0	0	0	0	0	0	1	0	0	0	0	0	0	0	0	0	0	0	0	0	0	0	0	0	0	0	0	0	0	0
SV1810	0	0	0	0	0	0	0	0	0	0	0	0	0	0	0	0	0	0	0	0	0	0	0	0	0	1	0	0	0	0	0	0	0	0	0	0	0	0	0	0	0	0	0	0	0	0	0	0	0
SV1811	0	0	0	0	0	0	0	0	0	0	0	0	0	0	0	0	0	0	0	0	0	0	0	0	0	0	0	0	0	2	0	0	0	0	0	0	0	0	0	0	0	0	0	0	0	0	0	0	0
SV1812	0	0	0	0	0	0	0	0	0	0	0	0	0	0	0	0	0	0	0	0	0	0	0	0	0	0	0	0	0	0	0	0	0	0	0	0	0	0	0	0	0	0	0	0	0	0	0	0	0
SV1813	0	0	0	0	0	0	0	0	0	0	0	0	0	0	0	0	0	0	0	0	0	0	0	0	0	0	0	0	0	0	0	0	0	0	0	0	0	0	0	0	0	0	0	0	0	0	0	0	0
SV1814	0	0	0	0	0	0	0	0	0	0	0	0	0	0	0	0	0	0	0	0	0	0	0	0	0	0	0	0	0	0	0	0	0	0	0	0	0	0	0	0	0	0	0	0	0	0	0	0	0
SV1822	0	0	0	0	0	0	0	0	0	0	0	0	0	0	0	0	0	0	0	0	0	0	0	0	0	0	0	0	0	0	0	0	0	0	0	0	0	0	0	0	0	0	0	0	0	0	0	0	0
SV1823	0	0	0	0	0	0	0	0	0	0	0	0	0	0	0	0	0	0	0	0	0	0	0	0	0	0	0	0	0	0	0	0	0	0	0	0	0	0	0	0	0	0	0	0	0	0	0	0	0
SV1824	0	0	0	0	0	0	0	0	0	0	0	0	0	0	0	0	0	0	0	0	0	0	0	0	0	0	0	0	0	0	0	0	0	0	0	0	0	0	0	0	0	0	0	0	0	0	0	0	0
SV1825	0	0	0	0	0	0	0	0	0	0	0	0	0	0	0	0	0	0	0	0	0	0	0	0	0	0	0	0	0	0	0	0	0	0	0	0	0	0	0	0	0	0	0	0	0	0	0	0	0
SV1826	0	0	0	0	0	0	0	0	0	0	0	0	0	0	0	0	0	0	0	0	0	0	0	0	0	0	0	0	0	0	0	0	0	0	0	0	0	0	0	0	0	0	0	0	0	0	0	0	0
SV1827	4	0	0	0	0	0	0	0	0	0	0	0	0	0	0	0	0	0	0	0	0	0	0	0	0	0	0	0	0	0	0	0	0	0	0	0	0	0	0	0	0	0	0	0	0	0	0	0	0
SV1828	0	0	0	0	0	0	0	0	0	0	0	0	5	0	0	0	0	0	0	0	0	0	0	0	0	0	0	0	0	0	0	0	0	0	0	0	0	0	0	0	0	0	0	0	0	0	0	0	0
SV1829	0	0	0	0	0	0	0	0	0	0	0	0	1	0	0	0	0	0	0	0	0	0	0	0	0	0	0	0	0	0	0	0	0	0	0	0	0	0	0	0	0	0	0	0	0	0	0	0	0
SV1830	0	0	0	0	0	0	0	0	0	0	0	0	0	3	0	0	0	0	0	0	0	0	0	0	0	0	0	0	0	0	0	0	0	0	0	0	0	0	0	0	0	0	0	0	0	0	0	0	0
SV1831	0	0	0	0	0	0	0	0	0	0	0	0	0	0	1	0	0	0	0	0	0	0	0	0	0	0	0	0	0	0	0	0	0	0	0	0	0	0	0	0	0	0	0	0	0	0	0	0	0
SV1838	0	0	0	0	0	0	0	0	0	0	0	0	0	0	0	0	0	0	0	0	0	0	0	0	0	0	0	0	0	0	0	0	0	0	0	0	0	0	0	0	0	0	0	0	0	0	0	0	0
SV1839	3	1	0	0	0	0	0	0	0	0	0	0	0	0	0	0	0	0	0	0	0	0	0	0	0	0	0	0	0	0	0	0	0	0	0	0	0	0	0	0	0	0	0	0	0	0	0	0	0
SV1841	0	0	0	0	0	0	0	0	0	0	0	0	0	0	0	0	0	0	0	0	0	0	0	0	0	0	0	0	0	0	0	0	0	0	0	0	0	0	0	0	0	0	0	0	0	0	0	0	0
SV1842	0	0	0	0	0	0	1	2	0	0	0	0	0	0	0	0	0	0	0	0	0	0	0	0	0	0	0	0	0	0	0	0	0	0	0	0	0	0	0	0	0	0	0	0	0	0	0	0	0
SV1845	0	0	0	0	0	0	0	0	0	0	0	0	0	0	0	2	0	0	0	0	0	0	0	0	0	0	0	0	0	0	0	0	0	0	0	0	0	0	0	0	0	0	0	0	0	0	0	0	0
SV1846	0	0	0	0	0	0	0	0	0	0	0	0	0	0	0	0	0	0	0	0	2	0	0	0	0	0	0	0	0	0	0	0	0	0	0	0	0	0	0	0	0	0	0	0	0	0	0	0	0
SV1847	0	0	0	0	0	0	0	0	0	0	0	0	0	0	0	0	0	0	0	0	0	0	0	0	0	0	0	0	0	0	0	2	0	0	0	0	0	0	0	0	0	0	0	0	0	0	0	0	0
SV1848	0	0	0	0	0	0	0	0	0	0	0	0	0	0	0	0	0	0	0	0	0	0	0	0	0	0	0	0	0	0	0	0	0	0	0	0	2	0	0	0	0	0	0	0	0	0	0	0	0
SV1849	0	0	0	0	0	0	0	0	0	0	0	0	0	0	0	0	0	0	0	0	0	0	0	0	0	0	0	0	0	0	0	0	0	0	0	0	0	0	0	0	0	0	0	0	0	0	0	0	0
SV1855	0	0	0	0	0	0	0	0	0	0	0	0	0	0	0	0	0	0	0	0	0	0	0	0	0	0	0	0	0	0	0	0	0	0	0	0	0	0	0	0	0	0	0	0	0	0	0	0	0
SV1858	0	0	0	0	0	0	0	0	0	0	0	0	0	0	0	0	0	0	0	0	0	0	0	0	0	0	0	0	0	0	0	0	0	0	0	0	0	0	0	0	0	0	0	0	0	0	0	0	0
SV1859	0	0	0	0	0	0	0	0	0	0	0	0	0	0	0	0	0	0	0	0	0	0	0	0	0	0	0	0	0	0	0	0	0	0	0	0	0	0	0	0	0	0	0	0	0	0	0	0	0
SV1860	2	0	0	0	0	0	0	0	0	0	0	0	0	0	0	0	0	0	0	0	0	0	0	0	0	0	0	0	0	0	0	0	0	0	0	0	0	0	0	0	0	0	0	0	0	0	0	0	0
SV1861	0	0	0	0	0	0	0	0	0	0	0	3	0	0	0	0	0	0	0	0	0	0	0	0	0	0	0	0	0	0	0	0	0	0	0	0	0	0	0	0	0	0	0	0	0	0	0	0	0
SV1862	0	0	0	0	0	0	0	0	0	0	0	0	0	0	2	0	0	0	0	0	0	0	0	0	0	0	0	0	0	0	0	0	0	0	0	0	0	0	0	0	0	0	0	0	0	0	0	0	0
SV1873	0	0	0	0	0	0	0	0	0	0	0	0	0	0	0	0	0	0	0	0	0	0	0	0	0	0	0	0	0	0	0	0	0	2	0	0	0	0	0	0	0	0	0	0	0	0	0	0	0
SV1874	0	0	0	0	0	0	1	0	0	0	0	0	0	0	0	0	0	0	0	0	0	0	0	0	0	0	0	0	0	0	0	1	0	0	0	0	0	0	0	0	0	0	0	0	0	0	0	0	0
SV1875	0	0	0	0	0	0	0	0	0	0	0	0	0	0	0	0	2	0	0	0	0	0	0	0	0	0	0	0	0	0	0	0	0	0	0	0	0	0	0	0	0	0	0	0	0	0	0	0	0
SV1876	0	0	0	0	0	0	0	0	0	0	0	0	0	0	0	0	0	0	0	0	0	0	0	0	0	2	0	0	0	0	0	0	0	0	0	0	0	0	0	0	0	0	0	0	0	0	0	0	0
SV1877	0	0	0	0	0	0	0	0	0	0	0	0	0	0	0	0	0	0	0	0	0	0	0	0	0	0	0	0	0	0	0	0	0	0	0	0	0	0	0	0	0	0	0	0	0	0	0	4	0
SV1878	0	0	0	0	0	0	0	0	0	0	0	0	0	0	0	0	0	0	0	0	0	0	0	0	0	0	0	0	0	0	0	0	0	0	0	0	0	0	0	0	0	0	0	0	0	0	0	0	0
SV1879	0	0	0	0	0	0	0	0	0	0	0	0	0	0	0	0	0	0	0	0	0	0	0	0	0	0	0	0	0	0	0	0	0	0	0	0	0	0	0	0	0	0	0	0	0	0	0	0	0
SV1887	0	0	0	0	0	0	0	0	0	0	0	0	0	0	0	0	0	0	0	0	0	0	0	0	0	0	0	0	0	0	0	0	0	0	0	0	0	0	0	0	0	0	0	0	0	0	0	0	0
SV1888	0	0	0	0	0	0	0	0	0	0	0	0	0	0	0	0	0	0	0	0	0	0	0	0	0	0	0	0	0	0	0	0	0	0	0	0	0	0	0	0	0	0	0	0	0	0	0	0	0
SV1889	0	0	0	0	0	0	0	0	0	0	0	0	0	0	0	0	0	0	0	0	0	0	0	0	0	0	0	0	0	0	0	0	0	0	0	0	0	0	0	0	0	0	0	0	0	0	0	0	0
SV1890	0	0	0	0	0	0	0	0	0	0	0	0	0	0	0	0	0	0	0	0	0	0	0	0	0	0	0	0	0	0	0	0	0	0	0	0	0	0	0	0	0	0	0	0	0	0	0	0	0
SV1891	0	0	0	0	0	0	0	0	0	0	0	0	0	0	0	0	0	0	0	0	0	0	0	0	0	0	0	0	0	0	0	0	0	0	0	0	0	0	0	0	0	0	0	0	0	0	0	0	0
SV1894	0	0	0	0	0	0	0	0	0	0	0	0	0	0	0	0	0	0	0	0	0	0	0	0	0	0	0	0	0	0	0	0	0	0	0	0	0	0	0	0	0	0	0	0	0	0	0	0	0
SV1895	0	0	0	0	0	0	0	0	0	0	0	0	0	0	0	0	0	0	0	0	0	0	0	0	0	0	0	0	0	0	0	0	0	0	0	0	0	0	0	0	0	0	0	0	0	0	0	0	0
SV1896	0	0	0	0	0	0	0	2	0	0	0	0	0	0	0	0	0	0	0	0	0	0	0	0	0	0	0	0	0	0	0	0	0	0	0	0	0	0	0	0	0	0	0	0	0	0	0	0	0
SV1897	0	0	0	0	0	0	2	0	0	0	0	0	0	0	0	0	0	0	0	0	0	0	0	0	0	0	0	0	0	0	0	0	0	0	0	0	0	0	0	0	0	0	0	0	0	0	0	0	0
SV1898	0	0	0	0	0	0	2	0	0	0	0	0	0	0	0	0	0	0	0	0	0	0	0	0	0	0	0	0	0	0	0	0	0	0	0	0	0	0	0	0	0	0	0	0	0	0	0	0	0
SV1899	0	0	0	0	0	0	0	0	0	0	0	0	3	0	0	0	0	0	0	0	0	0	0	0	0	0	0	0	0	0	0	0	0	0	0	0	0	0	0	0	0	0	0	0	0	0	0	0	0
SV1900	0	0	0	0	0	0	0	0	0	0	0	0	0	3	0	0	0	0	0	0	0	0	0	0	0	0	0	0	0	0	0	0	0	0	0	0	0	0	0	0	0	0	0	0	0	0	0	0	0
SV1901	0	0	0	0	0	0	0	0	0	0	0	0	0	0	5	0	0	0	0	0	0	0	0	0	0	0	0	0	0	0	0	0	0	0	0	0	0	0	0	0	0	0	0	0	0	0	0	0	0
SV1917	0	0	0	2	0	0	0	0	0	0	0	0	0	0	0	0	0	0	0	0	0	0	0	0	0	0	0	0	0	0	0	0	0	0	0	0	0	0	0	0	0	0	0	0	0	0	0	0	0
SV1918	0	0	0	0	0	0	1	3	0	0	0	0	0	0	0	0	0	0	0	0	0	0	0	0	0	0	0	0	0	0	0	0	0	0	0	0	0	0	0	0	0	0	0	0	0	0	0	0	0
SV1919	0	0	0	0	0	0	0	0	0	0	0	0	0	0	3	0	0	0	0	0	0	0	0	0	0	0	0	0	0	0	0	0	0	0	0	0	0	0	0	0	0	0	0	0	0	0	0	0	0
SV1920	0	0	0	0	0	0	0	0	0	0	0	0	0	0	0	0	0	0	1	0	0	0	0	0	0	0	0	0	0	0	0	0	0	0	0	0	0	0	0	0	0	0	0	0	0	0	0	0	0
SV1921	0	0	0	0	0	0	0	0	0	0	0	0	0	0	0	0	0	0	0	2	0	0	0	0	0	0	0	0	0	0	0	0	0	0	0	0	0	0	0	0	0	0	0	0	0	0	0	0	0
SV1922	0	0	0	0	0	0	0	0	0	0	0	0	0	0	0	0	0	0	0	0	0	0	0	0	0	0	0	0	2	0	0	0	0	0	0	0	0	0	0	0	0	0	0	0	0	0	0	0	0
SV1923	0	0	0	0	0	0	0	0	0	0	0	0	0	0	0	0	0	0	0	0	0	0	0	0	0	0	0	0	0	3	0	0	0	0	0	0	0	0	0	0	0	0	0	0	0	0	0	0	0
SV1924	0	0	0	0	0	0	0	0	0	0	0	0	0	0	0	0	0	0	0	0	0	0	0	0	0	0	0	0	0	0	0	0	0	0	0	0	0	0	0	0	0	0	0	0	0	0	0	0	0
SV1925	0	0	0	0	0	0	0	0	0	0	0	0	0	0	0	0	0	0	0	0	0	0	0	0	0	0	0	0	0	0	0	0	0	0	0	0	0	0	0	0	0	0	0	0	0	0	0	0	0
SV1929	0	0	0	0	0	0	0	0	0	0	0	0	0	0	0	0	0	0	0	0	0	0	0	0	0	0	0	0	0	0	0	0	0	0	0	0	0	0	0	0	0	0	0	0	0	0	0	0	0
SV1930	0	0	0	0	0	0	0	0	0	0	0	0	0	0	0	0	0	0	0	0	0	0	0	0	0	0	0	0	0	0	0	0	0	0	0	0	0	0	0	0	0	0	0	0	0	0	0	0	0
SV1931	0	0	0	0	0	0	0	0	0	0	0	0	0	0	0	0	0	0	0	0	0	0	0	0	0	0	0	0	0	0	0	0	0	0	0	0	0	0	0	0	0	0	0	0	0	0	0	0	0
SV1932	0	0	0	0	0	0	0	0	0	0	0	0	0	0	0	0	0	0	0	0	0	0	0	0	0	0	0	0	0	0	0	0	0	0	0	0	0	0	0	0	0	0	0	0	0	0	0	0	0
SV1933	0	0	0	0	0	0	0	0	0	0	0	0	0	0	0	0	0	0	0	0	0	0	0	0	0	0	0	0	0	0	0	0	0	0	0	0	0	0	0	0	0	0	0	0	0	0	0	0	0
SV1934	0	3	0	0	0	0	0	0	0	0	0	0	0	0	0	0	0	0	0	0	0	0	0	0	0	0	0	0	0	0	0	0	0	0	0	0	0	0	0	0	0	0	0	0	0	0	0	0	0
SV1935	0	0	0	4	0	0	0	0	0	0	0	0	0	0	0	0	0	0	0	0	0	0	0	0	0	0	0	0	0	0	0	0	0	0	0	0	0	0	0	0	0	0	0	0	0	0	0	0	0
SV1936	0	0	0	6	0	0	0	0	0	0	0	0	0	0	0	0	0	0	0	0	0	0	0	0	0	0	0	0	0	0	0	0	0	0	0	0	0	0	0	0	0	0	0	0	0	0	0	0	0
SV1937	0	0	0	0	0	0	1	0	0	0	0	0	0	0	0	0	0	0	0	0	0	0	0	0	0	0	0	0	0	0	0	0	0	0	0	0	0	0	0	0	0	0	0	0	0	0	0	0	0
SV1938	0	0	0	0	0	0	0	0	0	0	3	0	0	0	0	0	0	0	0	0	0	0	0	0	0	0	0	0	0	0	0	0	0	0	0	0	0	0	0	0	0	0	0	0	0	0	0	0	0
SV1939	0	0	0	0	0	0	0	0	0	0	0	0	0	3	0	0	0	0	0	0	0	0	0	0	0	0	0	0	0	0	0	0	0	0	0	0	0	0	0	0	0	0	0	0	0	0	0	0	0
SV1951	0	0	0	0	0	0	0	0	0	0	0	0	0	0	0	0	0	0	0	0	0	0	0	0	0	0	0	0	0	0	0	0	0	0	0	0	0	0	0	0	0	0	0	0	0	0	0	0	0
SV1952	0	0	0	0	0	0	0	0	0	0	0	0	0	0	0	0	0	0	0	0	0	0	0	0	0	0	0	0	0	0	0	0	0	0	0	0	0	0	0	0	0	0	0	0	0	0	0	0	0
SV1953	0	0	0	0	0	0	0	0	0	0	0	0	0	0	0	1	0	0	0	0	0	0	0	0	0	0	0	0	0	0	0	0	0	0	0	0	0	0	0	0	0	0	0	0	0	0	0	0	0
SV1954	0	0	0	0	0	0	0	0	0	0	0	0	0	0	0	0	0	0	0	0	0	0	0	0	0	0	2	0	0	0	0	0	0	0	0	0	0	0	0	0	0	0	0	0	0	0	0	0	0
SV1955	0	0	0	0	0	0	0	0	0	0	0	0	0	0	0	0	0	0	0	0	0	0	0	0	0	0	0	1	0	0	0	0	0	0	0	0	0	0	0	0	0	0	0	0	0	0	0	0	0
SV1956	0	0	0	0	0	0	0	0	0	0	0	0	0	0	0	0	0	0	0	0	0	0	0	0	0	0	0	0	0	0	0	2	0	0	0	0	0	0	0	0	0	0	0	0	0	0	0	0	0
SV1957	0	0	0	0	0	0	0	0	0	0	0	0	0	0	0	0	0	0	0	0	0	0	0	0	0	0	0	0	0	0	0	1	0	0	0	0	0	0	0	0	0	0	0	0	0	0	0	0	0
SV1958	0	0	0	0	0	0	0	0	0	0	0	0	0	0	0	0	0	0	0	0	0	0	0	0	0	0	0	0	0	0	0	0	0	0	0	0	0	0	0	0	0	0	1	0	0	0	0	0	0
SV1959	0	0	0	0	0	0	0	0	0	0	0	0	0	0	0	0	0	0	0	0	0	0	0	0	0	0	0	0	0	0	0	0	0	0	0	0	0	0	0	0	0	0	0	0	0	0	0	0	0
SV1960	0	0	0	0	0	0	0	0	0	0	0	0	0	0	0	0	0	0	0	0	0	0	0	0	0	0	0	0	0	0	0	0	0	0	0	0	0	0	0	0	0	0	0	0	0	0	0	0	0
SV1961	0	0	0	0	0	0	0	0	0	0	0	0	0	0	0	0	0	0	0	0	0	0	0	0	0	0	0	0	0	0	0	0	0	0	0	0	0	0	0	0	0	0	0	0	0	0	0	0	0
SV1962	0	0	0	0	0	0	0	0	0	0	0	0	0	0	0	0	0	0	0	0	0	0	0	0	0	0	0	0	0	0	0	0	0	0	0	0	0	0	0	0	0	0	0	0	0	0	0	0	0
SV1963	0	0	0	0	0	0	0	0	0	0	0	0	0	0	0	0	0	0	0	0	0	0	0	0	0	0	0	0	0	0	0	0	0	0	0	0	0	0	0	0	0	0	0	0	0	0	0	0	0
SV1964	0	0	0	0	0	0	0	0	0	0	0	0	0	0	0	0	0	0	0	0	0	0	0	0	0	0	0	0	0	0	0	0	0	0	0	0	0	0	0	0	0	0	0	0	0	0	0	0	0
SV1965	0	0	0	0	0	0	0	0	0	0	0	0	0	0	0	0	0	0	0	0	0	0	0	0	0	0	0	0	0	0	0	0	0	0	0	0	0	0	0	0	0	0	0	0	0	0	0	0	0
SV1967	0	0	0	0	0	0	0	0	0	0	0	0	0	0	0	0	0	0	0	0	0	0	0	0	0	0	0	0	0	0	0	0	0	0	0	0	0	0	0	0	0	0	0	0	0	0	0	0	0
SV1968	0	0	0	0	0	0	0	0	0	0	0	0	0	0	0	0	0	0	0	0	0	0	0	0	0	0	0	0	0	0	0	0	0	0	0	0	0	0	0	0	0	0	0	0	0	0	0	0	0
SV1970	0	0	0	0	0	0	0	0	0	0	0	0	0	0	0	0	0	0	0	0	0	0	0	0	0	0	0	0	0	0	0	0	0	0	0	0	0	0	0	0	0	0	0	0	0	0	0	0	0
SV1971	0	0	0	0	0	0	0	0	0	0	0	0	0	0	0	0	0	0	0	0	0	0	0	0	0	0	0	0	0	0	0	0	0	0	0	0	0	0	0	0	0	0	0	0	0	0	0	0	0
SV1972	0	0	0	0	0	0	0	0	0	0	0	0	0	0	0	0	0	0	0	0	0	0	0	0	0	0	0	0	0	0	0	0	0	0	0	0	0	0	0	0	0	0	0	0	0	0	0	0	0
SV1973	0	0	0	0	0	0	0	0	0	0	0	0	0	0	0	0	0	0	0	0	0	0	0	0	0	0	0	0	0	0	0	0	0	0	0	0	0	0	0	0	0	0	0	0	0	0	0	0	0
SV1974	0	0	0	0	0	0	0	0	0	0	0	0	0	0	0	0	0	0	0	0	0	0	0	0	0	0	0	0	0	0	0	0	0	0	0	0	0	0	0	0	0	0	0	0	0	0	0	0	0
SV1975	0	4	0	0	0	0	0	0	0	0	0	0	0	0	0	0	0	0	0	0	0	0	0	0	0	0	0	0	0	0	0	0	0	0	0	0	0	0	0	0	0	0	0	0	0	0	0	0	0
SV1976	0	0	0	0	0	0	0	2	0	0	0	0	0	0	0	0	0	0	0	0	0	0	0	0	0	0	0	0	0	0	0	0	0	0	0	0	0	0	0	0	0	0	0	0	0	0	0	0	0
SV1977	0	0	0	0	0	0	0	0	0	0	0	2	0	0	0	0	0	0	0	0	0	0	0	0	0	0	0	0	0	0	0	0	0	0	0	0	0	0	0	0	0	0	0	0	0	0	0	0	0
SV1978	0	0	0	0	0	0	0	0	0	0	0	0	4	0	0	0	0	0	0	0	0	0	0	0	0	0	0	0	0	0	0	0	0	0	0	0	0	0	0	0	0	0	0	0	0	0	0	0	0
SV1984	0	0	0	0	0	0	0	0	0	0	0	0	0	0	0	0	0	0	0	0	0	0	0	0	0	0	0	0	0	0	0	0	0	0	0	0	0	0	0	0	0	0	0	0	0	0	0	0	0
SV1985	0	0	0	0	0	0	0	0	0	0	0	0	0	0	0	0	0	0	0	0	0	0	0	0	0	0	0	0	0	0	0	0	0	0	0	0	0	0	0	0	0	0	0	0	0	0	0	0	0
SV1986	0	0	0	0	0	0	0	0	0	0	0	0	0	0	0	0	0	0	0	0	0	0	0	0	0	0	0	0	0	0	1	0	0	0	0	0	0	0	0	0	0	0	0	0	0	0	0	0	0
SV1987	0	0	0	0	0	0	0	0	0	0	0	0	0	0	0	0	0	0	0	0	0	0	0	0	0	0	0	0	0	0	1	0	0	0	0	0	0	0	0	0	0	0	0	0	0	0	0	0	0
SV1988	0	0	0	0	0	0	0	0	0	0	0	0	0	0	0	0	0	0	0	0	0	0	0	0	0	0	0	0	0	0	0	0	2	0	0	0	0	0	0	0	0	0	0	0	0	0	0	0	0
SV1989	0	0	0	0	0	0	0	0	0	0	0	0	0	0	0	0	0	0	0	0	0	0	0	0	0	0	0	0	0	0	0	0	0	0	0	0	0	0	0	1	0	0	0	0	0	0	0	0	0
SV1990	0	0	0	0	0	0	0	0	0	0	0	0	0	0	0	0	0	0	0	0	0	0	0	0	0	0	0	0	0	0	0	0	0	0	0	0	0	0	0	0	0	0	1	0	0	0	0	0	0
SV1991	0	0	0	0	0	0	0	0	0	0	0	0	0	0	0	0	0	0	0	0	0	0	0	0	0	0	0	0	0	0	0	0	0	0	0	0	0	0	0	0	0	0	0	0	0	0	0	0	1
SV1995	0	0	0	0	0	0	0	0	0	0	0	0	0	0	0	0	0	0	0	0	0	0	0	0	0	0	0	0	0	0	0	0	0	0	0	0	0	0	0	0	0	0	0	0	0	0	0	0	0
SV1996	0	0	0	0	0	0	0	0	0	0	0	0	0	0	0	0	0	0	0	0	0	0	0	0	0	0	0	0	0	0	0	0	0	0	0	0	0	0	0	0	0	0	0	0	0	0	0	0	0
SV1997	0	0	0	0	0	0	0	0	0	0	0	0	0	0	0	0	0	0	0	0	0	0	0	0	0	0	0	0	0	0	0	0	0	0	0	0	0	0	0	0	0	0	0	0	0	0	0	0	0
SV2000	0	0	0	0	0	0	0	0	0	0	0	0	0	0	0	0	0	0	0	0	0	0	0	0	0	0	0	0	0	0	0	0	0	0	0	0	0	0	0	0	0	0	0	0	0	0	0	0	0
SV2001	0	0	0	0	0	0	0	0	0	0	0	0	0	0	0	0	0	0	0	0	0	0	0	0	0	0	0	0	0	0	0	0	0	0	0	0	0	0	0	0	0	0	0	0	0	0	0	0	0
SV2002	0	0	0	0	0	0	0	0	0	0	0	0	0	0	0	0	0	0	0	0	0	0	0	0	0	0	0	0	0	0	0	0	0	0	0	0	0	0	0	0	0	0	0	0	0	0	0	0	0
SV2003	0	0	0	0	0	0	2	0	0	0	0	0	0	0	0	0	0	0	0	0	0	0	0	0	0	0	0	0	0	0	0	0	0	0	0	0	0	0	0	0	0	0	0	0	0	0	0	0	0
SV2004	0	0	0	0	0	0	0	0	0	3	0	0	0	0	0	0	0	0	0	0	0	0	0	0	0	0	0	0	0	0	0	0	0	0	0	0	0	0	0	0	0	0	0	0	0	0	0	0	0
SV2005	0	0	0	0	0	0	0	0	0	2	0	0	0	0	0	0	0	0	0	0	0	0	0	0	0	0	0	0	0	0	0	0	0	0	0	0	0	0	0	0	0	0	0	0	0	0	0	0	0
SV2006	0	0	0	0	0	0	0	0	3	0	0	0	0	0	0	0	0	0	0	0	0	0	0	0	0	0	0	0	0	0	0	0	0	0	0	0	0	0	0	0	0	0	0	0	0	0	0	0	0
SV2007	0	0	0	0	0	0	0	0	0	0	0	0	2	0	0	0	0	0	0	0	0	0	0	0	0	0	0	0	0	0	0	0	0	0	0	0	0	0	0	0	0	0	0	0	0	0	0	0	0
SV2011	0	0	0	0	0	0	0	0	0	0	0	0	0	0	0	0	0	0	0	0	0	0	0	0	0	0	1	0	0	0	0	0	0	0	0	0	0	0	0	0	0	0	0	0	0	0	0	0	0
SV2013	0	0	0	0	0	0	0	0	0	0	0	0	0	0	0	0	0	0	0	0	0	1	0	0	0	0	0	0	0	0	0	0	0	0	0	0	0	0	0	0	0	0	0	0	0	0	0	0	0
SV2014	0	0	0	0	0	0	0	0	0	0	0	0	0	0	0	0	0	0	0	0	0	0	0	0	0	0	1	0	0	0	0	0	0	0	0	0	0	0	0	0	0	0	0	0	0	0	0	0	0
SV2015	0	0	0	0	0	0	0	0	0	0	0	0	0	0	0	0	0	0	0	0	0	0	0	0	0	0	1	0	0	0	0	0	0	0	0	0	0	0	0	0	0	0	0	0	0	0	0	0	0
SV2016	0	0	0	0	0	0	0	0	0	0	0	0	0	0	0	0	0	0	0	0	0	0	0	0	0	0	0	0	0	0	0	0	0	0	0	0	0	0	0	0	0	0	0	1	0	0	0	0	0
SV2017	0	0	0	0	0	0	0	0	0	0	0	0	0	0	0	0	0	0	0	0	0	0	0	0	0	0	0	0	0	0	0	0	0	0	0	0	0	0	0	0	0	0	0	1	0	0	0	0	0
SV2021	0	0	0	0	0	0	0	0	0	0	0	0	0	0	0	0	0	0	0	0	0	0	0	0	0	0	0	0	0	0	0	0	0	0	0	0	0	0	0	0	0	0	0	0	0	0	0	0	0
SV2023	0	0	0	0	0	0	0	0	0	0	0	0	0	0	0	0	0	0	0	0	0	0	0	0	0	0	0	0	0	0	0	0	0	0	0	0	0	0	0	0	0	0	0	0	0	0	0	0	0
SV2024	0	0	0	0	0	0	0	0	0	0	0	0	0	0	0	0	0	0	0	0	0	0	0	0	0	0	0	0	0	0	0	0	0	0	0	0	0	0	0	0	0	0	0	0	0	0	0	0	0
SV2025	0	0	0	0	0	0	0	0	0	0	0	0	0	0	0	0	0	0	0	0	0	0	0	0	0	0	0	0	0	0	0	0	0	0	0	0	0	0	0	0	0	0	0	0	0	0	0	0	0
SV2026	0	0	0	0	0	0	0	0	0	2	0	0	0	0	0	0	0	0	0	0	0	0	0	0	0	0	0	0	0	0	0	0	0	0	0	0	0	0	0	0	0	0	0	0	0	0	0	0	0
SV2027	0	0	0	0	0	0	0	0	0	0	2	0	0	0	0	0	0	0	0	0	0	0	0	0	0	0	0	0	0	0	0	0	0	0	0	0	0	0	0	0	0	0	0	0	0	0	0	0	0
SV2028	0	0	0	0	0	0	0	0	0	0	0	0	0	3	0	0	0	0	0	0	0	0	0	0	0	0	0	0	0	0	0	0	0	0	0	0	0	0	0	0	0	0	0	0	0	0	0	0	0
SV2029	0	0	0	0	0	0	0	0	0	0	0	0	0	3	0	0	0	0	0	0	0	0	0	0	0	0	0	0	0	0	0	0	0	0	0	0	0	0	0	0	0	0	0	0	0	0	0	0	0
SV2030	0	0	0	0	0	0	0	0	0	0	0	0	0	0	1	0	0	0	0	0	0	0	0	0	0	0	0	0	0	0	0	0	0	0	0	0	0	0	0	0	0	0	0	0	0	0	0	0	0
SV2041	0	0	0	0	0	0	0	0	0	0	0	0	0	0	0	0	0	0	0	1	0	0	0	0	0	0	0	0	0	0	0	0	0	0	0	0	0	0	0	0	0	0	0	0	0	0	0	0	0
SV2042	0	0	0	0	0	0	0	0	0	0	0	0	0	0	0	0	0	0	0	0	0	0	0	0	0	1	0	0	0	0	0	0	0	0	0	0	0	0	0	0	0	0	0	0	0	0	0	0	0
SV2043	0	0	0	0	0	0	0	0	0	0	0	0	0	0	0	0	0	0	0	0	0	0	0	0	0	1	0	0	0	0	0	0	0	0	0	0	0	0	0	0	0	0	0	0	0	0	0	0	0
SV2044	0	0	0	0	0	0	0	0	0	0	0	0	0	0	0	0	0	0	0	0	0	0	0	0	0	0	0	0	2	0	0	0	0	0	0	0	0	0	0	0	0	0	0	0	0	0	0	0	0
SV2045	0	0	0	0	0	0	0	0	0	0	0	0	0	0	0	0	0	0	0	0	0	0	0	0	0	0	0	0	0	0	0	0	0	3	0	0	0	0	0	0	0	0	0	0	0	0	0	0	0
SV2046	0	0	0	0	0	0	0	0	0	0	0	0	0	0	0	0	0	0	0	0	0	0	0	0	0	0	0	0	0	0	0	0	0	0	1	0	0	0	0	0	0	0	0	0	0	0	0	0	0
SV2047	0	0	0	0	0	0	0	0	0	0	0	0	0	0	0	0	0	0	0	0	0	0	0	0	0	0	0	0	0	0	0	0	0	0	0	1	0	0	0	0	0	0	0	0	0	0	0	0	0
SV2048	0	0	0	0	0	0	0	0	0	0	0	0	0	0	0	0	0	0	0	0	0	0	0	0	0	0	0	0	0	0	0	0	0	0	0	0	0	0	0	1	0	0	0	0	0	0	0	0	0
SV2049	0	0	0	0	0	0	0	0	0	0	0	0	0	0	0	0	0	0	0	0	0	0	0	0	0	0	0	0	0	0	0	0	0	0	0	0	0	0	0	0	1	0	0	0	0	0	0	0	0
SV2050	0	0	0	0	0	0	0	0	0	0	0	0	0	0	0	0	0	0	0	0	0	0	0	0	0	0	0	0	0	0	0	0	0	0	0	0	0	0	0	0	0	0	0	0	0	0	0	3	0
SV2051	0	0	0	0	0	0	0	0	0	0	0	0	0	0	0	0	0	0	0	0	0	0	0	0	0	0	0	0	0	0	0	0	0	0	0	0	0	0	0	0	0	0	0	0	0	0	0	0	0
SV2052	0	0	0	0	0	0	0	0	0	0	0	0	0	0	0	0	0	0	0	0	0	0	0	0	0	0	0	0	0	0	0	0	0	0	0	0	0	0	0	0	0	0	0	0	0	0	0	0	0
SV2053	0	0	0	0	0	0	0	0	0	0	0	0	0	0	0	0	0	0	0	0	0	0	0	0	0	0	0	0	0	0	0	0	0	0	0	0	0	0	0	0	0	0	0	0	0	0	0	0	0
SV2054	0	0	0	0	0	0	0	0	0	0	0	0	0	0	0	0	0	0	0	0	0	0	0	0	0	0	0	0	0	0	0	0	0	0	0	0	0	0	0	0	0	0	0	0	0	0	0	0	0
SV2055	0	0	0	0	0	0	0	0	0	0	0	0	0	0	0	0	0	0	0	0	0	0	0	0	0	0	0	0	0	0	0	0	0	0	0	0	0	0	0	0	0	0	0	0	0	0	0	0	0
SV2056	0	0	0	0	0	0	0	0	0	0	0	0	0	0	0	0	0	0	0	0	0	0	0	0	0	0	0	0	0	0	0	0	0	0	0	0	0	0	0	0	0	0	0	0	0	0	0	0	0
SV2057	0	0	0	0	0	0	0	0	0	0	0	0	0	0	0	0	0	0	0	0	0	0	0	0	0	0	0	0	0	0	0	0	0	0	0	0	0	0	0	0	0	0	0	0	0	0	0	0	0
SV2058	0	0	0	0	0	0	0	0	0	0	0	0	0	0	0	0	0	0	0	0	0	0	0	0	0	0	0	0	0	0	0	0	0	0	0	0	0	0	0	0	0	0	0	0	0	0	0	0	0
SV2059	0	0	0	0	0	0	0	0	0	0	0	0	0	0	0	0	0	0	0	0	0	0	0	0	0	0	0	0	0	0	0	0	0	0	0	0	0	0	0	0	0	0	0	0	0	0	0	0	0
SV2060	0	0	0	0	0	0	0	0	0	0	0	0	0	0	0	0	0	0	0	0	0	0	0	0	0	0	0	0	0	0	0	0	0	0	0	0	0	0	0	0	0	0	0	0	0	0	0	0	0
SV2061	0	0	0	0	0	0	0	0	0	0	0	0	0	0	0	0	0	0	0	0	0	0	0	0	0	0	0	0	0	0	0	0	0	0	0	0	0	0	0	0	0	0	0	0	0	0	0	0	0
SV2062	0	0	0	3	0	0	0	0	0	0	0	0	0	0	0	0	0	0	0	0	0	0	0	0	0	0	0	0	0	0	0	0	0	0	0	0	0	0	0	0	0	0	0	0	0	0	0	0	0
SV2063	0	0	0	0	0	0	0	2	0	0	0	0	0	0	0	0	0	0	0	0	0	0	0	0	0	0	0	0	0	0	0	0	0	0	0	0	0	0	0	0	0	0	0	0	0	0	0	0	0
SV2064	0	0	0	0	0	0	2	0	0	0	0	0	0	0	0	0	0	0	0	0	0	0	0	0	0	0	0	0	0	0	0	0	0	0	0	0	0	0	0	0	0	0	0	0	0	0	0	0	0
SV2065	0	0	0	0	0	0	0	0	0	0	0	0	1	0	0	0	0	0	0	0	0	0	0	0	0	0	0	0	0	0	0	0	0	0	0	0	0	0	0	0	0	0	0	0	0	0	0	0	0
SV2066	0	0	0	0	0	0	0	0	0	0	0	0	0	0	3	0	0	0	0	0	0	0	0	0	0	0	0	0	0	0	0	0	0	0	0	0	0	0	0	0	0	0	0	0	0	0	0	0	0
SV2067	0	0	0	0	0	0	0	0	0	0	0	0	0	0	2	0	0	0	0	0	0	0	0	0	0	0	0	0	0	0	0	0	0	0	0	0	0	0	0	0	0	0	0	0	0	0	0	0	0
SV2068	0	0	0	0	0	0	0	0	0	0	0	0	0	0	2	0	0	0	0	0	0	0	0	0	0	0	0	0	0	0	0	0	0	0	0	0	0	0	0	0	0	0	0	0	0	0	0	0	0
SV2076	0	0	0	0	0	0	0	0	0	0	0	0	0	0	0	0	0	0	2	0	0	0	0	0	0	0	0	0	0	0	0	0	0	0	0	0	0	0	0	0	0	0	0	0	0	0	0	0	0
SV2077	0	0	0	0	0	0	0	0	0	0	0	0	0	0	0	0	0	0	0	0	0	0	0	0	0	0	1	0	0	0	0	0	0	0	0	0	0	0	0	0	0	0	0	0	0	0	0	0	0
SV2078	0	0	0	0	0	0	0	0	0	0	0	0	0	0	0	0	0	0	0	0	0	0	0	0	0	0	0	1	0	0	0	0	0	0	0	0	0	0	0	0	0	0	0	0	0	0	0	0	0
SV2079	0	0	0	0	0	0	0	0	0	0	0	0	0	0	0	0	0	0	0	0	0	0	0	0	0	0	0	0	0	0	1	0	0	0	0	0	0	0	0	0	0	0	0	0	0	0	0	0	0
SV2080	0	0	0	0	0	0	0	0	0	0	0	0	0	0	0	0	0	0	0	0	0	0	0	0	0	0	0	0	0	0	0	0	1	0	0	0	0	0	0	0	0	0	0	0	0	0	0	0	0
SV2081	0	0	0	0	0	0	0	0	0	0	0	0	0	0	0	0	0	0	0	0	0	0	0	0	0	0	0	0	0	0	0	0	0	0	0	0	0	0	0	0	0	0	0	0	0	0	0	0	0
SV2082	0	0	0	0	0	0	0	0	0	0	0	0	0	0	0	0	0	0	0	0	0	0	0	0	0	0	0	0	0	0	0	0	0	0	0	0	0	0	0	0	0	0	0	0	0	0	0	0	0
SV2084	0	0	0	0	0	0	0	0	0	0	0	0	0	0	0	0	0	0	0	0	0	0	0	0	0	0	0	0	0	0	0	0	0	0	0	0	0	0	0	0	0	0	0	0	0	0	0	0	0
SV2085	0	0	0	0	0	0	0	0	0	0	0	0	0	0	0	0	0	0	0	0	0	0	0	0	0	0	0	0	0	0	0	0	0	0	0	0	0	0	0	0	0	0	0	0	0	0	0	0	0
SV2086	0	0	0	0	0	0	0	0	0	0	0	0	0	0	0	0	0	0	0	0	0	0	0	0	0	0	0	0	0	0	0	0	0	0	0	0	0	0	0	0	0	0	0	0	0	0	0	0	0
SV2087	0	0	2	0	0	0	0	0	0	0	0	0	0	0	0	0	0	0	0	0	0	0	0	0	0	0	0	0	0	0	0	0	0	0	0	0	0	0	0	0	0	0	0	0	0	0	0	0	0
SV2088	0	0	0	0	0	1	0	0	0	0	0	0	0	0	0	0	0	0	0	0	0	0	0	0	0	0	0	0	0	0	0	0	0	0	0	0	0	0	0	0	0	0	0	0	0	0	0	0	0
SV2089	0	0	0	0	0	0	0	0	0	0	0	0	0	0	2	0	0	0	0	0	0	0	0	0	0	0	0	0	0	0	0	0	0	0	0	0	0	0	0	0	0	0	0	0	0	0	0	0	0
SV2098	0	0	0	0	0	0	0	0	0	0	0	0	0	0	0	0	0	0	0	0	0	0	0	0	0	0	0	0	0	0	0	0	0	0	1	0	0	0	0	0	0	0	0	0	0	0	0	0	0
SV2099	0	0	0	0	0	0	0	0	0	0	0	0	0	0	0	0	0	0	0	0	0	0	0	0	0	0	0	0	0	0	0	0	0	0	0	0	0	0	0	0	0	0	0	0	0	0	1	0	0
SV2100	0	0	0	0	0	0	0	0	0	0	0	0	0	0	0	0	0	0	0	0	0	0	0	0	0	0	0	0	0	0	0	0	0	0	0	0	0	0	0	0	0	0	0	0	0	0	0	0	0
SV2101	0	0	0	0	0	0	0	0	0	0	0	0	0	0	0	0	0	0	0	0	0	0	0	0	0	0	0	0	0	0	0	0	0	0	0	0	0	0	0	0	0	0	0	0	0	0	0	0	0
SV2103	0	0	0	0	0	0	0	0	0	0	0	0	0	0	0	0	0	0	0	0	0	0	0	0	0	0	0	0	0	0	0	0	0	0	0	0	0	0	0	0	0	0	0	0	0	0	0	0	0
SV2104	0	0	0	0	0	0	0	0	0	0	0	0	0	0	0	0	0	0	0	0	0	0	0	0	0	0	0	0	0	0	0	0	0	0	0	0	0	0	0	0	0	0	0	0	0	0	0	0	0
SV2105	0	0	0	0	0	0	0	0	0	0	1	0	0	0	0	0	0	0	0	0	0	0	0	0	0	0	0	0	0	0	0	0	0	0	0	0	0	0	0	0	0	0	0	0	0	0	0	0	0
SV2106	0	0	0	0	0	0	0	0	0	0	0	0	0	0	1	0	0	0	0	0	0	0	0	0	0	0	0	0	0	0	0	0	0	0	0	0	0	0	0	0	0	0	0	0	0	0	0	0	0
[truncated: 74 more columns]

## Sheet: Supplementary Table 8
Rarefied ASV table of the 16S gene sequencing data (V1/V2) of donor faecal samples
mouse	donor_G1	donor_G2	donor_G3	donor_G4	donor_G5	donor_G6	donor_G7	donor_G8
species	human	human	human	human	human	human	human	human
timepoint	donor	donor	donor	donor	donor	donor	donor	donor
group	donor G1	donor G2	donor G3	donor G4	donor G5	donor G6	donor G7	donor G8	SV	Kingdom	Phylum	Class	Order	Family	Genus
SV19	0	0	0	0	0	229	0	0	SV19	K_Bacteria	P_Firmicutes	C_Bacilli	O_Lactobacillales	F_Enterococcaceae	G_Enterococcus
SV65	30	5	0	0	0	24	0	41	SV65	K_Bacteria	P_Proteobacteria	C_Gammaproteobacteria	O_Enterobacterales	F_Enterobacteriaceae	G_Escherichia-Shigella
SV77	65	24	107	219	82	853	180	61	SV77	K_Bacteria	P_Firmicutes	C_Clostridia	O_Peptostreptococcales-Tissierellales	F_Peptostreptococcaceae	G_Romboutsia
SV93	1773	0	0	0	0	0	0	0	SV93	K_Bacteria	P_Firmicutes	C_Clostridia	O_Oscillospirales	F_Ruminococcaceae	G_Faecalibacterium
SV99	0	0	0	26	0	28	0	0	SV99	K_Bacteria	P_Bacteroidota	C_Bacteroidia	O_Bacteroidales	F_Bacteroidaceae	G_Bacteroides
SV105	194	16	0	0	481	394	63	3	SV105	K_Bacteria	P_Firmicutes	C_Bacilli	O_Erysipelotrichales	F_Erysipelotrichaceae	G_Turicibacter
SV112	0	0	0	0	0	124	0	0	SV112	K_Bacteria	P_Firmicutes	C_Clostridia	O_Oscillospirales	F_Ruminococcaceae	G_Faecalibacterium
SV114	0	0	0	0	182	0	0	0	SV114	K_Bacteria	P_Bacteroidota	C_Bacteroidia	O_Bacteroidales	F_Bacteroidaceae	G_Bacteroides
SV122	0	91	0	0	0	0	0	0	SV122	K_Bacteria	P_Proteobacteria	C_Gammaproteobacteria	O_Burkholderiales	F_Sutterellaceae	G_Sutterella
SV126	202	0	45	0	261	0	14	0	SV126	K_Bacteria	P_Proteobacteria	C_Gammaproteobacteria	O_Enterobacterales	F_Enterobacteriaceae	G_Escherichia-Shigella
SV129	328	0	0	0	0	0	0	0	SV129	K_Bacteria	P_Proteobacteria	C_Gammaproteobacteria	O_Burkholderiales	F_Sutterellaceae	G_Sutterella
SV138	911	0	0	0	0	217	0	1565	SV138	K_Bacteria	P_Proteobacteria	C_Gammaproteobacteria	O_Enterobacterales	F_Morganellaceae	G_Proteus
SV141	0	0	0	0	1418	43	3	0	SV141	K_Bacteria	P_Firmicutes	C_Clostridia	O_Oscillospirales	F_Ruminococcaceae	G_Faecalibacterium
SV159	0	0	17	46	34	211	149	0	SV159	K_Bacteria	P_Firmicutes	C_Clostridia	O_Peptostreptococcales-Tissierellales	F_Peptostreptococcaceae	G_Romboutsia
SV171	0	57	0	0	0	0	0	0	SV171	K_Bacteria	P_Proteobacteria	C_Gammaproteobacteria	O_Burkholderiales	F_Sutterellaceae	G_Sutterella
SV183	0	2608	0	0	0	0	0	0	SV183	K_Bacteria	P_Bacteroidota	C_Bacteroidia	O_Bacteroidales	F_Prevotellaceae	G_Prevotella_7
SV206	21	9	32	71	37	177	46	10	SV206	K_Bacteria	P_Firmicutes	C_Clostridia	O_Peptostreptococcales-Tissierellales	F_Peptostreptococcaceae	G_Romboutsia
SV212	9	0	0	0	12	136	3	41	SV212	K_Bacteria	P_Proteobacteria	C_Gammaproteobacteria	O_Enterobacterales	F_Enterobacteriaceae	G_Escherichia-Shigella
SV215	0	0	0	0	0	58	0	0	SV215	K_Bacteria	P_Firmicutes	C_Clostridia	O_Oscillospirales	F_Ruminococcaceae	G_Faecalibacterium
SV217	0	0	0	0	0	58	0	0	SV217	K_Bacteria	P_Firmicutes	C_Clostridia	O_Oscillospirales	F_Ruminococcaceae	G_Faecalibacterium
SV230	111	0	0	0	0	0	0	0	SV230	K_Bacteria	P_Proteobacteria	C_Gammaproteobacteria	O_Burkholderiales	F_Sutterellaceae	G_Sutterella
SV232	0	0	0	0	27	0	0	0	SV232	K_Bacteria	P_Bacteroidota	C_Bacteroidia	O_Bacteroidales	F_Bacteroidaceae	G_Bacteroides
SV235	0	0	0	14	70	0	12	0	SV235	K_Bacteria	P_Firmicutes	C_Bacilli	O_Erysipelotrichales	F_Erysipelotrichaceae	G_Turicibacter
SV237	477	4	89	0	19	0	12	2	SV237	K_Bacteria	P_Firmicutes	C_Bacilli	O_Erysipelotrichales	F_Erysipelatoclostridiaceae	G_Erysipelatoclostridium
SV241	157	0	0	0	100	0	0	0	SV241	K_Bacteria	P_Proteobacteria	C_Gammaproteobacteria	O_Enterobacterales	F_Enterobacteriaceae	G_Escherichia-Shigella
SV244	28	0	0	0	16	181	39	0	SV244	K_Bacteria	P_Firmicutes	C_Clostridia	O_Peptostreptococcales-Tissierellales	F_Peptostreptococcaceae	G_Romboutsia
SV246	0	247	0	0	0	0	0	0	SV246	K_Bacteria	P_Firmicutes	C_Bacilli	O_Erysipelotrichales	F_Erysipelotrichaceae	G_Holdemanella
SV250	0	0	0	0	0	170	64	11	SV250	K_Bacteria	P_Firmicutes	C_Clostridia	O_Peptostreptococcales-Tissierellales	F_Peptostreptococcaceae	G_Romboutsia
SV256	0	0	0	122	86	0	21	587	SV256	K_Bacteria	P_Firmicutes	C_Bacilli	O_Lactobacillales	F_Streptococcaceae	G_Streptococcus
SV259	0	0	0	58	0	0	111	10	SV259	K_Bacteria	P_Firmicutes	C_Clostridia	O_Lachnospirales	F_Lachnospiraceae	G_Blautia
SV268	179	15	0	0	13	137	0	9	SV268	K_Bacteria	P_Firmicutes	C_Clostridia	O_Clostridiales	F_Clostridiaceae	G_Clostridium sensu stricto 1
SV274	0	247	443	0	136	0	555	0	SV274	K_Bacteria	P_Firmicutes	C_Clostridia	O_Oscillospirales	F_Ruminococcaceae	G_Faecalibacterium
SV275	0	0	0	0	12	0	0	100	SV275	K_Bacteria	P_Firmicutes	C_Clostridia	O_Lachnospirales	F_Lachnospiraceae	unclassified_F_Lachnospiraceae
SV280	0	11	0	0	0	0	66	0	SV280	K_Bacteria	P_Firmicutes	C_Clostridia	O_Lachnospirales	F_Lachnospiraceae	G_Blautia
SV282	0	0	0	0	10	155	29	0	SV282	K_Bacteria	P_Firmicutes	C_Clostridia	O_Peptostreptococcales-Tissierellales	F_Peptostreptococcaceae	G_Romboutsia
SV285	0	0	0	0	33	0	0	0	SV285	K_Bacteria	P_Bacteroidota	C_Bacteroidia	O_Bacteroidales	F_Bacteroidaceae	G_Bacteroides
SV286	0	0	0	1251	26	0	0	0	SV286	K_Bacteria	P_Bacteroidota	C_Bacteroidia	O_Bacteroidales	F_Rikenellaceae	G_Alistipes
SV289	0	0	0	0	0	288	0	0	SV289	K_Bacteria	P_Firmicutes	C_Clostridia	O_Peptostreptococcales-Tissierellales	F_Peptostreptococcaceae	G_Romboutsia
SV297	0	0	0	0	38	0	0	0	SV297	K_Bacteria	P_Bacteroidota	C_Bacteroidia	O_Bacteroidales	F_Bacteroidaceae	G_Bacteroides
SV299	0	306	0	0	0	0	0	0	SV299	K_Bacteria	P_Firmicutes	C_Bacilli	O_Erysipelotrichales	F_Erysipelotrichaceae	G_Holdemanella
SV303	99	0	0	119	70	41	0	423	SV303	K_Bacteria	P_Firmicutes	C_Clostridia	O_Lachnospirales	F_Lachnospiraceae	G_Anaerostipes
SV305	9	11	0	7	1	0	114	8	SV305	K_Bacteria	P_Firmicutes	C_Clostridia	O_Lachnospirales	F_Lachnospiraceae	G_Blautia
SV306	43	0	0	0	0	0	0	195	SV306	K_Bacteria	P_Firmicutes	C_Clostridia	O_Oscillospirales	F_Ruminococcaceae	G_Incertae Sedis
SV308	0	0	0	97	21	53	15	22	SV308	K_Bacteria	P_Firmicutes	C_Clostridia	O_Peptostreptococcales-Tissierellales	F_Peptostreptococcaceae	G_Romboutsia
SV315	269	0	0	0	0	0	0	0	SV315	K_Bacteria	P_Firmicutes	C_Clostridia	O_Oscillospirales	F_Ruminococcaceae	G_Faecalibacterium
SV322	0	0	0	0	35	0	0	0	SV322	K_Bacteria	P_Bacteroidota	C_Bacteroidia	O_Bacteroidales	F_Bacteroidaceae	G_Bacteroides
SV326	0	0	0	0	0	256	0	0	SV326	K_Bacteria	P_Proteobacteria	C_Gammaproteobacteria	O_Enterobacterales	F_Enterobacteriaceae	G_Escherichia-Shigella
SV339	0	0	56	108	0	20	558	0	SV339	K_Bacteria	P_Firmicutes	C_Bacilli	O_Lactobacillales	F_Streptococcaceae	G_Streptococcus
SV341	0	0	0	0	0	143	0	0	SV341	K_Bacteria	P_Firmicutes	C_Clostridia	O_Peptostreptococcales-Tissierellales	F_Peptostreptococcaceae	G_Romboutsia
SV344	0	0	0	0	0	0	102	0	SV344	K_Bacteria	P_Bacteroidota	C_Bacteroidia	O_Bacteroidales	F_Bacteroidaceae	G_Bacteroides
SV347	0	0	169	0	0	0	0	0	SV347	K_Bacteria	P_Firmicutes	C_Clostridia	O_Lachnospirales	F_Lachnospiraceae	G_Blautia
SV351	2	253	0	0	0	0	0	0	SV351	K_Bacteria	P_Firmicutes	C_Clostridia	O_Oscillospirales	F_Ruminococcaceae	G_Ruminococcus
SV352	35	0	0	0	45	79	62	0	SV352	K_Bacteria	P_Firmicutes	C_Clostridia	O_Peptostreptococcales-Tissierellales	F_Peptostreptococcaceae	G_Romboutsia
SV357	0	0	0	0	204	11	0	0	SV357	K_Bacteria	P_Firmicutes	C_Bacilli	O_Lactobacillales	F_Lactobacillaceae	G_Ligilactobacillus
SV363	0	0	0	0	0	0	0	62	SV363	K_Bacteria	P_Firmicutes	C_Bacilli	O_Lactobacillales	F_Streptococcaceae	G_Streptococcus
SV371	0	0	0	0	135	0	0	0	SV371	K_Bacteria	P_Bacteroidota	C_Bacteroidia	O_Bacteroidales	F_Rikenellaceae	G_Alistipes
SV372	0	6	0	0	0	0	35	0	SV372	K_Bacteria	P_Firmicutes	C_Clostridia	O_Lachnospirales	F_Lachnospiraceae	G_Blautia
SV377	0	0	0	0	55	0	0	0	SV377	K_Bacteria	P_Bacteroidota	C_Bacteroidia	O_Bacteroidales	F_Prevotellaceae	G_Paraprevotella
SV386	0	0	0	0	259	0	0	0	SV386	K_Bacteria	P_Firmicutes	C_Bacilli	O_Lactobacillales	F_Lactobacillaceae	G_Ligilactobacillus
SV400	126	9	96	0	34	81	30	17	SV400	K_Bacteria	P_Firmicutes	C_Clostridia	O_Peptostreptococcales-Tissierellales	F_Peptostreptococcaceae	G_Intestinibacter
SV401	0	0	0	0	0	126	0	0	SV401	K_Bacteria	P_Firmicutes	C_Clostridia	O_Peptostreptococcales-Tissierellales	F_Peptostreptococcaceae	G_Romboutsia
SV405	0	0	0	0	0	58	0	0	SV405	K_Bacteria	P_Firmicutes	C_Bacilli	O_Lactobacillales	F_Enterococcaceae	G_Enterococcus
SV407	0	0	1312	0	0	0	0	0	SV407	K_Bacteria	P_Firmicutes	C_Clostridia	O_Oscillospirales	F_Ruminococcaceae	G_Faecalibacterium
SV412	0	0	0	0	0	164	0	0	SV412	K_Bacteria	P_Firmicutes	C_Clostridia	O_Peptostreptococcales-Tissierellales	F_Peptostreptococcaceae	G_Romboutsia
SV417	0	0	0	0	0	0	34	0	SV417	K_Bacteria	P_Firmicutes	C_Bacilli	O_Lactobacillales	F_Enterococcaceae	G_Enterococcus
SV420	0	1	0	524	0	0	212	0	SV420	K_Bacteria	P_Firmicutes	C_Clostridia	O_Lachnospirales	F_Lachnospiraceae	G_Blautia
SV423	0	0	0	0	11	0	30	0	SV423	K_Bacteria	P_Firmicutes	C_Clostridia	O_Peptostreptococcales-Tissierellales	F_Peptostreptococcaceae	G_Romboutsia
SV429	0	0	0	0	128	0	90	0	SV429	K_Bacteria	P_Actinobacteriota	C_Coriobacteriia	O_Coriobacteriales	F_Coriobacteriaceae	G_Collinsella
SV434	0	0	0	0	0	97	0	0	SV434	K_Bacteria	P_Firmicutes	C_Clostridia	O_Peptostreptococcales-Tissierellales	F_Peptostreptococcaceae	G_Romboutsia
SV435	0	0	0	0	0	0	0	309	SV435	K_Bacteria	P_Firmicutes	C_Clostridia	O_Lachnospirales	F_Lachnospiraceae	G_Anaerostipes
SV436	0	0	0	0	0	0	40	0	SV436	K_Bacteria	P_Firmicutes	C_Clostridia	O_Peptostreptococcales-Tissierellales	F_Peptostreptococcaceae	G_Romboutsia
SV439	65	0	21	38	19	24	7	7	SV439	K_Bacteria	P_Firmicutes	C_Clostridia	O_Peptostreptococcales-Tissierellales	F_Peptostreptococcaceae	G_Romboutsia
SV443	0	0	0	10	0	0	59	22	SV443	K_Bacteria	P_Firmicutes	C_Clostridia	O_Lachnospirales	F_Lachnospiraceae	G_Blautia
SV444	0	222	0	0	13	0	184	0	SV444	K_Bacteria	P_Actinobacteriota	C_Coriobacteriia	O_Coriobacteriales	F_Coriobacteriaceae	G_Collinsella
SV448	0	0	0	0	0	0	37	0	SV448	K_Bacteria	P_Firmicutes	C_Clostridia	O_Peptostreptococcales-Tissierellales	F_Peptostreptococcaceae	G_Romboutsia
SV459	94	0	83	0	16	56	9	4	SV459	K_Bacteria	P_Firmicutes	C_Clostridia	O_Peptostreptococcales-Tissierellales	F_Peptostreptococcaceae	G_Intestinibacter
SV464	0	0	386	768	0	0	0	0	SV464	K_Bacteria	P_Firmicutes	C_Negativicutes	O_Veillonellales-Selenomonadales	F_Veillonellaceae	G_Dialister
SV486	0	0	0	254	0	0	0	0	SV486	K_Bacteria	P_Firmicutes	C_Clostridia	O_Eubacteriales	F_Eubacteriaceae	G_Eubacterium
SV491	0	0	0	0	0	278	0	0	SV491	K_Bacteria	P_Proteobacteria	C_Gammaproteobacteria	O_Enterobacterales	F_Enterobacteriaceae	G_Escherichia-Shigella
SV499	0	229	0	0	0	0	192	0	SV499	K_Bacteria	P_Firmicutes	C_Clostridia	O_Oscillospirales	F_Ruminococcaceae	G_Faecalibacterium
SV503	0	0	0	0	0	0	41	0	SV503	K_Bacteria	P_Bacteroidota	C_Bacteroidia	O_Bacteroidales	F_Bacteroidaceae	G_Bacteroides
SV505	0	0	0	0	0	0	0	335	SV505	K_Bacteria	P_Firmicutes	C_Bacilli	O_Erysipelotrichales	F_Erysipelatoclostridiaceae	G_Sharpea
SV507	0	85	58	0	130	22	54	0	SV507	K_Bacteria	P_Firmicutes	C_Clostridia	O_Oscillospirales	F_Ruminococcaceae	G_Faecalibacterium
SV528	0	0	0	0	0	0	0	289	SV528	K_Bacteria	P_Actinobacteriota	C_Coriobacteriia	O_Coriobacteriales	F_Atopobiaceae	G_Olsenella
SV532	0	399	0	0	0	0	0	0	SV532	K_Bacteria	P_Firmicutes	C_Clostridia	O_Oscillospirales	F_Ruminococcaceae	G_Faecalibacterium
SV538	0	0	0	0	0	0	0	244	SV538	K_Bacteria	P_Proteobacteria	C_Gammaproteobacteria	O_Enterobacterales	F_Morganellaceae	G_Proteus
SV541	0	0	0	0	19	0	14	0	SV541	K_Bacteria	P_Firmicutes	C_Clostridia	O_Peptostreptococcales-Tissierellales	F_Peptostreptococcaceae	G_Romboutsia
SV548	0	0	137	0	0	0	0	80	SV548	K_Bacteria	P_Firmicutes	C_Clostridia	O_Lachnospirales	F_Lachnospiraceae	G_Sellimonas
SV550	0	9	0	0	10	39	252	0	SV550	K_Bacteria	P_Firmicutes	C_Clostridia	O_Oscillospirales	F_Ruminococcaceae	G_Faecalibacterium
SV552	0	234	0	0	0	0	0	0	SV552	K_Bacteria	P_Firmicutes	C_Clostridia	O_Lachnospirales	F_Lachnospiraceae	G_Agathobacter
SV555	0	0	646	0	22	0	0	0	SV555	K_Bacteria	P_Firmicutes	C_Clostridia	O_Lachnospirales	F_Lachnospiraceae	G_[Ruminococcus] torques group
SV561	0	0	0	0	4	0	163	0	SV561	K_Bacteria	P_Actinobacteriota	C_Coriobacteriia	O_Coriobacteriales	F_Coriobacteriaceae	G_Collinsella
SV565	0	16	538	0	0	0	36	0	SV565	K_Bacteria	P_Firmicutes	C_Clostridia	O_Oscillospirales	F_Ruminococcaceae	G_Faecalibacterium
SV568	0	0	0	0	0	167	1	17	SV568	K_Bacteria	P_Proteobacteria	C_Gammaproteobacteria	O_Enterobacterales	F_Enterobacteriaceae	unclassified_F_Enterobacteriaceae
SV571	0	0	57	0	39	0	186	0	SV571	K_Bacteria	P_Firmicutes	C_Clostridia	O_Oscillospirales	F_Ruminococcaceae	G_Faecalibacterium
SV580	0	8	0	0	42	0	170	0	SV580	K_Bacteria	P_Firmicutes	C_Bacilli	O_Erysipelotrichales	F_Erysipelatoclostridiaceae	G_Erysipelotrichaceae UCG-003
SV582	0	7	0	0	0	0	0	217	SV582	K_Bacteria	P_Firmicutes	C_Clostridia	O_Lachnospirales	F_Lachnospiraceae	G_Blautia
SV596	0	0	0	0	35	0	0	0	SV596	K_Bacteria	P_Firmicutes	C_Clostridia	O_Lachnospirales	F_Lachnospiraceae	G_Blautia
SV600	0	0	0	0	0	133	0	46	SV600	K_Bacteria	P_Proteobacteria	C_Gammaproteobacteria	O_Enterobacterales	F_Enterobacteriaceae	G_Escherichia-Shigella
SV604	0	0	0	0	0	0	35	0	SV604	K_Bacteria	P_Bacteroidota	C_Bacteroidia	O_Bacteroidales	F_Bacteroidaceae	G_Bacteroides
SV623	0	0	0	196	0	0	0	0	SV623	K_Bacteria	P_Firmicutes	C_Clostridia	O_Oscillospirales	F_Ruminococcaceae	unclassified_F_Ruminococcaceae
SV633	0	0	0	0	39	0	0	0	SV633	K_Bacteria	P_Bacteroidota	C_Bacteroidia	O_Bacteroidales	F_Barnesiellaceae	G_Barnesiella
SV647	178	0	0	0	0	0	0	0	SV647	K_Bacteria	P_Proteobacteria	C_Gammaproteobacteria	O_Enterobacterales	F_Morganellaceae	G_Proteus
SV652	0	0	0	0	0	0	0	201	SV652	K_Bacteria	P_Firmicutes	C_Clostridia	O_Lachnospirales	F_Lachnospiraceae	G_Blautia
SV655	21	0	0	0	0	0	55	0	SV655	K_Bacteria	P_Firmicutes	C_Clostridia	O_Lachnospirales	F_Lachnospiraceae	G_Blautia
SV659	95	0	0	0	3	33	0	0	SV659	K_Bacteria	P_Actinobacteriota	C_Coriobacteriia	O_Coriobacteriales	F_Eggerthellaceae	G_Eggerthella
SV667	0	0	498	0	0	0	0	0	SV667	K_Bacteria	P_Firmicutes	C_Clostridia	O_Oscillospirales	F_Ruminococcaceae	G_Faecalibacterium
SV670	0	0	0	0	51	0	0	0	SV670	K_Bacteria	P_Firmicutes	C_Clostridia	O_Lachnospirales	F_Lachnospiraceae	G_Blautia
SV671	19	0	81	0	0	0	155	0	SV671	K_Bacteria	P_Firmicutes	C_Clostridia	O_Oscillospirales	F_Ruminococcaceae	G_Faecalibacterium
SV680	0	0	0	346	0	0	18	2	SV680	K_Bacteria	P_Firmicutes	C_Clostridia	O_Lachnospirales	F_Lachnospiraceae	G_Blautia
SV684	64	0	0	0	0	0	0	0	SV684	K_Bacteria	P_Proteobacteria	C_Gammaproteobacteria	O_Enterobacterales	F_Enterobacteriaceae	G_Escherichia-Shigella
SV697	154	0	15	0	0	0	0	0	SV697	K_Bacteria	P_Proteobacteria	C_Gammaproteobacteria	O_Enterobacterales	F_Enterobacteriaceae	G_Escherichia-Shigella
SV700	0	27	0	0	133	0	5	0	SV700	K_Bacteria	P_Firmicutes	C_Clostridia	O_Oscillospirales	F_Ruminococcaceae	G_Faecalibacterium
SV707	0	0	0	0	9	0	174	0	SV707	K_Bacteria	P_Firmicutes	C_Clostridia	O_Oscillospirales	F_Ruminococcaceae	G_Faecalibacterium
SV723	0	0	0	0	0	0	0	159	SV723	K_Bacteria	P_Actinobacteriota	C_Coriobacteriia	O_Coriobacteriales	F_Coriobacteriaceae	G_Collinsella
SV728	0	144	0	0	0	0	0	0	SV728	K_Bacteria	P_Firmicutes	C_Clostridia	O_Lachnospirales	F_Lachnospiraceae	G_Agathobacter
SV740	0	0	0	281	0	0	97	0	SV740	K_Bacteria	P_Firmicutes	C_Clostridia	O_Lachnospirales	F_Lachnospiraceae	G_Blautia
SV743	0	0	0	0	0	0	31	0	SV743	K_Bacteria	P_Firmicutes	C_Clostridia	O_Peptostreptococcales-Tissierellales	F_Peptostreptococcaceae	G_Romboutsia
SV746	0	0	0	0	0	113	0	0	SV746	K_Bacteria	P_Firmicutes	C_Bacilli	O_Lactobacillales	F_Enterococcaceae	G_Enterococcus
SV749	0	0	0	0	0	0	31	3	SV749	K_Bacteria	P_Firmicutes	C_Clostridia	O_Lachnospirales	F_Lachnospiraceae	G_Dorea
SV751	140	0	0	0	0	0	0	0	SV751	K_Bacteria	P_Proteobacteria	C_Gammaproteobacteria	O_Enterobacterales	F_Enterobacteriaceae	G_Escherichia-Shigella
SV764	0	0	28	0	12	21	8	0	SV764	K_Bacteria	P_Firmicutes	C_Clostridia	O_Peptostreptococcales-Tissierellales	F_Peptostreptococcaceae	G_Romboutsia
SV774	0	0	0	0	0	184	0	0	SV774	K_Bacteria	P_Firmicutes	C_Bacilli	O_Staphylococcales	F_Gemellaceae	G_Gemella
SV784	0	0	0	0	110	0	0	0	SV784	K_Bacteria	P_Firmicutes	C_Clostridia	O_Oscillospirales	F_[Eubacterium] coprostanoligenes group	unclassified_F_[Eubacterium] coprostanoligenes group
SV787	0	0	0	0	0	0	0	136	SV787	K_Bacteria	P_Firmicutes	C_Bacilli	O_Lactobacillales	F_Lactobacillaceae	G_Limosilactobacillus
SV790	0	0	0	0	0	0	146	0	SV790	K_Bacteria	P_Firmicutes	C_Clostridia	O_Peptostreptococcales-Tissierellales	F_Peptostreptococcaceae	G_Peptostreptococcus
SV805	0	0	0	0	90	57	0	0	SV805	K_Bacteria	P_Firmicutes	C_Bacilli	O_Erysipelotrichales	F_Erysipelatoclostridiaceae	G_Erysipelotrichaceae UCG-003
SV812	0	0	0	0	52	0	0	0	SV812	K_Bacteria	P_Firmicutes	C_Bacilli	O_Lactobacillales	F_Lactobacillaceae	G_Ligilactobacillus
SV813	147	0	0	0	0	0	0	0	SV813	K_Bacteria	P_Proteobacteria	C_Gammaproteobacteria	O_Enterobacterales	F_Morganellaceae	G_Proteus
SV827	0	0	0	0	0	0	128	0	SV827	K_Bacteria	P_Firmicutes	C_Clostridia	O_Oscillospirales	F_Ruminococcaceae	G_Faecalibacterium
SV835	0	0	0	0	0	62	0	0	SV835	K_Bacteria	P_Proteobacteria	C_Gammaproteobacteria	O_Enterobacterales	F_Enterobacteriaceae	G_Escherichia-Shigella
SV837	0	0	0	238	0	0	0	0	SV837	K_Bacteria	P_Firmicutes	C_Clostridia	O_Lachnospirales	F_Lachnospiraceae	G_Blautia
SV839	0	0	0	0	0	0	0	134	SV839	K_Bacteria	P_Firmicutes	C_Clostridia	O_Lachnospirales	F_Lachnospiraceae	G_Blautia
SV843	0	0	0	134	0	0	0	0	SV843	K_Bacteria	P_Firmicutes	C_Clostridia	O_Lachnospirales	F_Lachnospiraceae	unclassified_F_Lachnospiraceae
SV863	0	161	0	0	0	0	0	0	SV863	K_Bacteria	P_Firmicutes	C_Clostridia	O_Oscillospirales	F_Ruminococcaceae	G_Faecalibacterium
SV864	0	0	166	0	0	0	0	0	SV864	K_Bacteria	P_Firmicutes	C_Clostridia	O_Lachnospirales	F_Lachnospiraceae	G_Fusicatenibacter
SV866	0	0	0	0	0	0	0	127	SV866	K_Bacteria	P_Firmicutes	C_Clostridia	O_Lachnospirales	F_Lachnospiraceae	G_Anaerostipes
SV881	0	0	90	0	0	0	0	0	SV881	K_Bacteria	P_Firmicutes	C_Clostridia	O_Lachnospirales	F_Lachnospiraceae	G_Lachnoclostridium
SV886	0	0	0	0	0	100	0	0	SV886	K_Bacteria	P_Proteobacteria	C_Gammaproteobacteria	O_Enterobacterales	F_Erwiniaceae	G_Incertae Sedis
SV889	0	0	0	0	0	0	0	107	SV889	K_Bacteria	P_Firmicutes	C_Clostridia	O_Lachnospirales	F_Lachnospiraceae	G_Blautia
SV910	0	0	0	0	0	0	0	76	SV910	K_Bacteria	P_Actinobacteriota	C_Coriobacteriia	O_Coriobacteriales	F_Eggerthellaceae	G_Slackia
SV913	52	0	0	35	3	10	5	0	SV913	K_Bacteria	P_Actinobacteriota	C_Coriobacteriia	O_Coriobacteriales	F_Eggerthellaceae	G_Eggerthella
SV938	0	0	0	130	0	0	10	9	SV938	K_Bacteria	P_Firmicutes	C_Clostridia	O_Lachnospirales	F_Lachnospiraceae	G_Blautia
SV940	0	0	0	0	0	0	0	114	SV940	K_Bacteria	P_Firmicutes	C_Bacilli	O_Erysipelotrichales	F_Erysipelatoclostridiaceae	G_Sharpea
SV949	0	0	0	0	0	32	0	0	SV949	K_Bacteria	P_Proteobacteria	C_Gammaproteobacteria	O_Enterobacterales	F_Enterobacteriaceae	unclassified_F_Enterobacteriaceae
SV968	0	0	0	0	0	0	0	91	SV968	K_Bacteria	P_Firmicutes	C_Bacilli	O_Erysipelotrichales	F_Erysipelotrichaceae	unclassified_F_Erysipelotrichaceae
SV994	0	0	0	0	0	0	91	0	SV994	K_Bacteria	P_Firmicutes	C_Clostridia	O_Oscillospirales	F_Ruminococcaceae	G_Faecalibacterium
SV998	0	0	0	0	0	0	82	0	SV998	K_Bacteria	P_Firmicutes	C_Clostridia	O_Oscillospirales	F_Ruminococcaceae	G_Subdoligranulum
SV1001	0	0	0	242	19	0	0	0	SV1001	K_Bacteria	P_Firmicutes	C_Clostridia	O_Lachnospirales	F_Lachnospiraceae	G_Dorea
SV1004	0	0	0	0	0	52	0	0	SV1004	K_Bacteria	P_Firmicutes	C_Bacilli	O_Lactobacillales	F_Enterococcaceae	G_Enterococcus
SV1019	0	0	0	0	0	43	0	0	SV1019	K_Bacteria	P_Proteobacteria	C_Gammaproteobacteria	O_Enterobacterales	F_Enterobacteriaceae	G_Escherichia-Shigella
SV1021	0	0	0	132	0	0	0	0	SV1021	K_Bacteria	P_Firmicutes	C_Clostridia	O_Eubacteriales	F_Eubacteriaceae	G_Eubacterium
SV1028	0	0	0	0	0	0	92	0	SV1028	K_Bacteria	P_Firmicutes	C_Bacilli	O_Lactobacillales	F_Streptococcaceae	G_Streptococcus
SV1033	0	124	0	0	0	0	0	0	SV1033	K_Bacteria	P_Firmicutes	C_Clostridia	O_Oscillospirales	F_Ruminococcaceae	G_Faecalibacterium
SV1037	0	0	0	0	71	0	0	0	SV1037	K_Bacteria	P_Firmicutes	C_Bacilli	O_Erysipelotrichales	F_Erysipelotrichaceae	G_Merdibacter
SV1038	0	0	0	0	0	0	87	0	SV1038	K_Bacteria	P_Firmicutes	C_Clostridia	O_Oscillospirales	F_Ruminococcaceae	G_Faecalibacterium
SV1073	0	120	0	0	0	0	0	0	SV1073	K_Bacteria	P_Firmicutes	C_Bacilli	O_Erysipelotrichales	F_Erysipelatoclostridiaceae	G_Catenibacterium
SV1074	0	0	187	0	0	0	0	0	SV1074	K_Bacteria	P_Firmicutes	C_Clostridia	O_Lachnospirales	F_Lachnospiraceae	G_Blautia
SV1093	0	0	0	0	54	0	0	0	SV1093	K_Bacteria	P_Bacteroidota	C_Bacteroidia	O_Bacteroidales	F_Bacteroidaceae	G_Bacteroides
SV1097	0	0	150	0	0	0	5	0	SV1097	K_Bacteria	P_Firmicutes	C_Bacilli	O_Erysipelotrichales	F_Erysipelotrichaceae	G_Faecalitalea
SV1103	0	0	0	0	0	0	85	0	SV1103	K_Bacteria	P_Actinobacteriota	C_Coriobacteriia	O_Coriobacteriales	F_Eggerthellaceae	unclassified_F_Eggerthellaceae
SV1107	0	0	0	0	0	0	51	0	SV1107	K_Bacteria	P_Firmicutes	C_Clostridia	O_Peptostreptococcales-Tissierellales	F_Family XI	G_Peptoniphilus
SV1112	0	0	204	0	0	0	0	0	SV1112	K_Bacteria	P_Firmicutes	C_Clostridia	O_Oscillospirales	F_Ruminococcaceae	G_Faecalibacterium
SV1119	0	51	46	0	0	23	0	0	SV1119	K_Bacteria	P_Firmicutes	C_Clostridia	O_Lachnospirales	F_Lachnospiraceae	G_Fusicatenibacter
SV1135	0	29	0	0	0	0	0	17	SV1135	K_Bacteria	P_Firmicutes	C_Clostridia	O_Lachnospirales	F_Lachnospiraceae	G_Roseburia
SV1139	0	0	0	0	61	0	0	0	SV1139	K_Bacteria	P_Firmicutes	C_Clostridia	O_Oscillospirales	F_Ruminococcaceae	G_[Eubacterium] siraeum group
SV1145	0	0	0	156	0	0	0	11	SV1145	K_Bacteria	P_Firmicutes	C_Clostridia	O_Lachnospirales	F_Lachnospiraceae	G_Sellimonas
SV1171	0	0	0	0	0	12	45	0	SV1171	K_Bacteria	P_Firmicutes	C_Clostridia	O_Peptostreptococcales-Tissierellales	F_Family XI	G_Peptoniphilus
SV1178	0	83	0	0	0	0	0	0	SV1178	K_Bacteria	P_Firmicutes	C_Negativicutes	O_Acidaminococcales	F_Acidaminococcaceae	G_Acidaminococcus
SV1188	0	0	0	222	0	0	0	0	SV1188	K_Bacteria	P_Firmicutes	C_Clostridia	O_Lachnospirales	F_Lachnospiraceae	G_Blautia
SV1190	0	0	0	0	0	0	63	0	SV1190	K_Bacteria	P_Firmicutes	C_Clostridia	O_Lachnospirales	F_Lachnospiraceae	G_Blautia
SV1197	0	0	0	0	0	0	53	0	SV1197	K_Bacteria	P_Firmicutes	C_Clostridia	O_Oscillospirales	F_Ruminococcaceae	G_Faecalibacterium
SV1250	0	0	0	0	0	0	69	0	SV1250	K_Bacteria	P_Firmicutes	C_Clostridia	O_Oscillospirales	F_Ruminococcaceae	G_Faecalibacterium
SV1271	0	0	0	0	22	38	0	0	SV1271	K_Bacteria	P_Firmicutes	C_Bacilli	O_Erysipelotrichales	F_Erysipelatoclostridiaceae	G_Erysipelotrichaceae UCG-003
SV1279	0	0	0	0	40	0	0	7	SV1279	K_Bacteria	P_Firmicutes	C_Clostridia	O_Peptostreptococcales-Tissierellales	F_Peptostreptococcaceae	G_Terrisporobacter
SV1280	0	0	0	0	0	48	0	0	SV1280	K_Bacteria	P_Firmicutes	C_Bacilli	O_Lactobacillales	F_Enterococcaceae	G_Enterococcus
SV1286	0	0	159	0	0	0	0	0	SV1286	K_Bacteria	P_Firmicutes	C_Bacilli	O_Erysipelotrichales	F_Erysipelatoclostridiaceae	G_Erysipelotrichaceae UCG-003
SV1303	0	0	0	0	0	0	0	48	SV1303	K_Bacteria	P_Actinobacteriota	C_Coriobacteriia	O_Coriobacteriales	F_Coriobacteriaceae	G_Collinsella
SV1324	0	0	0	0	53	0	0	0	SV1324	K_Bacteria	P_Firmicutes	C_Clostridia	O_Oscillospirales	F_Ruminococcaceae	G_Faecalibacterium
SV1330	0	0	0	0	0	0	57	0	SV1330	K_Bacteria	P_Firmicutes	C_Clostridia	O_Lachnospirales	F_Lachnospiraceae	G_Blautia
SV1336	0	0	0	0	50	0	0	0	SV1336	K_Bacteria	P_Firmicutes	C_Clostridia	O_Lachnospirales	F_Lachnospiraceae	G_[Ruminococcus] gauvreauii group
SV1337	0	0	0	0	0	0	0	46	SV1337	K_Bacteria	P_Firmicutes	C_Bacilli	O_Lactobacillales	F_Lactobacillaceae	G_Lactobacillus
SV1348	0	0	0	0	47	0	0	0	SV1348	K_Bacteria	P_Firmicutes	C_Bacilli	O_Erysipelotrichales	F_Erysipelatoclostridiaceae	G_Erysipelotrichaceae UCG-003
SV1369	0	0	0	0	22	0	13	0	SV1369	K_Bacteria	P_Firmicutes	C_Clostridia	O_Peptostreptococcales-Tissierellales	F_Peptostreptococcaceae	G_Terrisporobacter
SV1373	0	0	0	0	42	0	0	0	SV1373	K_Bacteria	P_Firmicutes	C_Clostridia	O_Lachnospirales	F_Lachnospiraceae	G_Roseburia
SV1384	0	0	0	0	40	3	0	0	SV1384	K_Bacteria	P_Firmicutes	C_Clostridia	O_Peptostreptococcales-Tissierellales	F_Peptostreptococcaceae	G_Terrisporobacter
SV1390	0	0	0	0	37	0	0	0	SV1390	K_Bacteria	P_Bacteroidota	C_Bacteroidia	O_Bacteroidales	F_Bacteroidaceae	G_Bacteroides
SV1391	0	0	0	0	5	0	34	0	SV1391	K_Bacteria	P_Firmicutes	C_Bacilli	O_Lactobacillales	F_Lactobacillaceae	G_Lacticaseibacillus
SV1392	0	0	0	0	0	0	42	0	SV1392	K_Bacteria	P_Actinobacteriota	C_Coriobacteriia	O_Coriobacteriales	F_Coriobacteriaceae	G_Collinsella
SV1405	0	0	0	0	45	0	0	0	SV1405	K_Bacteria	P_Firmicutes	C_Clostridia	O_Lachnospirales	F_Lachnospiraceae	G_Roseburia
SV1423	103	0	0	0	0	0	0	0	SV1423	K_Bacteria	P_Firmicutes	C_Clostridia	O_Peptostreptococcales-Tissierellales	F_Family XI	G_Anaerococcus
SV1426	0	0	0	33	0	6	22	0	SV1426	K_Bacteria	P_Firmicutes	C_Bacilli	O_Lactobacillales	F_Streptococcaceae	G_Streptococcus
SV1427	0	0	0	0	0	0	51	0	SV1427	K_Bacteria	P_Firmicutes	C_Negativicutes	O_Acidaminococcales	F_Acidaminococcaceae	G_Phascolarctobacterium
SV1438	0	0	0	0	34	0	0	0	SV1438	K_Bacteria	P_Firmicutes	C_Clostridia	O_Lachnospirales	F_Lachnospiraceae	G_Blautia
SV1448	0	0	0	0	46	0	0	0	SV1448	K_Bacteria	P_Firmicutes	C_Clostridia	O_Oscillospirales	F_Ruminococcaceae	G_Faecalibacterium
SV1468	0	0	119	0	0	0	0	0	SV1468	K_Bacteria	P_Firmicutes	C_Negativicutes	O_Veillonellales-Selenomonadales	F_Veillonellaceae	G_Dialister
SV1479	0	0	0	0	46	0	0	0	SV1479	K_Bacteria	P_Firmicutes	C_Clostridia	O_Lachnospirales	F_Lachnospiraceae	G_Blautia
SV1482	0	0	0	0	36	0	0	0	SV1482	K_Bacteria	P_Firmicutes	C_Clostridia	O_Lachnospirales	F_Lachnospiraceae	G_Blautia
SV1483	0	0	0	0	0	0	42	0	SV1483	K_Bacteria	P_Firmicutes	C_Clostridia	O_Oscillospirales	F_Ruminococcaceae	G_Faecalibacterium
SV1492	0	0	0	0	37	0	0	0	SV1492	K_Bacteria	P_Firmicutes	C_Clostridia	O_Oscillospirales	F_Butyricicoccaceae	G_UCG-008
SV1504	0	0	0	0	0	0	36	0	SV1504	K_Bacteria	P_Firmicutes	C_Clostridia	O_Oscillospirales	F_Ruminococcaceae	G_Faecalibacterium
SV1516	0	56	0	0	0	0	0	0	SV1516	K_Bacteria	P_Firmicutes	C_Bacilli	O_Erysipelotrichales	F_Erysipelatoclostridiaceae	G_Catenibacterium
SV1517	0	0	0	0	50	0	0	0	SV1517	K_Bacteria	P_Firmicutes	C_Clostridia	O_Lachnospirales	F_Lachnospiraceae	G_Lachnospira
SV1534	0	0	0	0	36	0	0	0	SV1534	K_Bacteria	P_Firmicutes	C_Clostridia	O_Oscillospirales	F_Ruminococcaceae	G_Faecalibacterium
SV1540	0	0	0	0	0	0	41	0	SV1540	K_Bacteria	P_Firmicutes	C_Clostridia	O_Lachnospirales	F_Lachnospiraceae	G_Blautia
SV1555	0	0	0	0	35	0	0	0	SV1555	K_Bacteria	P_Firmicutes	C_Clostridia	O_Lachnospirales	F_Lachnospiraceae	G_[Ruminococcus] gauvreauii group
SV1556	0	0	0	0	38	0	0	0	SV1556	K_Bacteria	P_Firmicutes	C_Negativicutes	O_Acidaminococcales	F_Acidaminococcaceae	G_Phascolarctobacterium
SV1557	0	0	0	0	0	0	44	0	SV1557	K_Bacteria	P_Firmicutes	C_Clostridia	O_Lachnospirales	F_Lachnospiraceae	G_Blautia
SV1572	0	0	82	0	0	0	0	0	SV1572	K_Bacteria	P_Firmicutes	C_Bacilli	O_Erysipelotrichales	F_Erysipelotrichaceae	G_Faecalitalea
SV1576	0	47	0	0	0	0	0	0	SV1576	K_Bacteria	P_Firmicutes	C_Clostridia	O_Oscillospirales	F_Ruminococcaceae	G_Faecalibacterium
SV1587	0	57	0	0	0	0	0	0	SV1587	K_Bacteria	P_Firmicutes	C_Negativicutes	O_Veillonellales-Selenomonadales	F_Veillonellaceae	G_Dialister
SV1588	0	0	0	0	0	0	0	36	SV1588	K_Bacteria	P_Firmicutes	C_Clostridia	O_Lachnospirales	F_Lachnospiraceae	unclassified_F_Lachnospiraceae
SV1596	0	0	0	0	47	0	0	0	SV1596	K_Bacteria	P_Firmicutes	C_Clostridia	O_Lachnospirales	F_Lachnospiraceae	G_Blautia
SV1620	0	0	0	123	0	0	0	0	SV1620	K_Bacteria	P_Firmicutes	C_Bacilli	O_Erysipelotrichales	F_Erysipelotrichaceae	G_Merdibacter
SV1629	0	0	0	0	29	0	0	0	SV1629	K_Bacteria	P_Firmicutes	C_Clostridia	O_Peptostreptococcales-Tissierellales	F_Peptostreptococcaceae	G_Intestinibacter
SV1630	0	0	0	0	31	0	0	0	SV1630	K_Bacteria	P_Firmicutes	C_Clostridia	O_Oscillospirales	F_Ruminococcaceae	G_Incertae Sedis
SV1641	0	0	0	0	35	0	0	0	SV1641	K_Bacteria	P_Firmicutes	C_Clostridia	O_Lachnospirales	F_Lachnospiraceae	G_Coprococcus
SV1642	0	0	0	0	0	0	0	41	SV1642	K_Bacteria	P_Firmicutes	C_Clostridia	O_Lachnospirales	F_Lachnospiraceae	unclassified_F_Lachnospiraceae
SV1652	0	0	0	0	0	0	36	0	SV1652	K_Bacteria	P_Firmicutes	C_Clostridia	O_Peptostreptococcales-Tissierellales	F_Family XI	G_Peptoniphilus
SV1657	0	0	0	0	0	0	0	29	SV1657	K_Bacteria	P_Firmicutes	C_Clostridia	O_Lachnospirales	F_Lachnospiraceae	unclassified_F_Lachnospiraceae
SV1668	0	0	0	0	27	0	0	0	SV1668	K_Bacteria	P_Firmicutes	C_Clostridia	O_Oscillospirales	F_Ruminococcaceae	G_Faecalibacterium
SV1687	0	32	0	0	0	11	0	0	SV1687	K_Bacteria	P_Firmicutes	C_Clostridia	O_Lachnospirales	F_Lachnospiraceae	G_Fusicatenibacter
SV1696	0	0	0	0	39	0	0	0	SV1696	K_Bacteria	P_Firmicutes	C_Bacilli	O_Erysipelotrichales	F_Erysipelatoclostridiaceae	G_Erysipelotrichaceae UCG-003
SV1717	0	0	2	50	0	0	0	18	SV1717	K_Bacteria	P_Firmicutes	C_Bacilli	O_Erysipelotrichales	F_Erysipelotrichaceae	G_Merdibacter
SV1721	0	46	0	0	0	0	0	0	SV1721	K_Bacteria	P_Firmicutes	C_Negativicutes	O_Veillonellales-Selenomonadales	F_Veillonellaceae	G_Dialister
SV1722	0	0	0	101	0	0	0	0	SV1722	K_Bacteria	P_Firmicutes	C_Clostridia	O_Lachnospirales	F_Lachnospiraceae	G_Dorea
SV1730	0	45	0	0	0	0	0	0	SV1730	K_Bacteria	P_Firmicutes	C_Bacilli	O_Erysipelotrichales	F_Erysipelatoclostridiaceae	G_Catenibacterium
SV1731	0	0	0	0	30	0	0	0	SV1731	K_Bacteria	P_Bacteroidota	C_Bacteroidia	O_Bacteroidales	F_Bacteroidaceae	G_Bacteroides
SV1744	0	0	0	49	0	0	0	21	SV1744	K_Bacteria	P_Firmicutes	C_Bacilli	O_Erysipelotrichales	F_Erysipelotrichaceae	G_Merdibacter
SV1752	0	0	0	0	39	0	0	0	SV1752	K_Bacteria	P_Bacteroidota	C_Bacteroidia	O_Bacteroidales	F_Bacteroidaceae	G_Bacteroides
SV1761	0	0	81	0	0	0	0	0	SV1761	K_Bacteria	P_Firmicutes	C_Bacilli	O_Erysipelotrichales	F_Erysipelatoclostridiaceae	G_Erysipelotrichaceae UCG-003
SV1762	0	0	0	0	0	0	0	30	SV1762	K_Bacteria	P_Firmicutes	C_Clostridia	O_Clostridia UCG-014	unclassified_O_Clostridia UCG-014	unclassified_O_Clostridia UCG-014
SV1782	0	23	0	0	0	21	0	0	SV1782	K_Bacteria	P_Proteobacteria	C_Gammaproteobacteria	O_Burkholderiales	F_Sutterellaceae	G_Sutterella
SV1796	0	26	0	0	15	0	0	0	SV1796	K_Bacteria	P_Firmicutes	C_Clostridia	O_Lachnospirales	F_Lachnospiraceae	G_[Eubacterium] hallii group
SV1799	0	0	0	0	0	0	31	0	SV1799	K_Bacteria	P_Firmicutes	C_Clostridia	O_Lachnospirales	F_Lachnospiraceae	G_Blautia
SV1830	0	0	0	0	0	0	36	0	SV1830	K_Bacteria	P_Actinobacteriota	C_Coriobacteriia	O_Coriobacteriales	F_Eggerthellaceae	unclassified_F_Eggerthellaceae

## Sheet: Supplementary Table 9
Rarefied ASV table of the 16S gene sequencing data (V1/V2) of mouse faecal samples
mouse	m_1	m_2	m_4	m_5	m_6	m_8	m_9	m_10	m_11	m_13	m_14	m_16	m_17	m_18	m_19	m_21	m_22	m_23	m_24	m_25	m_26	m_27	m_28	m_29	m_31	m_32	m_33	m_35	m_36	m_37	m_38	m_39	m_40
species	mouse	mouse	mouse	mouse	mouse	mouse	mouse	mouse	mouse	mouse	mouse	mouse	mouse	mouse	mouse	mouse	mouse	mouse	mouse	mouse	mouse	mouse	mouse	mouse	mouse	mouse	mouse	mouse	mouse	mouse	mouse	mouse	mouse
timepoint	Week 3	Week 3	Week 3	Week 3	Week 3	Week 3	Week 3	Week 3	Week 3	Week 3	Week 3	Week 3	Week 3	Week 3	Week 3	Week 3	Week 3	Week 3	Week 3	Week 3	Week 3	Week 3	Week 3	Week 3	Week 3	Week 3	Week 3	Week 3	Week 3	Week 3	Week 3	Week 3	Week 3
group	G1	G1	G1	G1	G2	G2	G2	G2	G3	G3	G3	G4	G4	G4	G4	G5	G5	G5	G5	G5	G6	G6	G6	G6	G7	G7	G7	G7	G8	G8	G8	G8	G8	SV	Kingdom	Phylum	Class	Order	Family	Genus
SV18	0	215	25	64	0	0	0	0	0	0	0	0	0	0	0	66	0	0	0	59	119	334	0	0	0	0	0	0	0	0	0	0	34	SV18	K_Bacteria	P_Firmicutes	C_Bacilli	O_Erysipelotrichales	F_Erysipelotrichaceae	G_Turicibacter
SV34	0	0	0	0	2	1	0	0	0	0	0	0	0	0	0	0	0	0	0	0	27	27	12	95	0	0	0	0	0	0	0	0	0	SV34	K_Bacteria	P_Proteobacteria	C_Gammaproteobacteria	O_Enterobacterales	F_Enterobacteriaceae	G_Escherichia-Shigella
SV38	231	52	175	163	0	0	0	0	333	136	397	0	0	0	41	20	33	33	0	26	0	0	0	0	196	335	203	40	0	0	0	0	0	SV38	K_Bacteria	P_Firmicutes	C_Clostridia	O_Lachnospirales	F_Lachnospiraceae	G_Lachnoclostridium
SV62	0	0	0	0	181	209	198	206	0	0	0	0	0	0	0	0	0	0	0	0	0	0	0	0	0	0	0	0	0	0	0	0	0	SV62	K_Bacteria	P_Bacteroidota	C_Bacteroidia	O_Bacteroidales	F_Bacteroidaceae	G_Bacteroides
SV65	4	0	0	0	0	1	0	0	0	0	0	0	0	0	0	0	0	0	0	0	6	0	0	34	0	0	0	0	0	0	0	0	0	SV65	K_Bacteria	P_Proteobacteria	C_Gammaproteobacteria	O_Enterobacterales	F_Enterobacteriaceae	G_Escherichia-Shigella
SV69	66	0	48	41	0	0	0	0	0	0	0	26	83	34	0	71	75	112	38	59	0	0	0	0	0	0	0	0	0	0	0	0	0	SV69	K_Bacteria	P_Firmicutes	C_Clostridia	O_Lachnospirales	F_Lachnospiraceae	G_Lachnoclostridium
SV70	0	0	0	0	2	5	8	3	0	0	0	0	0	0	0	109	151	51	99	119	0	0	0	0	0	0	0	0	0	0	0	0	0	SV70	K_Bacteria	P_Bacteroidota	C_Bacteroidia	O_Bacteroidales	F_Bacteroidaceae	G_Bacteroides
SV76	48	43	33	58	0	0	0	0	0	0	0	0	0	0	0	0	0	0	0	0	0	0	0	0	62	114	0	0	0	0	0	0	0	SV76	K_Bacteria	P_Firmicutes	C_Clostridia	O_Lachnospirales	F_Lachnospiraceae	G_Blautia
SV80	0	0	0	0	56	84	138	104	0	0	0	0	0	0	0	0	0	0	0	0	0	0	0	0	0	0	0	0	0	0	0	0	4	SV80	K_Bacteria	P_Bacteroidota	C_Bacteroidia	O_Bacteroidales	F_Bacteroidaceae	G_Bacteroides
SV87	0	0	0	0	0	1	1	1	0	0	0	0	0	0	0	127	127	13	85	119	0	0	0	0	0	0	0	0	0	0	0	0	0	SV87	K_Bacteria	P_Bacteroidota	C_Bacteroidia	O_Bacteroidales	F_Tannerellaceae	G_Parabacteroides
SV93	0	252	0	0	0	0	0	0	0	0	0	0	0	0	0	0	0	0	0	0	0	0	0	0	0	0	0	0	0	0	0	0	0	SV93	K_Bacteria	P_Firmicutes	C_Clostridia	O_Oscillospirales	F_Ruminococcaceae	G_Faecalibacterium
SV94	0	18	0	10	0	0	0	0	0	0	0	0	0	0	0	0	0	0	0	0	47	109	0	0	0	0	0	0	0	0	0	0	0	SV94	K_Bacteria	P_Firmicutes	C_Bacilli	O_Erysipelotrichales	F_Erysipelotrichaceae	G_Turicibacter
SV99	0	0	0	0	0	0	0	0	0	0	0	16	0	11	0	0	0	0	0	0	136	0	430	0	0	0	0	0	0	0	0	0	0	SV99	K_Bacteria	P_Bacteroidota	C_Bacteroidia	O_Bacteroidales	F_Bacteroidaceae	G_Bacteroides
SV103	0	0	0	0	0	0	0	0	0	0	0	0	0	0	0	0	0	314	371	0	0	1	1	0	0	1	0	2	3	0	0	0	0	SV103	K_Bacteria	P_Firmicutes	C_Bacilli	O_Erysipelotrichales	F_Erysipelatoclostridiaceae	G_Coprobacillus
SV108	0	0	0	0	0	0	0	0	28	62	30	0	82	31	0	0	0	0	0	0	0	0	0	0	203	0	24	209	0	0	0	0	0	SV108	K_Bacteria	P_Firmicutes	C_Clostridia	O_Oscillospirales	F_Ruminococcaceae	G_UBA1819
SV110	0	20	0	6	0	0	0	0	0	0	0	0	0	0	0	15	0	2	0	8	17	45	0	0	0	0	0	0	0	0	0	0	0	SV110	K_Bacteria	P_Firmicutes	C_Bacilli	O_Erysipelotrichales	F_Erysipelotrichaceae	G_Turicibacter
SV111	169	98	163	120	0	0	0	0	0	0	0	0	0	0	0	0	0	0	0	0	0	0	0	0	0	0	0	0	0	0	0	0	0	SV111	K_Bacteria	P_Firmicutes	C_Clostridia	O_Monoglobales	F_Monoglobaceae	G_Monoglobus
SV112	0	0	0	0	0	0	0	0	0	0	3	0	0	0	0	0	0	0	0	0	282	0	0	0	0	0	0	0	0	0	0	0	0	SV112	K_Bacteria	P_Firmicutes	C_Clostridia	O_Oscillospirales	F_Ruminococcaceae	G_Faecalibacterium
SV114	0	0	0	0	0	0	0	0	0	0	0	0	0	0	0	0	0	84	43	0	0	0	0	0	0	0	0	0	0	0	0	0	0	SV114	K_Bacteria	P_Bacteroidota	C_Bacteroidia	O_Bacteroidales	F_Bacteroidaceae	G_Bacteroides
SV115	0	0	0	0	0	0	0	0	0	0	0	0	0	0	0	0	0	0	0	0	0	0	0	0	0	0	0	30	0	0	0	0	0	SV115	K_Bacteria	P_Desulfobacterota	C_Desulfovibrionia	O_Desulfovibrionales	F_Desulfovibrionaceae	G_Bilophila
SV116	0	0	0	0	0	0	0	0	0	0	0	0	0	0	0	41	37	0	28	49	0	0	0	0	0	0	23	120	0	0	0	0	0	SV116	K_Bacteria	P_Firmicutes	C_Clostridia	O_Lachnospirales	F_Lachnospiraceae	G_Lachnoclostridium
SV117	0	0	0	0	0	0	0	0	0	36	0	0	0	0	0	0	0	0	0	0	0	0	81	0	0	34	28	0	33	143	250	356	358	SV117	K_Bacteria	P_Firmicutes	C_Clostridia	O_Lachnospirales	F_Lachnospiraceae	G_Lachnoclostridium
SV122	0	0	0	0	171	85	69	71	0	0	0	0	0	0	0	0	0	0	0	0	0	0	0	0	0	0	0	0	0	0	0	0	0	SV122	K_Bacteria	P_Proteobacteria	C_Gammaproteobacteria	O_Burkholderiales	F_Sutterellaceae	G_Sutterella
SV126	0	0	0	0	0	0	0	0	0	0	0	0	0	0	0	0	0	0	0	0	0	0	0	0	0	0	52	0	0	0	0	0	0	SV126	K_Bacteria	P_Proteobacteria	C_Gammaproteobacteria	O_Enterobacterales	F_Enterobacteriaceae	G_Escherichia-Shigella
SV129	85	58	109	106	0	0	0	0	0	0	0	0	0	0	0	0	0	0	0	0	0	0	0	0	0	0	0	0	0	0	0	0	0	SV129	K_Bacteria	P_Proteobacteria	C_Gammaproteobacteria	O_Burkholderiales	F_Sutterellaceae	G_Sutterella
SV141	0	0	0	0	0	0	1	0	0	0	0	0	0	0	0	0	0	0	0	0	75	0	0	0	0	0	0	0	0	0	0	0	0	SV141	K_Bacteria	P_Firmicutes	C_Clostridia	O_Oscillospirales	F_Ruminococcaceae	G_Faecalibacterium
SV161	0	0	0	0	0	0	0	0	0	0	0	0	0	0	0	20	24	6	13	20	0	0	0	0	3	8	12	75	0	0	0	0	0	SV161	K_Bacteria	P_Firmicutes	C_Clostridia	O_Lachnospirales	F_Lachnospiraceae	G_Lachnoclostridium
SV167	0	0	0	0	0	0	0	0	0	0	0	0	0	0	0	18	0	0	0	0	0	0	0	0	49	70	38	39	0	0	0	0	0	SV167	K_Bacteria	P_Bacteroidota	C_Bacteroidia	O_Bacteroidales	F_Rikenellaceae	G_Alistipes
SV170	0	0	0	0	0	0	0	0	0	0	0	0	72	34	110	29	40	0	0	0	0	0	0	0	0	0	0	0	0	0	0	0	0	SV170	K_Bacteria	P_Firmicutes	C_Clostridia	O_Lachnospirales	F_Lachnospiraceae	G_Hungatella
SV171	0	0	0	0	94	55	34	39	0	0	0	0	0	0	0	0	0	0	0	0	0	0	0	0	0	0	0	0	0	0	0	0	0	SV171	K_Bacteria	P_Proteobacteria	C_Gammaproteobacteria	O_Burkholderiales	F_Sutterellaceae	G_Sutterella
SV175	35	20	20	31	0	0	0	0	0	0	0	0	0	0	0	0	0	0	0	0	0	0	0	0	0	0	0	0	0	0	0	0	0	SV175	K_Bacteria	P_Firmicutes	C_Clostridia	O_Lachnospirales	F_Lachnospiraceae	G_Blautia
SV176	0	0	0	0	0	0	0	0	0	0	0	0	0	0	0	46	44	13	18	24	0	0	0	0	0	0	0	0	0	0	0	0	0	SV176	K_Bacteria	P_Firmicutes	C_Clostridia	O_Lachnospirales	F_Lachnospiraceae	G_Hungatella
SV178	0	0	0	0	0	0	0	0	0	0	0	0	0	0	0	89	3	24	4	17	0	0	0	0	0	0	0	0	0	0	0	0	0	SV178	K_Bacteria	P_Proteobacteria	C_Gammaproteobacteria	O_Burkholderiales	F_Sutterellaceae	G_Parasutterella
SV185	9	0	7	0	0	46	32	36	0	0	0	0	0	0	0	0	0	0	0	0	0	0	0	0	0	0	0	0	0	0	0	0	0	SV185	K_Bacteria	P_Firmicutes	C_Clostridia	O_Lachnospirales	F_Lachnospiraceae	G_Blautia
SV191	0	0	0	0	0	0	0	0	0	0	0	0	0	0	0	0	0	0	0	0	0	0	0	0	0	0	0	0	0	144	0	0	0	SV191	K_Bacteria	P_Firmicutes	C_Clostridia	O_Clostridiales	F_Clostridiaceae	G_Clostridium sensu stricto 1
SV193	0	0	0	0	0	0	0	0	0	0	0	0	0	0	0	0	0	0	0	0	0	0	0	0	0	8	0	0	50	45	0	0	0	SV193	K_Bacteria	P_Firmicutes	C_Bacilli	O_Erysipelotrichales	F_Erysipelotrichaceae	G_Turicibacter
SV194	0	0	0	0	0	0	0	0	0	0	0	0	0	0	0	0	0	0	0	0	0	0	0	0	0	0	0	0	517	0	0	0	0	SV194	K_Bacteria	P_Firmicutes	C_Clostridia	O_Clostridiales	F_Clostridiaceae	G_Clostridium sensu stricto 1
SV202	0	0	0	0	0	0	0	0	83	156	125	0	0	0	0	0	0	0	0	0	0	0	0	0	0	0	0	0	35	83	88	0	147	SV202	K_Bacteria	P_Firmicutes	C_Bacilli	O_Erysipelotrichales	F_Erysipelotrichaceae	G_Dielma
SV203	0	0	0	0	0	0	0	0	0	0	0	0	0	0	0	0	0	0	0	0	0	0	0	0	69	75	67	74	0	0	0	0	0	SV203	K_Bacteria	P_Firmicutes	C_Clostridia	O_Monoglobales	F_Monoglobaceae	G_Monoglobus
SV210	0	0	0	0	21	37	24	28	0	0	0	0	0	0	0	0	0	0	0	0	0	0	0	0	0	0	0	0	0	0	0	0	0	SV210	K_Bacteria	P_Bacteroidota	C_Bacteroidia	O_Bacteroidales	F_Barnesiellaceae	G_Coprobacter
SV211	20	27	15	19	0	0	0	0	0	0	0	0	0	0	0	0	0	0	0	0	0	0	0	0	0	0	0	0	0	0	0	0	0	SV211	K_Bacteria	P_Firmicutes	C_Clostridia	O_Lachnospirales	F_Lachnospiraceae	unclassified_F_Lachnospiraceae
SV213	0	0	0	0	0	0	0	0	0	0	0	0	0	0	0	0	83	12	8	75	0	0	0	0	0	0	0	0	0	0	0	0	0	SV213	K_Bacteria	P_Firmicutes	C_Clostridia	O_Lachnospirales	F_Lachnospiraceae	unclassified_F_Lachnospiraceae
SV215	0	0	0	0	0	0	0	0	0	0	0	0	0	0	0	0	0	0	0	0	106	0	0	0	0	0	0	0	0	0	0	0	0	SV215	K_Bacteria	P_Firmicutes	C_Clostridia	O_Oscillospirales	F_Ruminococcaceae	G_Faecalibacterium
SV216	0	0	0	0	0	0	0	0	104	85	40	0	0	0	0	0	0	0	0	0	0	0	0	0	83	0	0	0	0	0	0	0	0	SV216	K_Bacteria	P_Firmicutes	C_Clostridia	O_Lachnospirales	F_Lachnospiraceae	G_Lachnoclostridium
SV217	0	0	0	0	0	0	0	0	0	0	0	0	0	0	0	0	0	0	0	0	92	0	0	0	0	0	0	0	0	0	0	0	0	SV217	K_Bacteria	P_Firmicutes	C_Clostridia	O_Oscillospirales	F_Ruminococcaceae	G_Faecalibacterium
SV220	0	0	0	0	0	0	0	0	0	0	0	0	0	0	0	0	0	0	0	0	0	0	0	0	0	0	0	0	0	76	0	0	0	SV220	K_Bacteria	P_Firmicutes	C_Clostridia	O_Clostridiales	F_Clostridiaceae	G_Clostridium sensu stricto 1
SV221	0	0	0	0	0	0	0	0	0	0	0	0	0	0	0	0	0	0	0	0	0	0	0	0	86	106	56	0	0	0	0	0	0	SV221	K_Bacteria	P_Firmicutes	C_Clostridia	O_Lachnospirales	F_Lachnospiraceae	G_Lachnoclostridium
SV224	0	0	0	0	0	0	0	0	0	0	0	0	0	0	0	0	0	0	0	0	0	0	0	0	0	0	0	0	165	218	144	134	188	SV224	K_Bacteria	P_Firmicutes	C_Clostridia	O_Lachnospirales	F_Lachnospiraceae	unclassified_F_Lachnospiraceae
SV225	0	0	0	0	0	19	21	12	0	0	0	0	0	0	0	0	0	0	0	0	0	0	0	0	0	0	0	0	0	0	0	0	0	SV225	K_Bacteria	P_Firmicutes	C_Clostridia	O_Lachnospirales	F_Lachnospiraceae	G_Blautia
SV227	0	0	0	0	0	0	0	0	0	0	0	0	0	0	0	0	0	0	0	0	0	0	0	0	0	0	0	0	0	96	137	229	177	SV227	K_Bacteria	P_Firmicutes	C_Clostridia	O_Lachnospirales	F_Lachnospiraceae	G_Lachnoclostridium
SV229	0	12	2	8	0	0	0	0	0	0	0	0	0	0	0	0	0	0	0	0	0	0	0	0	0	0	0	0	0	0	0	0	0	SV229	K_Bacteria	P_Firmicutes	C_Bacilli	O_Erysipelotrichales	F_Erysipelotrichaceae	G_Turicibacter
SV230	34	33	32	33	0	0	0	0	0	0	0	0	0	0	0	0	0	0	0	0	0	0	0	0	0	0	0	0	0	0	0	0	0	SV230	K_Bacteria	P_Proteobacteria	C_Gammaproteobacteria	O_Burkholderiales	F_Sutterellaceae	G_Sutterella
SV232	0	0	0	0	0	0	0	0	0	0	0	0	0	0	0	0	0	25	8	0	0	0	0	0	0	0	0	0	0	0	0	0	0	SV232	K_Bacteria	P_Bacteroidota	C_Bacteroidia	O_Bacteroidales	F_Bacteroidaceae	G_Bacteroides
SV236	0	0	0	0	0	0	0	0	0	0	0	0	0	0	0	0	0	25	0	9	0	0	0	0	0	0	0	0	0	0	0	0	0	SV236	K_Bacteria	P_Firmicutes	C_Clostridia	O_Lachnospirales	F_Lachnospiraceae	unclassified_F_Lachnospiraceae
SV237	24	24	17	18	0	0	0	0	144	188	186	0	0	0	0	0	0	9	4	0	0	0	0	0	0	0	0	0	0	0	0	0	0	SV237	K_Bacteria	P_Firmicutes	C_Bacilli	O_Erysipelotrichales	F_Erysipelatoclostridiaceae	G_Erysipelatoclostridium
SV239	0	0	0	0	0	0	0	0	0	0	0	0	0	0	0	0	0	12	20	6	0	0	0	0	0	0	0	0	0	0	0	0	0	SV239	K_Bacteria	P_Firmicutes	C_Clostridia	O_Lachnospirales	F_Lachnospiraceae	unclassified_F_Lachnospiraceae
SV240	0	0	0	0	20	43	35	39	0	0	0	0	0	0	0	0	0	0	0	0	0	0	0	0	0	0	0	0	0	0	0	0	0	SV240	K_Bacteria	P_Firmicutes	C_Bacilli	O_Erysipelotrichales	F_Erysipelotrichaceae	G_Faecalicoccus
SV243	0	0	0	0	0	0	0	0	0	0	0	0	0	0	0	0	0	0	0	0	69	178	82	227	0	0	0	0	0	0	0	0	0	SV243	K_Bacteria	P_Proteobacteria	C_Gammaproteobacteria	O_Enterobacterales	F_Enterobacteriaceae	G_Citrobacter
SV246	0	0	0	0	0	14	18	52	0	0	0	0	0	0	0	0	0	0	0	0	0	0	0	0	0	0	0	0	0	0	0	0	0	SV246	K_Bacteria	P_Firmicutes	C_Bacilli	O_Erysipelotrichales	F_Erysipelotrichaceae	G_Holdemanella
SV248	0	0	0	0	59	33	28	21	0	0	0	0	0	0	0	0	0	0	0	0	0	0	0	0	0	0	0	0	0	0	0	0	0	SV248	K_Bacteria	P_Proteobacteria	C_Gammaproteobacteria	O_Burkholderiales	F_Sutterellaceae	G_Sutterella
SV249	0	0	0	0	0	0	0	0	0	0	0	0	0	0	0	0	0	0	0	0	0	0	0	0	19	38	10	6	0	0	0	0	0	SV249	K_Bacteria	P_Firmicutes	C_Clostridia	O_Lachnospirales	F_Lachnospiraceae	unclassified_F_Lachnospiraceae
SV251	0	0	0	0	0	0	0	0	0	0	0	0	0	0	0	0	55	12	8	65	0	0	0	0	0	0	0	0	0	0	0	0	0	SV251	K_Bacteria	P_Firmicutes	C_Clostridia	O_Lachnospirales	F_Lachnospiraceae	unclassified_F_Lachnospiraceae
SV252	0	0	0	0	0	0	0	0	0	0	0	0	0	0	0	26	40	12	12	16	0	0	0	0	0	0	0	0	0	0	0	0	0	SV252	K_Bacteria	P_Firmicutes	C_Clostridia	O_Lachnospirales	F_Lachnospiraceae	G_Hungatella
SV253	0	0	0	0	0	0	0	0	0	0	0	0	0	0	0	0	0	0	0	0	12	36	0	0	0	0	0	0	0	0	0	0	0	SV253	K_Bacteria	P_Firmicutes	C_Bacilli	O_Erysipelotrichales	F_Erysipelotrichaceae	G_Turicibacter
SV254	0	0	0	0	0	0	0	0	0	0	0	0	0	0	0	0	0	0	0	0	0	0	0	0	72	42	34	43	0	0	0	0	0	SV254	K_Bacteria	P_Firmicutes	C_Clostridia	O_Lachnospirales	F_Lachnospiraceae	G_[Ruminococcus] gauvreauii group
SV259	11	0	0	0	0	17	13	5	0	0	0	0	0	0	0	0	0	0	0	0	0	0	0	0	0	0	0	0	0	0	0	0	0	SV259	K_Bacteria	P_Firmicutes	C_Clostridia	O_Lachnospirales	F_Lachnospiraceae	G_Blautia
SV261	0	0	0	0	0	0	0	0	0	0	0	0	45	27	0	0	0	0	0	0	0	0	0	0	0	0	0	0	45	0	31	29	39	SV261	K_Bacteria	P_Firmicutes	C_Clostridia	O_Lachnospirales	F_Lachnospiraceae	G_Sellimonas
SV262	0	0	0	0	0	0	0	0	0	0	0	0	0	0	0	0	0	0	0	0	0	0	0	0	0	0	35	45	0	0	0	0	0	SV262	K_Bacteria	P_Firmicutes	C_Clostridia	O_Oscillospirales	F_Oscillospiraceae	G_Oscillibacter
SV263	0	0	0	0	0	0	0	0	0	0	0	0	0	0	0	40	2	6	4	11	0	0	0	0	0	0	0	0	0	0	0	0	0	SV263	K_Bacteria	P_Proteobacteria	C_Gammaproteobacteria	O_Burkholderiales	F_Sutterellaceae	G_Parasutterella
SV264	0	0	0	0	93	3	5	14	0	0	0	0	0	0	0	0	0	0	0	0	0	0	0	0	0	0	0	0	0	0	0	0	0	SV264	K_Bacteria	P_Proteobacteria	C_Gammaproteobacteria	O_Enterobacterales	F_Enterobacteriaceae	G_Klebsiella
SV265	0	0	0	0	0	0	0	0	0	0	0	0	0	0	0	1	1	0	0	0	0	0	0	0	12	22	22	18	0	0	0	0	0	SV265	K_Bacteria	P_Firmicutes	C_Bacilli	O_Erysipelotrichales	F_Erysipelotrichaceae	G_Holdemania
SV266	37	14	66	76	0	0	0	0	0	0	0	0	0	0	0	0	0	0	0	0	0	0	0	0	0	0	0	0	0	0	0	0	0	SV266	K_Bacteria	P_Firmicutes	C_Bacilli	O_Erysipelotrichales	F_Erysipelotrichaceae	G_[Clostridium] innocuum group
SV269	0	0	0	0	8	21	31	32	0	0	0	0	0	0	0	0	0	0	0	0	0	0	0	0	0	0	0	0	0	0	0	0	0	SV269	K_Bacteria	P_Bacteroidota	C_Bacteroidia	O_Bacteroidales	F_Bacteroidaceae	G_Bacteroides
SV271	0	0	0	0	0	0	0	0	0	0	0	0	0	0	0	0	61	2	61	67	0	0	0	0	0	0	0	0	0	0	0	0	0	SV271	K_Bacteria	P_Proteobacteria	C_Gammaproteobacteria	O_Burkholderiales	F_Sutterellaceae	G_Sutterella
SV272	0	0	0	0	0	0	0	0	0	0	0	789	0	0	0	0	0	0	0	0	0	0	0	0	0	0	0	0	0	0	0	0	0	SV272	K_Bacteria	P_Firmicutes	C_Clostridia	O_Lachnospirales	F_Lachnospiraceae	unclassified_F_Lachnospiraceae
SV275	0	0	0	0	0	0	3	0	0	0	0	0	0	0	0	0	59	10	12	61	0	0	0	0	0	0	0	0	0	0	0	0	0	SV275	K_Bacteria	P_Firmicutes	C_Clostridia	O_Lachnospirales	F_Lachnospiraceae	unclassified_F_Lachnospiraceae
SV279	35	11	33	69	0	0	0	0	0	0	0	0	0	0	0	0	0	0	0	0	0	0	0	0	0	0	0	0	0	0	0	0	0	SV279	K_Bacteria	P_Firmicutes	C_Bacilli	O_Erysipelotrichales	F_Erysipelotrichaceae	G_[Clostridium] innocuum group
SV280	0	0	0	0	0	0	15	44	0	0	0	0	0	0	0	0	0	0	0	0	0	0	0	0	0	0	0	0	0	0	0	0	0	SV280	K_Bacteria	P_Firmicutes	C_Clostridia	O_Lachnospirales	F_Lachnospiraceae	G_Blautia
SV285	0	0	0	0	0	0	0	0	0	0	0	0	0	0	0	0	0	21	14	0	0	0	0	0	0	0	0	0	0	0	0	0	0	SV285	K_Bacteria	P_Bacteroidota	C_Bacteroidia	O_Bacteroidales	F_Bacteroidaceae	G_Bacteroides
SV286	0	0	0	0	0	0	0	0	0	0	0	19	52	44	53	11	8	5	2	6	0	0	0	0	0	0	0	0	0	0	0	0	0	SV286	K_Bacteria	P_Bacteroidota	C_Bacteroidia	O_Bacteroidales	F_Rikenellaceae	G_Alistipes
SV288	44	15	58	62	0	0	0	0	0	0	0	0	0	0	0	0	0	0	0	0	0	0	0	0	0	0	0	0	0	0	0	0	0	SV288	K_Bacteria	P_Firmicutes	C_Bacilli	O_Erysipelotrichales	F_Erysipelotrichaceae	G_[Clostridium] innocuum group
SV294	0	0	0	0	17	7	3	12	0	0	0	0	0	0	0	0	0	0	0	0	0	0	0	0	7	46	12	5	0	0	0	0	0	SV294	K_Bacteria	P_Firmicutes	C_Clostridia	O_Lachnospirales	F_Lachnospiraceae	G_Lachnoclostridium
SV297	0	0	0	0	0	0	0	0	0	0	0	0	0	0	0	0	0	22	5	0	0	0	0	0	0	0	0	0	0	0	0	0	0	SV297	K_Bacteria	P_Bacteroidota	C_Bacteroidia	O_Bacteroidales	F_Bacteroidaceae	G_Bacteroides
SV298	0	0	0	0	0	0	0	0	0	0	0	0	0	0	0	0	0	0	0	0	0	0	0	0	6	49	4	7	0	0	0	0	0	SV298	K_Bacteria	P_Firmicutes	C_Clostridia	O_Lachnospirales	F_Lachnospiraceae	G_[Ruminococcus] gnavus group
SV299	0	0	0	0	0	9	10	42	0	0	0	0	0	0	0	0	0	0	0	0	0	0	0	0	0	0	0	0	0	0	0	0	0	SV299	K_Bacteria	P_Firmicutes	C_Bacilli	O_Erysipelotrichales	F_Erysipelotrichaceae	G_Holdemanella
SV300	0	0	0	0	0	0	0	0	0	0	0	0	0	0	0	0	0	0	0	0	0	0	0	0	18	0	53	65	0	0	0	0	0	SV300	K_Bacteria	P_Firmicutes	C_Clostridia	O_Lachnospirales	F_Lachnospiraceae	G_Blautia
SV301	0	0	0	0	1	4	1	4	0	0	0	0	0	0	0	15	8	8	2	9	0	0	0	0	20	23	9	14	0	0	0	0	0	SV301	K_Bacteria	P_Bacteroidota	C_Bacteroidia	O_Bacteroidales	F_Marinifilaceae	G_Odoribacter
SV303	0	0	0	0	0	0	0	0	0	0	0	0	0	0	0	0	0	8	0	10	0	0	0	0	0	0	0	0	0	0	0	0	0	SV303	K_Bacteria	P_Firmicutes	C_Clostridia	O_Lachnospirales	F_Lachnospiraceae	G_Anaerostipes
SV305	16	0	13	0	2	18	27	6	0	0	0	0	0	0	0	0	0	0	0	0	0	0	0	0	0	0	0	0	0	0	0	0	0	SV305	K_Bacteria	P_Firmicutes	C_Clostridia	O_Lachnospirales	F_Lachnospiraceae	G_Blautia
SV306	8	12	25	17	0	0	0	0	0	0	0	0	0	0	0	0	0	0	0	0	0	0	0	0	0	0	0	8	0	0	0	0	0	SV306	K_Bacteria	P_Firmicutes	C_Clostridia	O_Oscillospirales	F_Ruminococcaceae	G_Incertae Sedis
SV310	0	0	0	0	0	0	0	0	0	0	0	67	346	434	421	0	0	0	0	0	0	0	0	0	0	0	0	0	0	0	0	0	0	SV310	K_Bacteria	P_Firmicutes	C_Clostridia	O_Lachnospirales	F_Lachnospiraceae	unclassified_F_Lachnospiraceae
SV311	0	0	0	0	53	3	5	3	0	0	0	0	0	0	0	0	0	0	0	0	0	0	0	0	0	0	0	0	0	0	0	0	0	SV311	K_Bacteria	P_Proteobacteria	C_Gammaproteobacteria	O_Enterobacterales	F_Enterobacteriaceae	G_Klebsiella
SV312	0	0	11	1	0	0	0	0	0	0	0	0	0	0	0	7	0	0	0	0	0	0	0	0	0	0	0	0	0	0	0	0	0	SV312	K_Bacteria	P_Firmicutes	C_Clostridia	O_Clostridiales	F_Clostridiaceae	G_Clostridium sensu stricto 1
SV314	0	0	0	5	0	0	0	0	0	0	0	0	0	0	0	0	0	0	0	0	1	12	150	114	0	0	0	0	0	0	0	0	0	SV314	K_Bacteria	P_Firmicutes	C_Clostridia	O_Lachnospirales	F_Lachnospiraceae	G_[Ruminococcus] gnavus group
SV315	0	33	0	0	0	0	0	0	0	0	0	0	0	0	0	0	0	0	0	0	0	0	0	0	0	0	0	0	0	0	0	0	0	SV315	K_Bacteria	P_Firmicutes	C_Clostridia	O_Oscillospirales	F_Ruminococcaceae	G_Faecalibacterium
SV317	0	0	0	0	0	36	20	1	0	0	0	0	0	0	0	0	0	0	0	0	0	0	0	0	0	0	0	0	0	0	0	0	0	SV317	K_Bacteria	P_Firmicutes	C_Clostridia	O_Oscillospirales	F_Ruminococcaceae	G_Subdoligranulum
SV320	0	0	0	0	0	0	0	0	0	0	0	0	0	0	0	1	0	0	0	0	0	0	0	0	0	0	0	0	5	45	0	0	0	SV320	K_Bacteria	P_Firmicutes	C_Clostridia	O_Peptostreptococcales-Tissierellales	F_Peptostreptococcaceae	G_Terrisporobacter
SV321	0	0	0	0	0	5	0	3	0	0	0	0	0	0	0	6	5	0	0	0	0	0	0	0	27	37	11	18	0	0	0	0	0	SV321	K_Bacteria	P_Firmicutes	C_Clostridia	O_Lachnospirales	F_Lachnospiraceae	G_[Ruminococcus] torques group
SV322	0	0	0	0	0	0	0	0	0	0	0	0	0	0	0	0	0	14	8	0	0	0	0	0	0	0	0	0	0	0	0	0	0	SV322	K_Bacteria	P_Bacteroidota	C_Bacteroidia	O_Bacteroidales	F_Bacteroidaceae	G_Bacteroides
SV323	0	0	0	0	0	0	0	0	0	0	0	0	0	0	0	0	0	0	0	0	0	0	0	0	13	46	9	0	0	0	0	0	0	SV323	K_Bacteria	P_Firmicutes	C_Clostridia	O_Lachnospirales	F_Lachnospiraceae	unclassified_F_Lachnospiraceae
SV325	0	0	0	0	0	0	0	0	0	0	0	0	0	0	0	34	7	6	4	8	0	0	0	0	0	0	0	0	0	0	0	0	0	SV325	K_Bacteria	P_Proteobacteria	C_Gammaproteobacteria	O_Burkholderiales	F_Sutterellaceae	G_Parasutterella
SV326	0	0	0	0	0	0	0	0	0	0	0	0	0	0	0	0	0	0	0	0	0	53	39	0	0	0	0	0	0	0	0	0	0	SV326	K_Bacteria	P_Proteobacteria	C_Gammaproteobacteria	O_Enterobacterales	F_Enterobacteriaceae	G_Escherichia-Shigella
SV327	0	0	0	0	0	7	0	22	0	0	0	0	0	0	0	4	6	3	0	0	0	0	0	0	0	0	0	0	0	0	0	0	0	SV327	K_Bacteria	P_Firmicutes	C_Clostridia	O_Lachnospirales	F_Lachnospiraceae	G_Hungatella
SV328	24	15	34	41	0	0	0	0	0	0	0	0	0	0	0	0	0	0	0	0	0	0	0	0	0	0	0	0	0	0	0	0	0	SV328	K_Bacteria	P_Firmicutes	C_Bacilli	O_Erysipelotrichales	F_Erysipelotrichaceae	G_[Clostridium] innocuum group
SV330	0	0	0	0	0	0	0	0	5	0	0	0	0	0	0	0	0	0	0	0	0	0	0	0	62	0	0	14	5	0	0	1	0	SV330	K_Bacteria	P_Firmicutes	C_Clostridia	O_Lachnospirales	F_Lachnospiraceae	G_Lachnoclostridium
SV332	0	0	0	0	0	0	0	0	0	0	0	0	0	0	0	19	9	11	0	23	0	0	0	0	0	0	0	0	0	0	0	0	0	SV332	K_Bacteria	P_Firmicutes	C_Clostridia	O_Lachnospirales	F_Lachnospiraceae	G_Roseburia
SV335	0	0	0	0	35	0	0	0	0	0	0	0	0	0	0	0	0	0	0	0	0	0	0	0	30	0	70	50	0	0	0	0	0	SV335	K_Bacteria	P_Firmicutes	C_Clostridia	O_Lachnospirales	F_Lachnospiraceae	G_Blautia
SV336	17	5	15	17	0	0	0	0	0	0	0	0	0	0	0	0	0	0	0	0	0	0	0	0	0	0	0	0	0	0	0	0	0	SV336	K_Bacteria	P_Firmicutes	C_Clostridia	O_Lachnospirales	F_Lachnospiraceae	G_Hungatella
SV342	24	10	35	43	0	0	0	0	0	0	0	0	0	0	0	0	0	0	0	0	0	0	0	0	0	0	0	0	0	0	0	0	0	SV342	K_Bacteria	P_Firmicutes	C_Bacilli	O_Erysipelotrichales	F_Erysipelotrichaceae	G_[Clostridium] innocuum group
SV344	0	0	0	0	0	0	0	0	0	0	0	0	0	0	0	0	0	0	0	0	0	0	0	0	0	7	9	19	0	0	0	0	0	SV344	K_Bacteria	P_Bacteroidota	C_Bacteroidia	O_Bacteroidales	F_Bacteroidaceae	G_Bacteroides
SV345	0	0	0	0	9	7	24	16	0	0	0	0	0	0	0	0	0	0	0	0	0	0	0	0	0	0	0	0	0	0	0	0	0	SV345	K_Bacteria	P_Firmicutes	C_Clostridia	O_Eubacteriales	F_Eubacteriaceae	G_Eubacterium
SV346	0	0	0	0	0	0	0	0	0	0	0	0	0	0	0	0	0	0	0	0	0	0	0	0	0	0	0	0	0	58	0	0	0	SV346	K_Bacteria	P_Firmicutes	C_Clostridia	O_Clostridiales	F_Clostridiaceae	G_Clostridium sensu stricto 1
SV347	0	0	0	0	1	2	25	20	0	0	0	0	0	0	0	0	0	0	0	0	0	0	0	0	0	0	0	0	0	0	0	0	0	SV347	K_Bacteria	P_Firmicutes	C_Clostridia	O_Lachnospirales	F_Lachnospiraceae	G_Blautia
SV349	6	0	0	0	0	0	0	0	0	0	0	0	0	0	0	0	0	0	0	0	0	0	0	0	0	0	27	0	0	0	0	0	0	SV349	K_Bacteria	P_Proteobacteria	C_Gammaproteobacteria	O_Enterobacterales	F_Enterobacteriaceae	G_Escherichia-Shigella
SV350	10	6	9	11	0	0	0	0	0	0	0	0	0	0	0	0	0	0	0	0	0	0	0	0	0	0	0	0	0	0	0	0	0	SV350	K_Bacteria	P_Firmicutes	C_Clostridia	O_Lachnospirales	F_Lachnospiraceae	G_Hungatella
SV351	0	0	0	0	0	17	0	20	0	0	0	0	0	0	0	0	0	0	0	0	0	0	0	0	0	0	0	0	0	0	0	0	0	SV351	K_Bacteria	P_Firmicutes	C_Clostridia	O_Oscillospirales	F_Ruminococcaceae	G_Ruminococcus
SV353	0	0	0	0	0	0	0	0	0	0	0	0	0	0	0	15	14	12	7	11	0	0	0	0	0	0	0	0	0	0	0	0	0	SV353	K_Bacteria	P_Bacteroidota	C_Bacteroidia	O_Bacteroidales	F_Bacteroidaceae	G_Bacteroides
SV355	0	0	0	0	0	22	22	25	0	0	0	0	0	0	0	0	0	0	0	0	0	0	0	0	0	0	0	0	0	0	0	0	0	SV355	K_Bacteria	P_Firmicutes	C_Bacilli	O_Erysipelotrichales	F_Erysipelotrichaceae	G_[Clostridium] innocuum group
SV357	0	0	0	0	0	0	0	0	0	0	0	0	0	0	0	0	8	1	0	0	0	0	0	0	0	0	0	0	0	0	0	0	0	SV357	K_Bacteria	P_Firmicutes	C_Bacilli	O_Lactobacillales	F_Lactobacillaceae	G_Ligilactobacillus
SV358	0	0	0	0	0	0	0	0	0	0	0	0	0	0	0	0	0	0	0	0	20	19	42	0	0	0	0	0	0	0	0	0	0	SV358	K_Bacteria	P_Firmicutes	C_Clostridia	O_Lachnospirales	F_Lachnospiraceae	G_Lachnoclostridium
SV359	10	16	29	20	0	0	0	0	0	0	0	0	0	0	0	0	0	0	0	0	0	0	0	0	0	0	0	0	0	0	0	0	0	SV359	K_Bacteria	P_Firmicutes	C_Clostridia	O_Oscillospirales	F_Ruminococcaceae	G_Incertae Sedis
SV365	0	0	0	0	0	52	0	0	0	0	0	0	0	0	0	0	0	0	0	0	0	0	0	0	0	0	0	0	0	0	0	0	0	SV365	K_Bacteria	P_Firmicutes	C_Clostridia	O_Lachnospirales	F_Lachnospiraceae	G_Blautia
SV370	0	0	0	0	14	9	8	7	0	0	0	0	0	0	0	0	0	0	0	0	0	0	0	0	0	0	0	0	0	0	0	0	0	SV370	K_Bacteria	P_Bacteroidota	C_Bacteroidia	O_Bacteroidales	F_Bacteroidaceae	G_Bacteroides
SV371	0	0	0	0	0	0	0	0	0	0	0	0	0	0	0	0	25	3	16	25	0	0	0	0	0	0	0	0	0	0	0	0	0	SV371	K_Bacteria	P_Bacteroidota	C_Bacteroidia	O_Bacteroidales	F_Rikenellaceae	G_Alistipes
SV372	0	0	0	0	0	0	10	25	0	0	0	0	0	0	0	0	0	0	0	0	0	0	0	0	0	0	0	0	0	0	0	0	0	SV372	K_Bacteria	P_Firmicutes	C_Clostridia	O_Lachnospirales	F_Lachnospiraceae	G_Blautia
SV373	0	0	0	0	0	0	0	0	0	0	0	0	0	0	0	0	0	0	49	0	0	0	0	0	0	0	0	0	0	0	0	0	0	SV373	K_Bacteria	P_Firmicutes	C_Clostridia	O_Lachnospirales	F_Lachnospiraceae	unclassified_F_Lachnospiraceae
SV374	0	0	0	0	0	0	0	0	0	0	0	0	0	0	0	0	0	0	0	0	0	0	0	0	0	0	0	0	43	0	55	46	100	SV374	K_Bacteria	P_Firmicutes	C_Clostridia	O_Lachnospirales	F_Lachnospiraceae	G_Lactonifactor
SV376	0	0	0	0	0	0	0	0	0	0	0	0	0	0	0	21	4	2	0	16	0	0	0	0	0	0	0	0	0	0	0	0	0	SV376	K_Bacteria	P_Firmicutes	C_Clostridia	O_Lachnospirales	F_Lachnospiraceae	G_Roseburia
SV377	0	0	0	0	0	0	0	0	0	0	0	0	0	0	0	0	9	11	11	7	0	0	0	0	0	0	0	0	0	0	0	0	0	SV377	K_Bacteria	P_Bacteroidota	C_Bacteroidia	O_Bacteroidales	F_Prevotellaceae	G_Paraprevotella
SV386	0	0	0	0	0	0	0	0	0	0	0	0	0	0	0	0	9	4	0	0	0	0	0	0	0	0	0	0	0	0	0	0	0	SV386	K_Bacteria	P_Firmicutes	C_Bacilli	O_Lactobacillales	F_Lactobacillaceae	G_Ligilactobacillus
SV392	0	18	0	2	0	0	0	0	0	0	0	0	0	0	0	0	0	0	0	0	0	0	0	0	0	0	0	0	0	0	0	0	0	SV392	K_Bacteria	P_Firmicutes	C_Bacilli	O_Erysipelotrichales	F_Erysipelotrichaceae	G_Turicibacter
SV393	0	0	0	0	0	0	0	0	0	0	0	0	0	0	0	10	23	8	3	11	0	0	0	0	0	0	0	0	0	0	0	0	0	SV393	K_Bacteria	P_Firmicutes	C_Clostridia	O_Oscillospirales	F_Oscillospiraceae	unclassified_F_Oscillospiraceae
SV394	0	0	0	0	0	0	0	0	0	0	0	0	0	0	0	0	0	23	0	7	0	0	0	0	0	0	0	0	0	0	0	0	0	SV394	K_Bacteria	P_Firmicutes	C_Clostridia	O_Lachnospirales	F_Lachnospiraceae	G_Blautia
SV395	0	0	0	0	0	0	0	0	0	0	0	0	0	0	0	0	0	0	0	0	16	80	49	219	0	0	0	0	0	0	0	0	0	SV395	K_Bacteria	P_Bacteroidota	C_Bacteroidia	O_Bacteroidales	F_Tannerellaceae	G_Parabacteroides
SV397	0	0	0	0	0	0	0	0	0	0	0	0	0	0	0	4	3	2	1	3	0	0	0	0	0	0	0	0	0	0	0	0	0	SV397	K_Bacteria	P_Desulfobacterota	C_Desulfovibrionia	O_Desulfovibrionales	F_Desulfovibrionaceae	unclassified_F_Desulfovibrionaceae
SV399	0	0	0	0	0	0	0	0	0	0	0	0	0	0	0	0	0	0	0	0	0	0	0	0	0	0	0	0	0	38	0	0	0	SV399	K_Bacteria	P_Firmicutes	C_Clostridia	O_Clostridiales	F_Clostridiaceae	G_Clostridium sensu stricto 1
SV400	0	7	14	0	0	0	0	0	0	0	0	0	0	0	0	7	0	0	0	0	0	0	0	0	0	0	0	0	0	0	0	0	0	SV400	K_Bacteria	P_Firmicutes	C_Clostridia	O_Peptostreptococcales-Tissierellales	F_Peptostreptococcaceae	G_Intestinibacter
SV404	0	0	0	0	0	0	0	0	0	0	0	0	0	0	0	21	2	3	1	5	0	0	0	0	0	0	0	0	0	0	0	0	0	SV404	K_Bacteria	P_Proteobacteria	C_Gammaproteobacteria	O_Burkholderiales	F_Sutterellaceae	G_Parasutterella
SV405	0	0	0	0	0	0	0	0	0	0	0	0	0	0	0	0	0	0	0	0	21	39	53	190	0	0	0	0	0	0	0	0	0	SV405	K_Bacteria	P_Firmicutes	C_Bacilli	O_Lactobacillales	F_Enterococcaceae	G_Enterococcus
SV416	0	0	0	0	0	0	0	0	0	0	0	0	0	0	0	28	2	9	2	4	0	0	0	0	0	0	0	0	0	0	0	0	0	SV416	K_Bacteria	P_Proteobacteria	C_Gammaproteobacteria	O_Burkholderiales	F_Sutterellaceae	G_Parasutterella
SV419	0	0	0	0	0	0	0	0	0	0	0	0	0	0	0	0	0	0	0	0	0	0	0	0	0	0	130	3	0	0	0	0	0	SV419	K_Bacteria	P_Proteobacteria	C_Gammaproteobacteria	O_Enterobacterales	F_Enterobacteriaceae	G_Escherichia-Shigella
SV420	0	0	0	0	3	2	2	0	0	0	0	19	0	0	0	0	0	0	0	0	0	0	0	0	0	0	0	0	0	0	0	0	0	SV420	K_Bacteria	P_Firmicutes	C_Clostridia	O_Lachnospirales	F_Lachnospiraceae	G_Blautia
SV425	0	0	0	0	0	0	0	0	0	0	0	0	0	0	0	0	0	0	0	0	15	54	24	40	0	0	0	0	0	0	0	0	0	SV425	K_Bacteria	P_Firmicutes	C_Clostridia	O_Lachnospirales	F_Lachnospiraceae	unclassified_F_Lachnospiraceae
SV429	0	0	0	0	0	0	0	0	0	0	0	0	0	0	0	29	9	0	0	6	0	0	0	0	0	0	0	0	0	0	0	0	0	SV429	K_Bacteria	P_Actinobacteriota	C_Coriobacteriia	O_Coriobacteriales	F_Coriobacteriaceae	G_Collinsella
SV430	5	4	5	5	0	0	0	0	0	0	0	7	0	0	0	1	4	3	6	0	0	0	0	0	0	0	0	0	0	0	0	0	0	SV430	K_Bacteria	P_Firmicutes	C_Clostridia	O_Lachnospirales	F_Lachnospiraceae	G_Lachnoclostridium
SV432	0	0	0	0	0	0	0	0	0	0	0	0	0	0	0	0	0	0	0	0	0	0	32	0	0	0	0	0	0	0	0	0	0	SV432	K_Bacteria	P_Firmicutes	C_Clostridia	O_Lachnospirales	F_Lachnospiraceae	G_Lachnoclostridium
SV442	0	0	0	0	0	0	0	0	0	0	0	0	0	0	0	22	2	2	2	0	0	0	0	0	0	0	0	0	0	0	0	0	0	SV442	K_Bacteria	P_Firmicutes	C_Clostridia	O_Oscillospirales	F_Oscillospiraceae	G_Oscillospira
SV443	3	0	0	0	0	6	10	1	0	0	0	0	0	0	0	0	0	0	0	0	0	0	0	0	0	0	0	0	0	0	0	0	0	SV443	K_Bacteria	P_Firmicutes	C_Clostridia	O_Lachnospirales	F_Lachnospiraceae	G_Blautia
SV446	0	0	0	0	0	0	13	13	0	0	0	0	0	0	0	0	0	0	0	0	0	0	0	0	0	0	0	0	0	0	0	0	0	SV446	K_Bacteria	P_Firmicutes	C_Clostridia	O_Lachnospirales	F_Lachnospiraceae	G_Lachnoclostridium
SV453	0	0	0	0	0	0	0	0	20	5	3	0	0	0	0	0	0	1	19	0	0	0	0	0	0	0	0	0	0	0	0	0	0	SV453	K_Bacteria	P_Firmicutes	C_Clostridia	O_Lachnospirales	F_Lachnospiraceae	unclassified_F_Lachnospiraceae
SV457	0	0	0	0	0	27	6	0	0	0	0	0	0	0	0	0	0	0	0	0	0	0	0	0	0	0	0	0	0	0	0	0	0	SV457	K_Bacteria	P_Firmicutes	C_Clostridia	O_Oscillospirales	F_Ruminococcaceae	G_Subdoligranulum
SV459	0	3	10	0	0	0	0	0	0	0	0	0	0	0	0	0	0	0	0	0	0	0	0	0	0	0	0	0	0	0	0	0	0	SV459	K_Bacteria	P_Firmicutes	C_Clostridia	O_Peptostreptococcales-Tissierellales	F_Peptostreptococcaceae	G_Intestinibacter
SV460	0	0	0	0	7	10	14	7	0	0	0	0	0	0	0	0	0	0	0	0	0	0	0	0	0	0	0	0	0	0	0	0	0	SV460	K_Bacteria	P_Bacteroidota	C_Bacteroidia	O_Bacteroidales	F_Tannerellaceae	G_Parabacteroides
SV462	0	0	0	0	0	7	0	15	0	0	0	0	0	0	0	0	0	0	0	0	0	0	0	0	0	0	0	0	0	0	0	0	0	SV462	K_Bacteria	P_Firmicutes	C_Clostridia	O_Lachnospirales	F_Lachnospiraceae	G_Hungatella
SV463	0	0	0	0	0	0	0	0	0	0	0	0	0	0	0	0	0	0	0	0	0	0	0	0	0	0	0	0	0	0	23	0	34	SV463	K_Bacteria	P_Firmicutes	C_Clostridia	O_Oscillospirales	F_Oscillospiraceae	G_Flavonifractor
SV469	0	0	0	0	0	0	0	0	0	0	0	0	0	0	0	0	0	0	0	0	0	0	0	0	18	0	14	27	0	0	0	0	0	SV469	K_Bacteria	P_Firmicutes	C_Clostridia	O_Oscillospirales	F_Oscillospiraceae	G_Oscillibacter
SV471	0	0	0	0	0	0	0	0	0	0	0	10	78	30	23	0	0	0	0	0	0	0	0	0	0	0	5	0	0	0	0	0	0	SV471	K_Bacteria	P_Firmicutes	C_Clostridia	O_Lachnospirales	F_Lachnospiraceae	unclassified_F_Lachnospiraceae
SV472	0	0	0	0	0	0	0	0	0	0	0	0	0	0	0	9	2	4	0	20	0	0	0	0	0	0	0	0	0	0	0	0	0	SV472	K_Bacteria	P_Firmicutes	C_Clostridia	O_Lachnospirales	F_Lachnospiraceae	G_Roseburia
SV478	0	0	0	0	0	0	0	0	0	0	0	0	0	0	0	0	0	0	0	0	0	0	0	0	33	22	18	18	0	0	0	0	0	SV478	K_Bacteria	P_Firmicutes	C_Clostridia	O_Lachnospirales	F_Lachnospiraceae	G_[Ruminococcus] gauvreauii group
SV479	0	0	0	0	0	15	12	13	0	0	0	0	0	0	0	0	0	0	0	0	0	0	0	0	0	0	0	0	0	0	0	0	0	SV479	K_Bacteria	P_Firmicutes	C_Clostridia	O_Lachnospirales	F_Lachnospiraceae	G_Blautia
SV480	0	0	0	0	0	0	0	0	80	49	27	0	0	0	0	0	0	0	0	0	0	0	0	0	0	0	0	0	0	0	0	0	0	SV480	K_Bacteria	P_Firmicutes	C_Clostridia	O_Lachnospirales	F_Lachnospiraceae	G_Lachnoclostridium
SV481	0	0	0	0	0	0	0	0	0	0	0	0	0	0	0	0	0	0	0	0	0	0	0	0	0	0	0	0	0	0	372	0	0	SV481	K_Bacteria	P_Firmicutes	C_Clostridia	O_Clostridiales	F_Clostridiaceae	G_Clostridium sensu stricto 1
SV486	0	0	0	0	0	0	0	0	0	0	0	7	56	43	56	0	0	0	0	0	0	0	0	0	0	0	0	0	0	0	0	0	0	SV486	K_Bacteria	P_Firmicutes	C_Clostridia	O_Eubacteriales	F_Eubacteriaceae	G_Eubacterium
SV488	11	6	8	8	0	0	0	0	0	0	0	0	0	0	0	0	0	0	0	0	0	0	0	0	0	0	0	0	0	0	0	0	0	SV488	K_Bacteria	P_Firmicutes	C_Clostridia	O_Oscillospirales	F_Oscillospiraceae	G_Pseudoflavonifractor
SV489	12	1	6	1	2	0	1	0	0	0	0	0	0	0	0	0	0	0	0	0	0	0	0	0	0	0	0	0	0	0	0	0	0	SV489	K_Bacteria	P_Firmicutes	C_Clostridia	O_Oscillospirales	F_Oscillospiraceae	G_Flavonifractor
SV492	0	0	0	0	0	0	19	9	0	0	0	0	0	0	0	0	0	0	0	0	0	0	0	0	0	0	0	0	0	0	0	0	0	SV492	K_Bacteria	P_Firmicutes	C_Clostridia	O_Lachnospirales	F_Lachnospiraceae	G_Lachnoclostridium
SV493	0	0	0	0	0	0	0	0	0	0	0	0	0	0	0	19	7	12	9	8	0	0	0	0	0	0	0	0	0	0	0	0	0	SV493	K_Bacteria	P_Firmicutes	C_Bacilli	O_Erysipelotrichales	F_Erysipelotrichaceae	G_[Clostridium] innocuum group
SV495	0	0	0	0	0	0	29	0	0	0	0	0	0	0	0	0	0	0	0	0	0	0	0	0	0	0	0	0	0	0	0	0	0	SV495	K_Bacteria	P_Firmicutes	C_Clostridia	O_Lachnospirales	F_Lachnospiraceae	G_Hungatella
SV498	0	0	0	0	0	0	0	0	0	0	0	0	0	0	0	0	0	13	0	0	0	0	0	0	0	0	0	0	0	0	0	0	0	SV498	K_Bacteria	P_Firmicutes	C_Clostridia	O_Lachnospirales	F_Lachnospiraceae	G_Blautia
SV500	0	0	0	0	6	4	2	2	0	0	0	0	0	0	0	0	0	0	0	0	0	0	0	0	0	0	0	0	0	0	0	0	0	SV500	K_Bacteria	P_Bacteroidota	C_Bacteroidia	O_Bacteroidales	F_Bacteroidaceae	G_Bacteroides
SV501	0	0	0	0	0	0	0	0	0	0	0	0	0	0	0	0	0	15	0	0	0	0	0	0	0	0	0	0	0	0	0	0	0	SV501	K_Bacteria	P_Firmicutes	C_Clostridia	O_Lachnospirales	F_Lachnospiraceae	G_Blautia
SV504	0	0	0	0	0	0	5	18	0	0	0	0	0	0	0	0	0	0	0	0	0	0	0	0	0	0	0	0	0	0	0	0	0	SV504	K_Bacteria	P_Firmicutes	C_Clostridia	O_Lachnospirales	F_Lachnospiraceae	G_Blautia
SV506	0	0	0	0	0	0	3	8	0	0	0	0	0	0	0	0	0	0	0	0	0	0	0	0	0	0	0	0	0	0	0	0	0	SV506	K_Bacteria	P_Firmicutes	C_Clostridia	O_Lachnospirales	F_Lachnospiraceae	G_Blautia
SV511	0	0	0	0	0	0	0	0	0	0	0	0	0	0	0	0	0	13	0	5	0	0	0	0	0	0	0	0	0	0	0	0	0	SV511	K_Bacteria	P_Firmicutes	C_Clostridia	O_Lachnospirales	F_Lachnospiraceae	unclassified_F_Lachnospiraceae
SV512	0	0	0	0	0	0	0	0	0	0	0	0	0	0	0	9	3	13	7	2	0	0	0	0	0	0	0	0	0	0	0	0	0	SV512	K_Bacteria	P_Bacteroidota	C_Bacteroidia	O_Bacteroidales	F_Rikenellaceae	G_Alistipes
SV513	0	0	0	0	0	0	36	0	0	0	0	0	0	0	0	0	0	0	0	0	0	0	0	0	0	0	0	0	0	0	0	0	0	SV513	K_Bacteria	P_Firmicutes	C_Clostridia	O_Lachnospirales	F_Lachnospiraceae	G_Hungatella
SV514	0	0	0	0	0	9	0	12	0	0	0	0	0	0	0	0	0	0	0	0	15	47	43	0	0	0	0	0	0	0	0	0	0	SV514	K_Bacteria	P_Firmicutes	C_Clostridia	O_Lachnospirales	F_Lachnospiraceae	G_Hungatella
SV516	0	0	0	0	0	0	0	0	93	75	28	0	0	0	0	0	0	0	0	0	0	0	0	0	0	0	0	0	0	0	0	0	0	SV516	K_Bacteria	P_Firmicutes	C_Clostridia	O_Lachnospirales	F_Lachnospiraceae	G_Lachnoclostridium
SV518	0	0	0	0	0	0	0	0	0	0	0	0	0	0	0	0	0	0	0	0	0	0	0	0	0	0	6	19	0	0	0	0	0	SV518	K_Bacteria	P_Firmicutes	C_Clostridia	O_Oscillospirales	F_Butyricicoccaceae	G_Butyricicoccus
SV522	0	0	0	0	0	0	0	0	0	0	0	0	0	0	0	0	0	0	13	0	0	0	0	0	0	0	0	0	0	0	0	0	0	SV522	K_Bacteria	P_Firmicutes	C_Clostridia	O_Lachnospirales	F_Lachnospiraceae	G_[Eubacterium] fissicatena group
SV525	0	0	0	0	0	0	0	0	0	0	0	0	0	0	0	0	0	0	0	0	0	0	0	0	7	8	8	8	0	0	0	0	0	SV525	K_Bacteria	P_Firmicutes	C_Clostridia	O_Lachnospirales	F_Lachnospiraceae	G_Blautia
SV526	0	0	0	0	0	0	0	0	38	84	42	0	0	0	0	0	0	0	0	0	0	0	0	0	0	0	0	0	0	0	0	0	0	SV526	K_Bacteria	P_Firmicutes	C_Clostridia	O_Lachnospirales	F_Lachnospiraceae	G_Anaerostipes
SV527	7	8	2	3	0	0	0	0	0	0	0	0	0	0	0	0	0	0	0	0	0	0	0	0	0	0	0	0	0	0	0	0	0	SV527	K_Bacteria	P_Firmicutes	C_Clostridia	O_Lachnospirales	F_Lachnospiraceae	G_Epulopiscium
SV531	8	13	11	7	0	0	0	0	0	0	0	0	0	0	0	0	0	0	0	0	0	0	0	0	0	0	0	0	0	0	0	0	0	SV531	K_Bacteria	P_Firmicutes	C_Clostridia	O_Lachnospirales	F_Lachnospiraceae	G_[Eubacterium] xylanophilum group
SV534	0	0	0	0	0	0	0	0	0	0	0	0	0	0	0	0	0	0	0	0	6	18	0	25	0	0	0	0	0	0	0	0	0	SV534	K_Bacteria	P_Proteobacteria	C_Gammaproteobacteria	O_Enterobacterales	F_Morganellaceae	G_Morganella
SV535	0	0	0	0	0	0	0	0	0	0	0	0	0	0	0	2	1	0	4	0	0	0	0	0	0	0	0	0	0	0	0	0	0	SV535	K_Bacteria	P_Bacteroidota	C_Bacteroidia	O_Bacteroidales	F_Bacteroidaceae	G_Bacteroides
SV537	0	0	0	0	0	0	0	0	0	0	0	24	0	0	39	0	0	0	0	0	0	0	0	0	0	0	0	0	0	0	0	0	0	SV537	K_Bacteria	P_Bacteroidota	C_Bacteroidia	O_Bacteroidales	F_Barnesiellaceae	G_Coprobacter
SV540	0	0	0	0	0	0	0	0	0	0	0	0	0	0	0	0	0	0	0	0	0	0	0	0	0	0	0	0	131	0	0	0	0	SV540	K_Bacteria	P_Firmicutes	C_Clostridia	O_Clostridiales	F_Clostridiaceae	G_Clostridium sensu stricto 1
SV544	0	0	0	0	0	0	0	0	20	59	73	1	3	2	2	0	0	0	0	0	0	0	0	0	0	0	0	0	0	0	0	0	0	SV544	K_Bacteria	P_Firmicutes	C_Clostridia	O_Lachnospirales	F_Lachnospiraceae	G_Frisingicoccus
SV546	0	0	0	0	0	0	35	0	0	0	0	0	0	0	0	0	0	1	0	0	0	0	0	0	0	0	0	0	0	0	0	0	0	SV546	K_Bacteria	P_Firmicutes	C_Clostridia	O_Lachnospirales	F_Lachnospiraceae	G_Hungatella
SV547	0	0	0	0	0	4	0	13	0	0	0	0	0	0	0	0	0	0	0	0	0	0	0	0	0	0	0	0	0	0	0	0	0	SV547	K_Bacteria	P_Firmicutes	C_Clostridia	O_Lachnospirales	F_Lachnospiraceae	G_Blautia
SV548	0	0	0	0	0	0	0	0	0	0	0	0	0	0	0	0	0	0	0	0	0	0	0	0	0	0	0	0	0	88	0	0	0	SV548	K_Bacteria	P_Firmicutes	C_Clostridia	O_Lachnospirales	F_Lachnospiraceae	G_Sellimonas
SV551	0	0	0	0	0	0	30	0	0	0	0	0	0	0	0	0	0	0	0	0	0	0	0	0	0	0	0	0	0	0	0	0	0	SV551	K_Bacteria	P_Firmicutes	C_Clostridia	O_Lachnospirales	F_Lachnospiraceae	G_Hungatella
SV554	0	0	0	0	7	6	0	9	0	0	0	0	0	0	0	0	0	0	0	0	0	0	0	0	0	0	0	0	0	0	0	0	0	SV554	K_Bacteria	P_Firmicutes	C_Clostridia	O_Lachnospirales	F_Lachnospiraceae	G_Blautia
SV556	0	0	0	0	0	0	0	0	0	0	0	0	0	0	0	0	0	0	0	0	8	23	14	42	0	0	0	0	0	0	0	0	0	SV556	K_Bacteria	P_Proteobacteria	C_Gammaproteobacteria	O_Enterobacterales	F_Enterobacteriaceae	unclassified_F_Enterobacteriaceae
SV562	12	6	18	16	0	0	0	0	0	0	0	0	0	0	0	0	0	0	0	0	0	0	0	0	0	0	0	0	0	0	0	0	0	SV562	K_Bacteria	P_Firmicutes	C_Bacilli	O_Erysipelotrichales	F_Erysipelotrichaceae	G_[Clostridium] innocuum group
SV575	0	0	0	0	23	0	0	0	0	0	0	0	0	0	0	0	0	0	0	0	0	0	0	0	0	0	0	0	0	0	0	0	0	SV575	K_Bacteria	P_Firmicutes	C_Clostridia	O_Lachnospirales	F_Lachnospiraceae	G_Blautia
SV578	0	0	0	0	0	0	0	0	0	0	0	0	0	0	0	0	0	0	9	0	0	0	0	0	0	0	0	0	0	0	0	0	0	SV578	K_Bacteria	P_Firmicutes	C_Clostridia	O_Lachnospirales	F_Lachnospiraceae	G_[Eubacterium] fissicatena group
SV581	0	0	0	0	0	0	0	0	0	0	0	0	0	0	0	4	0	1	0	3	0	0	0	0	0	0	0	0	0	0	0	0	0	SV581	K_Bacteria	P_Firmicutes	C_Clostridia	O_Lachnospirales	F_Lachnospiraceae	G_Lachnoclostridium
SV583	0	0	0	0	0	0	0	0	0	0	0	0	0	0	0	0	0	0	0	0	0	0	0	0	0	0	74	0	0	0	0	0	0	SV583	K_Bacteria	P_Proteobacteria	C_Gammaproteobacteria	O_Enterobacterales	F_Enterobacteriaceae	unclassified_F_Enterobacteriaceae
SV584	0	0	0	0	0	0	0	0	0	0	0	0	0	0	0	0	0	0	0	0	0	0	0	0	5	6	9	13	0	0	0	0	0	SV584	K_Bacteria	P_Firmicutes	C_Clostridia	O_Oscillospirales	F_Butyricicoccaceae	G_Butyricicoccus
SV585	0	0	0	0	0	0	0	0	0	0	0	0	0	0	0	0	0	16	0	6	0	0	0	0	0	0	0	0	0	0	0	0	0	SV585	K_Bacteria	P_Firmicutes	C_Clostridia	O_Lachnospirales	F_Lachnospiraceae	unclassified_F_Lachnospiraceae
SV591	0	0	0	0	0	8	3	5	0	0	0	0	0	0	0	0	0	0	0	0	0	0	0	0	0	0	0	0	0	0	0	0	0	SV591	K_Bacteria	P_Firmicutes	C_Clostridia	O_Lachnospirales	F_Lachnospiraceae	G_Blautia
SV592	0	0	0	0	0	0	0	0	0	0	0	3	48	38	41	0	0	0	0	0	0	0	0	0	0	0	0	0	0	0	0	0	0	SV592	K_Bacteria	P_Firmicutes	C_Clostridia	O_Lachnospirales	F_Lachnospiraceae	G_Frisingicoccus
SV594	0	0	0	0	0	5	5	7	0	0	0	0	0	0	0	0	0	0	0	0	0	0	0	0	0	0	0	0	0	0	0	0	0	SV594	K_Bacteria	P_Firmicutes	C_Bacilli	O_Erysipelotrichales	F_Erysipelotrichaceae	G_[Clostridium] innocuum group
SV596	0	0	0	0	0	17	0	0	0	0	0	0	0	0	0	0	0	0	0	0	0	0	0	0	0	0	0	0	0	0	0	0	0	SV596	K_Bacteria	P_Firmicutes	C_Clostridia	O_Lachnospirales	F_Lachnospiraceae	G_Blautia
SV598	0	0	0	0	13	4	3	3	0	0	0	0	0	0	0	0	0	0	0	0	0	0	0	0	0	0	0	0	0	0	0	0	0	SV598	K_Bacteria	P_Firmicutes	C_Clostridia	O_Lachnospirales	F_Lachnospiraceae	G_Lachnoclostridium
SV599	0	0	0	0	6	3	2	0	0	0	0	0	0	0	0	0	0	0	0	0	0	0	0	0	0	0	0	0	0	0	0	0	0	SV599	K_Bacteria	P_Firmicutes	C_Clostridia	O_Lachnospirales	F_Lachnospiraceae	G_Lachnoclostridium
SV601	0	0	0	0	0	0	0	0	0	0	0	0	0	0	0	0	0	0	0	0	0	0	0	0	0	0	0	0	0	0	0	25	0	SV601	K_Bacteria	P_Firmicutes	C_Clostridia	O_Lachnospirales	F_Lachnospiraceae	G_Lachnoclostridium
SV602	4	5	5	4	0	0	0	0	0	0	0	0	0	0	0	0	0	0	0	0	0	0	0	0	0	0	0	0	0	0	0	0	0	SV602	K_Bacteria	P_Firmicutes	C_Clostridia	O_Oscillospirales	F_Ruminococcaceae	G_Incertae Sedis
SV613	0	0	0	0	0	0	0	0	0	0	0	0	0	0	0	5	0	1	4	0	0	0	0	0	0	0	0	0	0	0	0	0	0	SV613	K_Bacteria	P_Firmicutes	C_Clostridia	O_Oscillospirales	F_Oscillospiraceae	G_Flavonifractor
SV614	0	0	0	0	0	0	0	0	0	0	0	0	0	0	69	0	0	0	0	0	0	0	0	0	0	0	0	0	0	0	0	0	0	SV614	K_Bacteria	P_Firmicutes	C_Clostridia	O_Oscillospirales	F_Butyricicoccaceae	G_Butyricicoccus
SV617	0	0	0	0	0	0	0	0	0	0	0	0	0	0	0	9	6	4	7	4	0	0	0	0	0	0	0	0	0	0	0	0	0	SV617	K_Bacteria	P_Firmicutes	C_Clostridia	O_Christensenellales	F_Christensenellaceae	G_Christensenellaceae R-7 group
SV623	0	0	0	0	0	0	0	0	0	0	0	4	41	22	38	0	0	0	0	0	0	0	0	0	0	0	0	0	0	0	0	0	0	SV623	K_Bacteria	P_Firmicutes	C_Clostridia	O_Oscillospirales	F_Ruminococcaceae	unclassified_F_Ruminococcaceae
SV624	0	0	0	0	22	0	0	0	0	0	0	0	0	0	0	0	0	0	0	0	0	0	0	0	0	0	0	0	0	0	0	0	0	SV624	K_Bacteria	P_Firmicutes	C_Clostridia	O_Lachnospirales	F_Lachnospiraceae	G_Blautia
SV626	4	1	2	0	0	0	0	0	0	0	0	0	0	0	0	0	0	0	0	0	0	0	0	0	0	0	0	0	20	0	0	0	0	SV626	K_Bacteria	P_Firmicutes	C_Clostridia	O_Clostridiales	F_Clostridiaceae	G_Clostridium sensu stricto 1
SV627	0	0	0	0	0	0	0	0	0	0	0	0	0	0	0	8	6	3	2	6	0	0	0	0	0	0	0	0	0	0	0	0	0	SV627	K_Bacteria	P_Firmicutes	C_Clostridia	O_Christensenellales	F_Christensenellaceae	G_Christensenellaceae R-7 group
SV633	0	0	0	0	0	0	0	0	0	0	0	0	0	0	0	15	5	1	3	6	0	0	0	0	0	0	0	0	0	0	0	0	0	SV633	K_Bacteria	P_Bacteroidota	C_Bacteroidia	O_Bacteroidales	F_Barnesiellaceae	G_Barnesiella
SV636	0	0	0	0	0	12	0	0	0	0	0	0	0	0	0	0	0	0	0	0	0	0	0	0	0	0	0	0	0	0	0	0	0	SV636	K_Bacteria	P_Firmicutes	C_Clostridia	O_Lachnospirales	F_Lachnospiraceae	G_Blautia
SV638	0	0	0	0	0	11	0	4	0	0	0	0	0	0	0	0	0	0	0	0	0	0	0	0	0	0	0	0	0	0	0	0	0	SV638	K_Bacteria	P_Firmicutes	C_Clostridia	O_Monoglobales	F_Monoglobaceae	G_Monoglobus
SV654	0	0	0	0	0	0	0	0	0	0	0	0	0	0	0	0	12	0	1	17	0	0	0	0	0	0	0	0	0	0	0	0	0	SV654	K_Bacteria	P_Firmicutes	C_Clostridia	O_Lachnospirales	F_Lachnospiraceae	unclassified_F_Lachnospiraceae
SV655	12	0	14	0	10	0	0	0	0	0	0	0	0	0	0	0	0	0	0	0	0	0	0	0	0	0	0	0	0	0	0	0	0	SV655	K_Bacteria	P_Firmicutes	C_Clostridia	O_Lachnospirales	F_Lachnospiraceae	G_Blautia
SV657	0	0	0	0	0	10	10	3	0	0	0	0	0	0	0	0	0	0	0	0	0	0	0	0	0	0	0	0	0	0	0	0	0	SV657	K_Bacteria	P_Firmicutes	C_Clostridia	O_Lachnospirales	F_Lachnospiraceae	G_Blautia
SV659	0	1	0	1	0	0	0	0	0	0	0	0	0	0	0	0	0	0	0	0	0	10	4	7	0	0	0	0	0	0	0	0	0	SV659	K_Bacteria	P_Actinobacteriota	C_Coriobacteriia	O_Coriobacteriales	F_Eggerthellaceae	G_Eggerthella
SV660	0	0	0	0	0	6	5	5	0	0	0	0	0	0	0	0	0	0	0	0	0	0	0	0	0	0	0	0	0	0	0	0	0	SV660	K_Bacteria	P_Firmicutes	C_Clostridia	O_Lachnospirales	F_Lachnospiraceae	G_Lachnoclostridium
SV670	0	0	0	0	0	7	0	0	0	0	0	0	0	0	0	0	0	0	0	0	0	0	0	0	0	0	0	0	0	0	0	0	0	SV670	K_Bacteria	P_Firmicutes	C_Clostridia	O_Lachnospirales	F_Lachnospiraceae	G_Blautia
SV672	0	0	0	0	6	0	0	0	0	0	0	0	0	0	0	0	0	0	0	0	0	0	0	0	0	0	0	30	0	0	0	0	0	SV672	K_Bacteria	P_Firmicutes	C_Clostridia	O_Lachnospirales	F_Lachnospiraceae	G_Blautia
SV680	0	0	0	0	0	0	0	2	0	0	0	12	0	0	0	0	0	0	0	0	0	0	0	0	0	0	0	0	0	0	0	0	0	SV680	K_Bacteria	P_Firmicutes	C_Clostridia	O_Lachnospirales	F_Lachnospiraceae	G_Blautia
SV681	0	0	0	0	0	0	0	0	0	0	0	0	0	0	0	0	0	0	0	0	0	0	0	0	0	0	0	0	0	0	0	240	0	SV681	K_Bacteria	P_Firmicutes	C_Clostridia	O_Oscillospirales	F_Oscillospiraceae	G_Pseudoflavonifractor
SV686	0	0	0	0	0	0	0	0	0	0	0	0	0	0	0	0	0	0	24	0	0	0	0	0	0	0	0	0	0	0	0	0	0	SV686	K_Bacteria	P_Firmicutes	C_Clostridia	O_Lachnospirales	F_Lachnospiraceae	G_[Eubacterium] fissicatena group
SV692	0	0	0	0	0	0	0	0	0	0	0	0	0	0	0	2	4	4	3	2	0	0	0	0	0	0	0	0	0	0	0	0	0	SV692	K_Bacteria	P_Firmicutes	C_Clostridia	O_Eubacteriales	F_Anaerofustaceae	G_Anaerofustis
SV695	5	5	5	3	0	0	0	0	0	0	0	0	0	0	0	0	0	0	0	0	0	0	0	0	0	0	0	0	0	0	0	0	0	SV695	K_Bacteria	P_Firmicutes	C_Clostridia	O_Lachnospirales	F_Lachnospiraceae	G_Epulopiscium
SV698	0	0	0	0	5	0	2	5	0	0	0	0	0	0	0	0	0	0	0	0	0	0	0	0	0	0	0	0	0	0	0	0	0	SV698	K_Bacteria	P_Firmicutes	C_Clostridia	O_Lachnospirales	F_Lachnospiraceae	unclassified_F_Lachnospiraceae
SV708	0	0	0	0	0	4	4	2	0	0	0	0	0	0	0	0	0	0	0	0	0	0	0	0	0	0	0	0	0	0	0	0	0	SV708	K_Bacteria	P_Firmicutes	C_Clostridia	O_Lachnospirales	F_Lachnospiraceae	G_Blautia
SV710	3	2	0	3	0	0	0	0	0	0	0	0	0	0	0	0	1	0	0	0	0	0	0	0	0	0	0	0	0	0	0	0	0	SV710	K_Bacteria	P_Firmicutes	C_Clostridia	O_Oscillospirales	F_Oscillospiraceae	G_Intestinimonas
SV713	0	0	0	0	0	0	0	0	18	0	39	0	0	0	0	0	0	0	0	0	0	0	0	48	0	0	0	0	0	0	0	0	0	SV713	K_Bacteria	P_Firmicutes	C_Clostridia	O_Lachnospirales	F_Lachnospiraceae	G_Lachnoclostridium
SV726	0	0	0	0	0	0	0	0	0	0	0	10	17	15	17	0	0	0	0	0	0	0	0	0	0	0	0	0	0	0	0	0	0	SV726	K_Bacteria	P_Firmicutes	C_Clostridia	O_Lachnospirales	F_Lachnospiraceae	G_Lachnoclostridium
SV727	0	0	0	0	9	0	0	0	0	0	0	0	0	0	0	0	0	0	0	0	0	0	0	0	0	0	0	0	0	0	0	0	0	SV727	K_Bacteria	P_Firmicutes	C_Clostridia	O_Lachnospirales	F_Lachnospiraceae	G_Blautia
SV736	5	1	4	2	0	0	0	0	0	0	0	0	0	0	0	0	0	0	0	0	0	0	0	0	0	0	0	0	0	0	0	0	0	SV736	K_Bacteria	P_Firmicutes	C_Clostridia	O_Oscillospirales	F_Oscillospiraceae	G_Pseudoflavonifractor
SV741	0	0	0	0	10	1	0	0	0	0	0	0	0	0	0	0	0	0	0	0	0	0	0	0	0	0	0	0	0	0	0	0	0	SV741	K_Bacteria	P_Firmicutes	C_Clostridia	O_Lachnospirales	F_Lachnospiraceae	G_Blautia
SV742	0	0	0	0	0	0	0	0	0	0	0	0	0	0	0	0	0	0	0	0	0	0	44	33	0	0	0	0	0	0	0	0	0	SV742	K_Bacteria	P_Firmicutes	C_Clostridia	O_Lachnospirales	F_Lachnospiraceae	G_[Ruminococcus] gnavus group
SV751	0	0	0	0	0	0	0	0	0	0	0	0	0	0	0	0	0	0	0	0	0	0	0	0	0	0	27	0	0	0	0	0	0	SV751	K_Bacteria	P_Proteobacteria	C_Gammaproteobacteria	O_Enterobacterales	F_Enterobacteriaceae	G_Escherichia-Shigella
SV769	0	0	0	0	0	2	3	0	0	0	0	0	0	0	0	0	0	0	0	0	0	0	0	0	0	0	0	0	0	23	0	29	0	SV769	K_Bacteria	P_Firmicutes	C_Bacilli	O_Lactobacillales	F_Enterococcaceae	G_Enterococcus
SV786	0	0	0	0	6	0	0	2	0	0	0	0	0	0	0	0	0	0	0	0	0	0	0	0	0	0	0	0	0	0	0	0	0	SV786	K_Bacteria	P_Firmicutes	C_Clostridia	O_Lachnospirales	F_Lachnospiraceae	G_Lachnoclostridium
SV789	0	0	0	0	0	0	0	0	0	0	0	5	8	14	18	2	3	3	0	0	0	0	0	0	0	0	0	0	0	0	0	0	0	SV789	K_Bacteria	P_Firmicutes	C_Clostridia	O_Oscillospirales	F_Oscillospiraceae	G_Oscillospira
SV793	0	0	0	0	0	0	0	0	0	0	0	0	18	19	10	0	0	0	0	0	0	0	0	0	0	0	0	0	0	15	0	11	0	SV793	K_Bacteria	P_Firmicutes	C_Clostridia	O_Lachnospirales	F_Lachnospiraceae	G_Lachnoclostridium
SV802	3	3	3	0	0	0	0	0	0	0	0	0	0	0	0	0	0	0	0	0	0	0	0	0	0	0	0	0	0	0	0	0	0	SV802	K_Bacteria	P_Firmicutes	C_Clostridia	O_Lachnospirales	F_Lachnospiraceae	G_Lachnoclostridium
SV806	2	1	0	0	0	0	0	0	0	0	0	8	0	20	45	0	0	0	0	0	0	0	0	0	0	0	0	0	0	0	0	0	0	SV806	K_Bacteria	P_Firmicutes	C_Clostridia	O_Lachnospirales	F_Lachnospiraceae	G_Sellimonas
SV818	0	0	0	0	0	0	0	0	0	0	0	0	44	28	34	0	0	0	0	0	0	0	0	0	0	0	0	0	0	0	0	0	0	SV818	K_Bacteria	P_Firmicutes	C_Clostridia	O_Lachnospirales	F_Lachnospiraceae	G_Blautia
SV819	0	0	0	0	0	0	0	0	0	0	0	0	0	0	0	0	0	0	0	0	0	0	0	0	0	0	1	29	0	0	0	0	0	SV819	K_Bacteria	P_Firmicutes	C_Clostridia	O_Lachnospirales	F_Lachnospiraceae	G_Blautia
SV823	6	4	2	1	0	0	0	0	0	0	0	0	0	0	0	0	0	0	0	0	0	0	0	0	0	0	0	0	0	0	0	0	0	SV823	K_Bacteria	P_Firmicutes	C_Clostridia	O_Lachnospirales	F_Lachnospiraceae	G_[Eubacterium] xylanophilum group
SV825	0	0	0	0	0	0	0	0	0	0	0	0	0	0	0	0	0	0	0	47	0	0	0	0	0	0	0	0	0	0	0	0	0	SV825	K_Bacteria	P_Firmicutes	C_Bacilli	O_Erysipelotrichales	F_Erysipelatoclostridiaceae	G_Erysipelatoclostridium
SV829	0	0	0	0	0	0	2	2	0	0	0	0	0	0	0	0	0	0	0	0	0	0	0	0	0	0	0	0	0	0	0	0	0	SV829	K_Bacteria	P_Firmicutes	C_Clostridia	O_Eubacteriales	F_Eubacteriaceae	G_Eubacterium
SV830	0	0	0	0	0	0	0	0	0	0	0	0	0	0	0	17	5	0	2	0	0	0	0	0	0	0	0	0	0	0	0	0	0	SV830	K_Bacteria	P_Firmicutes	C_Clostridia	O_Lachnospirales	F_Lachnospiraceae	G_[Ruminococcus] torques group
SV832	0	0	0	0	0	0	0	3	0	0	0	0	0	0	0	0	0	0	0	0	0	0	0	0	0	0	0	0	0	0	0	0	0	SV832	K_Bacteria	P_Firmicutes	C_Clostridia	O_Lachnospirales	F_Lachnospiraceae	G_[Ruminococcus] gauvreauii group
SV833	0	0	0	0	0	0	0	0	0	0	0	8	13	23	15	0	0	0	0	0	0	0	0	0	0	0	0	0	0	0	0	0	0	SV833	K_Bacteria	P_Firmicutes	C_Clostridia	O_Lachnospirales	F_Lachnospiraceae	G_Lachnoclostridium
SV834	0	0	0	0	0	0	0	0	14	29	21	0	0	0	0	0	0	0	0	0	0	0	0	0	0	0	0	0	0	0	0	0	0	SV834	K_Bacteria	P_Firmicutes	C_Clostridia	O_Lachnospirales	F_Lachnospiraceae	G_Lachnoclostridium
SV837	6	0	0	0	0	0	0	0	0	0	0	6	0	0	0	0	0	0	0	0	0	0	0	0	0	0	0	0	0	0	0	0	0	SV837	K_Bacteria	P_Firmicutes	C_Clostridia	O_Lachnospirales	F_Lachnospiraceae	G_Blautia
SV838	0	0	0	0	0	0	0	0	0	0	0	0	0	0	0	2	2	6	1	3	0	0	0	0	0	0	0	0	0	0	0	0	0	SV838	K_Bacteria	P_Firmicutes	C_Clostridia	O_Lachnospirales	F_Lachnospiraceae	G_Lachnoclostridium
SV841	0	0	0	0	0	0	0	0	0	0	0	0	0	0	0	0	0	6	0	0	0	0	0	0	0	0	0	0	0	0	0	0	0	SV841	K_Bacteria	P_Firmicutes	C_Clostridia	O_Lachnospirales	F_Lachnospiraceae	G_Blautia
SV842	0	0	0	0	0	0	0	2	0	0	0	0	3	0	0	0	2	0	1	0	0	0	0	0	0	3	0	0	0	0	0	0	0	SV842	K_Bacteria	P_Firmicutes	C_Clostridia	O_Lachnospirales	F_Lachnospiraceae	unclassified_F_Lachnospiraceae
SV847	0	0	0	0	0	0	0	0	0	0	0	24	0	114	0	0	0	0	0	0	0	0	0	0	0	0	0	0	0	0	0	0	0	SV847	K_Bacteria	P_Firmicutes	C_Bacilli	O_Erysipelotrichales	F_Erysipelotrichaceae	G_[Clostridium] innocuum group
SV854	0	0	0	0	12	0	0	0	0	0	0	0	0	0	0	0	0	0	0	0	0	0	0	0	0	0	0	0	0	0	0	0	0	SV854	K_Bacteria	P_Firmicutes	C_Clostridia	O_Lachnospirales	F_Lachnospiraceae	G_Blautia
SV858	0	0	0	0	7	1	3	0	0	0	0	0	0	0	0	0	0	0	0	0	0	0	0	0	0	0	0	0	0	0	0	0	0	SV858	K_Bacteria	P_Firmicutes	C_Clostridia	O_Lachnospirales	F_Lachnospiraceae	unclassified_F_Lachnospiraceae
SV862	0	0	0	0	0	0	0	0	0	0	0	0	0	0	0	0	0	0	13	0	0	0	0	0	0	0	0	0	0	0	0	0	0	SV862	K_Bacteria	P_Firmicutes	C_Clostridia	O_Lachnospirales	F_Lachnospiraceae	G_[Eubacterium] fissicatena group
SV867	0	0	0	0	0	0	0	0	0	0	0	0	0	0	0	0	0	13	0	0	0	0	0	0	0	0	0	0	0	0	0	0	0	SV867	K_Bacteria	P_Firmicutes	C_Clostridia	O_Lachnospirales	F_Lachnospiraceae	G_Blautia
SV873	0	0	0	0	0	0	0	0	0	0	0	0	0	0	0	0	0	0	0	0	0	0	0	0	0	0	0	0	28	7	0	0	19	SV873	K_Bacteria	P_Firmicutes	C_Clostridia	O_Lachnospirales	F_Lachnospiraceae	G_Sellimonas
SV874	0	0	0	0	9	0	2	0	0	0	0	0	0	0	0	0	0	0	0	0	0	0	0	0	0	0	0	0	0	0	0	0	0	SV874	K_Bacteria	P_Firmicutes	C_Clostridia	O_Lachnospirales	F_Lachnospiraceae	G_[Ruminococcus] torques group
SV876	0	0	0	0	0	0	0	0	0	0	0	0	0	0	0	4	0	0	0	0	0	0	0	0	0	0	0	0	0	0	0	0	0	SV876	K_Bacteria	P_Firmicutes	C_Clostridia	O_Lachnospirales	F_Lachnospiraceae	G_Lachnoclostridium
SV884	0	0	0	0	0	7	0	0	0	0	0	0	0	0	0	0	0	0	0	0	0	0	0	0	0	0	0	0	0	0	0	0	0	SV884	K_Bacteria	P_Firmicutes	C_Clostridia	O_Lachnospirales	F_Lachnospiraceae	unclassified_F_Lachnospiraceae
SV894	0	0	0	0	0	0	0	0	0	0	0	0	0	0	0	0	1	3	2	1	0	0	0	0	0	0	0	0	0	0	0	0	0	SV894	K_Bacteria	P_Bacteroidota	C_Bacteroidia	O_Bacteroidales	F_Barnesiellaceae	G_Barnesiella
SV899	0	0	0	0	0	0	0	0	0	0	0	0	0	0	0	8	5	0	3	0	0	0	0	0	0	0	0	0	0	0	0	0	0	SV899	K_Bacteria	P_Firmicutes	C_Clostridia	O_Lachnospirales	F_Lachnospiraceae	G_[Ruminococcus] torques group
SV909	0	0	0	0	0	0	0	0	0	0	0	0	0	0	0	3	4	0	0	2	0	0	0	0	0	0	0	0	0	0	0	0	0	SV909	K_Bacteria	P_Actinobacteriota	C_Coriobacteriia	O_Coriobacteriales	F_Coriobacteriaceae	G_Collinsella
SV912	0	0	0	0	0	0	0	0	19	20	30	0	0	0	0	0	0	0	0	0	0	0	0	0	0	0	0	0	0	0	0	0	0	SV912	K_Bacteria	P_Firmicutes	C_Clostridia	O_Lachnospirales	F_Lachnospiraceae	G_Lachnoclostridium
SV926	0	0	0	0	0	1	0	1	0	0	0	0	0	0	0	2	1	1	0	4	0	0	0	0	0	0	0	0	0	0	0	0	0	SV926	K_Bacteria	P_Firmicutes	C_Clostridia	O_Oscillospirales	F_Oscillospiraceae	G_Colidextribacter
SV929	0	0	0	0	10	0	0	0	0	0	0	0	0	0	0	0	0	0	0	0	0	0	0	0	0	0	0	0	0	0	0	0	0	SV929	K_Bacteria	P_Firmicutes	C_Clostridia	O_Lachnospirales	F_Lachnospiraceae	G_Blautia
SV933	0	0	0	0	0	5	0	5	0	0	0	0	0	0	0	0	0	0	0	0	0	0	0	0	0	0	0	0	0	0	0	0	0	SV933	K_Bacteria	P_Firmicutes	C_Clostridia	O_Lachnospirales	F_Lachnospiraceae	G_[Ruminococcus] torques group
SV934	0	0	0	0	0	0	0	0	0	0	0	0	0	0	0	0	0	0	0	0	0	0	0	0	0	0	0	28	0	0	0	0	0	SV934	K_Bacteria	P_Firmicutes	C_Clostridia	O_Lachnospirales	F_Lachnospiraceae	G_Blautia
SV942	0	0	0	0	0	8	8	4	0	0	0	0	0	0	0	0	0	0	0	0	0	0	0	0	0	0	0	0	0	0	0	0	0	SV942	K_Bacteria	P_Firmicutes	C_Clostridia	O_Lachnospirales	F_Lachnospiraceae	G_Tuzzerella
SV945	0	0	0	0	0	0	0	0	0	0	0	0	0	0	0	2	1	0	0	0	0	0	0	0	0	0	0	0	0	0	0	0	0	SV945	K_Bacteria	P_Bacteroidota	C_Bacteroidia	O_Bacteroidales	F_Barnesiellaceae	G_Barnesiella
SV946	0	0	0	0	0	0	0	0	0	0	0	0	0	0	0	0	14	0	0	0	0	0	0	0	0	0	0	0	0	0	0	0	0	SV946	K_Bacteria	P_Firmicutes	C_Clostridia	O_Oscillospirales	F_Oscillospiraceae	G_UCG-003
SV947	0	0	0	0	0	0	0	0	15	23	19	0	0	0	0	0	0	0	0	0	0	0	0	0	0	0	0	0	0	0	0	0	0	SV947	K_Bacteria	P_Firmicutes	C_Clostridia	O_Lachnospirales	F_Lachnospiraceae	G_Lachnoclostridium
SV948	0	0	0	0	18	0	0	0	0	0	0	0	0	0	0	0	0	0	0	0	0	0	0	0	0	0	0	0	0	0	0	0	0	SV948	K_Bacteria	P_Firmicutes	C_Clostridia	O_Lachnospirales	F_Lachnospiraceae	G_Blautia
SV958	0	0	0	0	0	0	0	0	0	0	0	0	0	0	0	0	0	0	0	0	10	15	0	26	0	0	0	0	0	0	0	0	0	SV958	K_Bacteria	P_Firmicutes	C_Bacilli	O_Lactobacillales	F_Enterococcaceae	G_Enterococcus
SV971	6	2	0	5	0	0	0	0	0	0	0	0	0	0	0	0	0	0	0	0	0	0	0	0	0	0	0	0	0	0	0	0	0	SV971	K_Bacteria	P_Firmicutes	C_Clostridia	O_Lachnospirales	F_Lachnospiraceae	G_Anaerostipes
SV978	0	0	0	0	0	7	0	0	0	0	0	0	0	0	0	0	0	0	0	0	0	0	0	0	0	0	0	0	0	0	0	0	0	SV978	K_Bacteria	P_Firmicutes	C_Clostridia	O_Lachnospirales	F_Lachnospiraceae	G_Blautia
SV984	0	0	0	0	0	0	0	0	0	0	0	0	0	0	0	0	6	4	0	3	0	0	0	0	0	0	0	0	0	0	0	0	0	SV984	K_Bacteria	P_Bacteroidota	C_Bacteroidia	O_Bacteroidales	F_Bacteroidaceae	G_Bacteroides
SV985	0	0	0	0	0	0	0	0	0	0	0	24	50	61	47	0	0	0	0	0	0	0	0	0	0	0	0	0	0	0	0	0	0	SV985	K_Bacteria	P_Firmicutes	C_Clostridia	O_Lachnospirales	F_Lachnospiraceae	unclassified_F_Lachnospiraceae
SV992	0	0	0	0	6	2	0	0	0	0	0	0	0	0	0	0	0	0	0	0	0	0	0	0	0	0	0	0	0	0	0	0	0	SV992	K_Bacteria	P_Firmicutes	C_Clostridia	O_Lachnospirales	F_Lachnospiraceae	G_Blautia
SV999	0	0	0	0	0	1	0	0	0	0	0	0	0	0	0	0	0	0	0	0	0	0	0	0	0	0	0	0	0	0	0	0	0	SV999	K_Bacteria	P_Firmicutes	C_Clostridia	O_Lachnospirales	F_Lachnospiraceae	G_[Ruminococcus] torques group
SV1007	0	0	0	0	15	0	0	0	0	0	0	0	0	0	0	0	0	0	0	0	0	0	0	0	0	0	0	0	0	0	0	0	0	SV1007	K_Bacteria	P_Firmicutes	C_Clostridia	O_Lachnospirales	F_Lachnospiraceae	G_Blautia
SV1021	0	0	0	0	0	0	0	0	0	0	0	0	41	18	21	0	0	0	0	0	0	0	0	0	0	0	0	0	0	0	0	0	0	SV1021	K_Bacteria	P_Firmicutes	C_Clostridia	O_Eubacteriales	F_Eubacteriaceae	G_Eubacterium
SV1036	0	0	0	0	0	0	0	0	0	0	0	0	0	0	0	0	0	0	0	0	0	0	0	0	0	0	0	24	0	0	0	0	0	SV1036	K_Bacteria	P_Firmicutes	C_Clostridia	O_Lachnospirales	F_Lachnospiraceae	G_Blautia
SV1041	0	0	0	0	4	0	0	4	0	0	0	0	0	0	0	0	0	0	0	0	0	0	0	0	0	0	0	0	0	0	0	0	0	SV1041	K_Bacteria	P_Firmicutes	C_Clostridia	O_Lachnospirales	F_Lachnospiraceae	G_Blautia
SV1043	0	0	0	0	4	2	0	3	0	0	0	0	0	0	0	0	0	0	0	0	0	0	0	0	0	0	0	0	0	0	0	0	0	SV1043	K_Bacteria	P_Firmicutes	C_Clostridia	O_Lachnospirales	F_Lachnospiraceae	G_Blautia
SV1049	0	0	0	0	0	0	0	0	32	0	7	0	0	0	0	0	0	0	0	0	0	0	0	0	0	0	0	0	0	0	0	0	0	SV1049	K_Bacteria	P_Firmicutes	C_Clostridia	O_Lachnospirales	F_Lachnospiraceae	G_[Ruminococcus] gnavus group
SV1068	0	0	0	0	0	0	0	0	30	20	0	0	0	0	0	0	0	0	0	0	0	0	0	0	0	0	0	0	0	0	0	0	0	SV1068	K_Bacteria	P_Firmicutes	C_Clostridia	O_Lachnospirales	F_Lachnospiraceae	G_[Ruminococcus] gnavus group
SV1086	0	0	0	0	0	3	0	2	0	0	0	0	0	0	0	0	0	0	0	0	0	0	0	0	0	0	0	0	0	0	0	0	0	SV1086	K_Bacteria	P_Firmicutes	C_Clostridia	O_Lachnospirales	F_Lachnospiraceae	G_Sellimonas
SV1096	0	0	0	0	0	0	0	0	0	0	0	0	0	0	0	1	0	1	3	0	0	0	0	0	0	0	0	0	0	0	0	0	0	SV1096	K_Bacteria	P_Firmicutes	C_Clostridia	O_Oscillospirales	F_Ruminococcaceae	G_Incertae Sedis
SV1130	0	0	0	0	0	1	2	1	0	0	0	0	0	0	0	0	0	0	0	0	0	0	0	0	0	0	0	0	0	0	0	0	0	SV1130	K_Bacteria	P_Firmicutes	C_Clostridia	O_Lachnospirales	F_Lachnospiraceae	G_Blautia
SV1144	0	0	0	0	5	0	0	0	0	0	0	0	0	0	0	0	0	0	0	0	0	0	0	0	0	0	0	0	0	0	0	0	0	SV1144	K_Bacteria	P_Firmicutes	C_Clostridia	O_Lachnospirales	F_Lachnospiraceae	G_Blautia
SV1152	0	0	0	0	0	0	0	0	0	0	0	0	0	0	0	0	0	0	0	0	0	0	0	0	0	0	0	0	20	21	0	0	0	SV1152	K_Bacteria	P_Firmicutes	C_Clostridia	O_Oscillospirales	F_[Eubacterium] coprostanoligenes group	unclassified_F_[Eubacterium] coprostanoligenes group
SV1162	13	0	10	0	0	0	0	0	0	0	0	0	0	0	0	0	0	0	0	0	0	0	0	0	0	0	0	0	0	0	0	0	0	SV1162	K_Bacteria	P_Firmicutes	C_Clostridia	O_Lachnospirales	F_Lachnospiraceae	G_Blautia
SV1175	0	0	0	0	9	3	0	0	0	0	0	0	0	0	0	0	0	0	0	0	0	0	0	0	0	0	0	0	0	0	0	0	0	SV1175	K_Bacteria	P_Firmicutes	C_Clostridia	O_Lachnospirales	F_Lachnospiraceae	G_Blautia
SV1189	0	0	0	0	4	0	0	0	0	0	0	0	0	0	0	0	0	0	0	0	0	0	0	0	0	0	0	0	0	0	0	0	0	SV1189	K_Bacteria	P_Firmicutes	C_Negativicutes	O_Veillonellales-Selenomonadales	F_Veillonellaceae	G_Veillonella
SV1207	0	0	0	0	0	0	0	0	0	0	0	0	0	0	0	4	4	3	1	0	0	0	0	0	0	0	0	0	0	0	0	0	0	SV1207	K_Bacteria	P_Firmicutes	C_Clostridia	O_Oscillospirales	F_Ruminococcaceae	G_Incertae Sedis
SV1208	0	0	0	0	3	0	0	0	0	0	0	0	0	0	0	0	0	0	0	0	0	0	0	0	0	0	0	0	0	0	0	0	0	SV1208	K_Bacteria	P_Firmicutes	C_Negativicutes	O_Veillonellales-Selenomonadales	F_Veillonellaceae	G_Veillonella
SV1222	0	0	0	0	0	0	0	0	11	25	15	0	0	0	0	0	0	0	0	0	0	0	0	0	0	0	0	0	0	0	0	0	0	SV1222	K_Bacteria	P_Firmicutes	C_Clostridia	O_Oscillospirales	F_Ruminococcaceae	G_Incertae Sedis
SV1225	0	0	0	0	0	0	0	0	13	48	15	0	0	0	0	0	0	0	0	0	0	0	0	0	0	0	0	0	0	0	0	0	0	SV1225	K_Bacteria	P_Firmicutes	C_Clostridia	O_Lachnospirales	F_Lachnospiraceae	G_Sellimonas
SV1253	0	0	0	0	0	4	0	2	0	0	0	0	0	0	0	0	0	0	0	0	0	0	0	0	0	0	0	0	0	0	0	0	0	SV1253	K_Bacteria	P_Firmicutes	C_Clostridia	O_Lachnospirales	F_Lachnospiraceae	G_Sellimonas
SV1274	0	0	0	0	0	0	0	0	0	0	0	0	0	0	0	0	6	0	0	0	0	0	0	0	0	0	0	0	0	0	0	0	0	SV1274	K_Bacteria	P_Firmicutes	C_Bacilli	O_Erysipelotrichales	F_Erysipelotrichaceae	G_Dielma
SV1288	0	0	0	0	3	0	0	0	0	0	0	0	0	0	0	0	0	0	0	0	0	0	0	0	0	0	0	0	0	0	0	0	0	SV1288	K_Bacteria	P_Firmicutes	C_Clostridia	O_Lachnospirales	F_Lachnospiraceae	G_Blautia
SV1294	0	0	0	0	0	3	0	0	0	0	0	0	0	0	0	0	0	0	0	0	0	0	0	0	0	0	0	0	0	0	0	0	0	SV1294	K_Bacteria	P_Bacteroidota	C_Bacteroidia	O_Bacteroidales	F_Tannerellaceae	unclassified_F_Tannerellaceae
SV1346	0	0	0	0	11	0	0	0	0	0	0	0	0	0	0	0	0	0	0	0	0	0	0	0	0	0	0	0	0	0	0	0	0	SV1346	K_Bacteria	P_Firmicutes	C_Negativicutes	O_Veillonellales-Selenomonadales	F_Veillonellaceae	G_Veillonella
SV1455	0	0	0	0	6	0	0	0	0	0	0	0	0	0	0	0	0	0	0	0	0	0	0	0	0	0	0	0	0	0	0	0	0	SV1455	K_Bacteria	P_Firmicutes	C_Negativicutes	O_Veillonellales-Selenomonadales	F_Veillonellaceae	G_Veillonella
SV1538	0	0	0	0	0	0	0	0	0	0	0	0	0	0	0	0	7	0	0	0	0	0	0	0	0	0	0	0	0	0	0	0	0	SV1538	K_Bacteria	P_Firmicutes	C_Clostridia	O_Oscillospirales	F_Oscillospiraceae	G_UCG-003
SV1553	6	0	7	0	0	0	0	0	0	0	0	0	0	0	0	0	0	0	0	0	0	0	0	0	0	0	0	0	0	0	0	0	0	SV1553	K_Bacteria	P_Firmicutes	C_Clostridia	O_Lachnospirales	F_Lachnospiraceae	G_Blautia
SV1584	0	0	0	0	0	0	0	0	0	0	0	11	0	38	0	0	0	0	0	0	0	0	0	0	0	0	0	0	0	0	0	0	0	SV1584	K_Bacteria	P_Firmicutes	C_Bacilli	O_Erysipelotrichales	F_Erysipelotrichaceae	G_[Clostridium] innocuum group

## Sheet: Supplementary Table 10
Rarefied ASV table of the 16S gene sequencing data (V1/V2) of mouse skin samples
mouse	m_1	m_2	m_4	m_5	m_6	m_9	m_10	m_11	m_13	m_14	m_16	m_17	m_18	m_19	m_21	m_22	m_23	m_24	m_25	m_26	m_27	m_28	m_29	m_31	m_32	m_33	m_35	m_36	m_37	m_38	m_39	m_40
species	mouse	mouse	mouse	mouse	mouse	mouse	mouse	mouse	mouse	mouse	mouse	mouse	mouse	mouse	mouse	mouse	mouse	mouse	mouse	mouse	mouse	mouse	mouse	mouse	mouse	mouse	mouse	mouse	mouse	mouse	mouse	mouse
timepoint	Week 3	Week 3	Week 3	Week 3	Week 3	Week 3	Week 3	Week 3	Week 3	Week 3	Week 3	Week 3	Week 3	Week 3	Week 3	Week 3	Week 3	Week 3	Week 3	Week 3	Week 3	Week 3	Week 3	Week 3	Week 3	Week 3	Week 3	Week 3	Week 3	Week 3	Week 3	Week 3
group	G1	G1	G1	G1	G2	G2	G2	G3	G3	G3	G4	G4	G4	G4	G5	G5	G5	G5	G5	G6	G6	G6	G6	G7	G7	G7	G7	G8	G8	G8	G8	G8	SV	Kingdom	Phylum	Class	Order	Family	Genus
SV7	0	0	5	2	149	137	226	2107	3520	2677	0	5	0	0	474	308	525	551	469	10	38	25	155	577	422	290	339	200	99	63	0	0	SV7	K_Bacteria	P_Bacteroidota	C_Bacteroidia	O_Bacteroidales	F_Bacteroidaceae	G_Bacteroides
SV12	5	0	0	0	0	0	0	0	0	0	0	0	0	0	2344	1131	2012	1136	517	9	16	0	0	2	61	40	0	0	0	7	0	25	SV12	K_Bacteria	P_Bacteroidota	C_Bacteroidia	O_Bacteroidales	F_Bacteroidaceae	G_Bacteroides
SV13	0	0	0	0	40	48	145	128	17	0	0	0	0	0	0	0	0	0	0	1980	1401	1405	1031	286	383	467	285	145	87	64	0	0	SV13	K_Bacteria	P_Bacteroidota	C_Bacteroidia	O_Bacteroidales	F_Bacteroidaceae	G_Bacteroides
SV14	0	0	0	0	0	0	0	0	0	3	0	0	0	0	0	0	0	0	0	0	0	0	408	1636	2251	1955	1971	1136	654	418	26	17	SV14	K_Bacteria	P_Bacteroidota	C_Bacteroidia	O_Bacteroidales	F_Bacteroidaceae	G_Bacteroides
SV15	0	0	0	0	0	0	0	0	0	0	0	42	43	37	801	295	365	64	144	541	259	243	544	96	16	57	30	9	466	1976	2902	1744	SV15	K_Bacteria	P_Firmicutes	C_Clostridia	O_Lachnospirales	F_Lachnospiraceae	G_Murimonas
SV16	0	0	0	0	0	0	0	0	0	0	585	474	1107	1452	172	236	474	220	267	583	447	300	296	148	213	395	616	212	119	51	0	22	SV16	K_Bacteria	P_Bacteroidota	C_Bacteroidia	O_Bacteroidales	F_Bacteroidaceae	G_Bacteroides
SV17	0	0	0	0	0	0	0	0	0	0	0	0	0	0	0	0	0	0	0	1793	814	882	1279	145	0	25	0	0	0	0	8	30	SV17	K_Bacteria	P_Bacteroidota	C_Bacteroidia	O_Bacteroidales	F_Bacteroidaceae	G_Bacteroides
SV18	252	4876	177	3101	512	42	201	92	66	7	0	0	1	0	209	287	268	207	100	422	301	221	104	29	20	176	222	191	16	72	190	18	SV18	K_Bacteria	P_Firmicutes	C_Bacilli	O_Erysipelotrichales	F_Erysipelotrichaceae	G_Turicibacter
SV19	0	0	7	0	0	0	4	0	0	0	0	0	0	0	0	0	0	0	0	0	10	45	0	0	0	0	0	0	0	0	0	0	SV19	K_Bacteria	P_Firmicutes	C_Bacilli	O_Lactobacillales	F_Enterococcaceae	G_Enterococcus
SV22	0	0	0	0	691	93	243	115	18	0	4	2	0	0	115	128	13	16	266	0	0	0	178	903	675	359	558	318	131	66	0	0	SV22	K_Bacteria	P_Bacteroidota	C_Bacteroidia	O_Bacteroidales	F_Bacteroidaceae	G_Bacteroides
SV24	296	631	353	609	306	61	66	28	25	5	36	74	174	243	50	99	102	96	87	9	25	27	15	66	53	44	17	97	248	169	229	263	SV24	K_Bacteria	P_Firmicutes	C_Clostridia	O_Lachnospirales	F_Lachnospiraceae	G_Eisenbergiella
SV25	0	0	0	0	420	368	478	271	98	2	0	0	1	0	252	289	274	168	257	0	233	188	401	493	644	713	454	254	154	121	14	15	SV25	K_Bacteria	P_Bacteroidota	C_Bacteroidia	O_Bacteroidales	F_Bacteroidaceae	G_Bacteroides
SV28	60	29	237	749	56	998	34	305	166	17	391	1644	43	0	2	50	2	71	22	0	20	154	7	0	3	0	0	30	29	31	51	26	SV28	K_Bacteria	P_Cyanobacteria	C_Cyanobacteriia	O_Chloroplast	unclassified_O_Chloroplast	unclassified_O_Chloroplast
SV31	0	0	0	0	0	38	22	92	85	55	20	24	14	9	84	112	287	105	150	19	54	24	31	66	86	227	192	407	294	143	145	239	SV31	K_Bacteria	P_Firmicutes	C_Clostridia	O_Lachnospirales	F_Lachnospiraceae	G_Lachnoclostridium
SV32	0	0	0	0	0	0	0	0	0	0	0	1	0	0	0	0	0	0	0	0	0	0	284	1460	1323	948	1438	764	444	213	20	0	SV32	K_Bacteria	P_Bacteroidota	C_Bacteroidia	O_Bacteroidales	F_Bacteroidaceae	G_Bacteroides
SV33	1008	0	723	0	346	330	570	0	281	320	683	360	704	0	0	0	0	361	0	0	0	0	0	0	0	0	0	0	0	0	0	0	SV33	K_Bacteria	P_Actinobacteriota	C_Actinobacteria	O_Propionibacteriales	F_Propionibacteriaceae	G_Cutibacterium
SV35	0	0	0	0	0	0	0	0	0	0	275	256	447	1057	8	111	0	30	34	0	0	0	76	348	317	435	508	373	163	110	7	0	SV35	K_Bacteria	P_Bacteroidota	C_Bacteroidia	O_Bacteroidales	F_Bacteroidaceae	G_Bacteroides
SV36	0	0	0	0	0	0	0	0	0	0	0	0	0	0	922	561	872	1004	940	12	76	23	4	0	38	13	0	0	0	0	0	0	SV36	K_Bacteria	P_Bacteroidota	C_Bacteroidia	O_Bacteroidales	F_Bacteroidaceae	G_Bacteroides
SV37	14	175	74	151	40	5	17	7	14	0	6	21	46	12	0	2	0	1	0	0	1	0	39	444	222	254	206	498	186	248	193	624	SV37	K_Bacteria	P_Firmicutes	C_Clostridia	O_Lachnospirales	F_Lachnospiraceae	G_Lachnoclostridium
SV38	47	280	133	225	81	9	29	154	134	61	0	16	6	21	17	30	54	24	24	8	16	9	29	337	224	220	193	58	17	10	0	13	SV38	K_Bacteria	P_Firmicutes	C_Clostridia	O_Lachnospirales	F_Lachnospiraceae	G_Lachnoclostridium
SV39	0	0	0	0	0	0	0	0	0	0	0	0	0	0	0	37	111	48	61	789	729	538	552	66	0	19	0	0	0	0	0	4	SV39	K_Bacteria	P_Bacteroidota	C_Bacteroidia	O_Bacteroidales	F_Bacteroidaceae	G_Bacteroides
SV42	0	0	0	0	0	0	0	0	0	0	332	0	463	1374	0	0	0	0	0	0	0	0	0	0	0	0	0	0	0	0	0	0	SV42	K_Bacteria	P_Bacteroidota	C_Bacteroidia	O_Bacteroidales	F_Bacteroidaceae	G_Bacteroides
SV43	0	0	0	0	0	0	0	0	0	0	0	38	24	12	380	168	177	31	64	285	151	106	305	35	24	35	0	0	179	756	1069	639	SV43	K_Bacteria	P_Firmicutes	C_Clostridia	O_Lachnospirales	F_Lachnospiraceae	G_Murimonas
SV44	13	24	13	17	66	19	0	14	8	2	0	12	14	6	0	36	1	3	28	7	26	94	8	0	13	26	10	0	0	0	4	0	SV44	K_Bacteria	P_Firmicutes	C_Bacilli	O_Erysipelotrichales	F_Erysipelatoclostridiaceae	G_Erysipelatoclostridium
SV46	0	0	0	0	0	0	0	659	1095	808	0	0	0	0	0	0	0	0	0	0	0	0	0	0	0	0	0	0	0	0	0	0	SV46	K_Bacteria	P_Bacteroidota	C_Bacteroidia	O_Bacteroidales	F_Bacteroidaceae	G_Bacteroides
SV47	0	0	0	0	0	849	0	0	0	0	0	1859	0	0	0	0	0	0	0	0	0	334	0	0	0	0	0	0	0	0	0	0	SV47	K_Bacteria	P_Proteobacteria	C_Gammaproteobacteria	O_Burkholderiales	F_Oxalobacteraceae	G_Candidatus Profftella
SV49	54	197	123	270	127	3	10	12	21	3	0	0	32	0	0	25	0	0	0	0	8	3	1	0	4	3	0	0	0	0	0	36	SV49	K_Bacteria	P_Firmicutes	C_Clostridia	O_Oscillospirales	F_Ruminococcaceae	G_Ruminococcus
SV50	0	0	0	0	1221	1514	1045	675	51	5	0	12	8	0	0	0	0	0	0	0	0	2	0	0	0	0	0	0	0	0	0	0	SV50	K_Bacteria	P_Bacteroidota	C_Bacteroidia	O_Bacteroidales	F_Bacteroidaceae	G_Bacteroides
SV51	0	0	0	0	0	0	0	0	0	0	0	0	0	0	25	23	43	18	35	0	7	0	0	0	0	0	0	330	779	507	717	876	SV51	K_Bacteria	P_Firmicutes	C_Clostridia	O_Lachnospirales	F_Lachnospiraceae	G_Eisenbergiella
SV52	0	0	0	0	0	0	0	398	715	556	0	0	0	0	0	4	0	0	0	0	0	0	25	68	66	38	49	33	21	8	0	0	SV52	K_Bacteria	P_Bacteroidota	C_Bacteroidia	O_Bacteroidales	F_Bacteroidaceae	G_Bacteroides
SV53	0	0	0	0	30	0	0	37	107	226	0	62	30	6	0	323	0	182	75	10	329	128	21	4	15	0	0	159	278	127	27	153	SV53	K_Bacteria	P_Firmicutes	C_Clostridia	O_Clostridiales	F_Clostridiaceae	G_Clostridium sensu stricto 1
SV54	0	0	0	0	0	0	0	0	0	0	280	140	544	916	245	117	0	0	16	4	2	2	0	0	0	0	0	0	0	0	0	0	SV54	K_Bacteria	P_Bacteroidota	C_Bacteroidia	O_Bacteroidales	F_Bacteroidaceae	G_Bacteroides
SV55	968	42	365	96	282	211	387	73	169	86	650	245	590	49	0	156	0	384	339	28	64	66	113	75	179	9	0	0	0	0	0	15	SV55	K_Bacteria	P_Firmicutes	C_Bacilli	O_Staphylococcales	F_Staphylococcaceae	G_Staphylococcus
SV56	0	0	0	0	0	0	0	0	0	0	38	101	606	319	0	5	0	0	2	0	0	3	0	0	0	0	0	0	0	0	0	0	SV56	K_Bacteria	P_Firmicutes	C_Clostridia	O_Lachnospirales	F_Lachnospiraceae	unclassified_F_Lachnospiraceae
SV57	0	0	0	0	0	0	0	0	0	0	0	14	5	0	147	75	74	7	27	85	47	39	119	21	0	0	0	0	114	454	695	410	SV57	K_Bacteria	P_Firmicutes	C_Clostridia	O_Lachnospirales	F_Lachnospiraceae	G_Murimonas
SV59	0	0	0	0	0	0	0	0	0	0	273	136	599	886	249	128	0	5	34	0	0	0	0	0	0	0	0	0	0	0	0	0	SV59	K_Bacteria	P_Bacteroidota	C_Bacteroidia	O_Bacteroidales	F_Bacteroidaceae	G_Bacteroides
SV60	0	0	0	0	0	0	0	0	0	0	0	0	0	0	0	0	0	0	0	0	0	0	0	0	0	0	0	37	73	97	104	67	SV60	K_Bacteria	P_Firmicutes	C_Bacilli	O_Erysipelotrichales	F_Erysipelotrichaceae	G_[Clostridium] innocuum group
SV61	0	0	0	0	0	0	0	8	2	10	0	0	0	0	0	0	0	0	0	0	0	0	0	0	0	3	0	610	352	188	179	168	SV61	K_Bacteria	P_Firmicutes	C_Bacilli	O_Erysipelotrichales	F_Erysipelotrichaceae	G_Faecalitalea
SV62	0	0	0	0	937	1338	803	618	41	0	0	9	0	0	0	0	0	0	0	0	0	0	0	0	0	0	0	0	0	0	0	0	SV62	K_Bacteria	P_Bacteroidota	C_Bacteroidia	O_Bacteroidales	F_Bacteroidaceae	G_Bacteroides
SV63	0	0	0	0	0	0	0	0	0	0	0	12	12	8	202	59	60	5	35	122	55	52	155	26	12	8	0	0	96	455	737	373	SV63	K_Bacteria	P_Firmicutes	C_Clostridia	O_Lachnospirales	F_Lachnospiraceae	G_Murimonas
SV65	7	0	16	0	64	16	8	4	0	0	0	0	0	0	0	0	0	0	0	2	0	8	0	0	0	0	0	0	0	0	0	0	SV65	K_Bacteria	P_Proteobacteria	C_Gammaproteobacteria	O_Enterobacterales	F_Enterobacteriaceae	G_Escherichia-Shigella
SV67	84	33	424	120	114	21	25	0	11	0	0	2	2	2	0	2	0	0	0	4	64	65	78	75	78	241	162	19	8	0	0	16	SV67	K_Bacteria	P_Firmicutes	C_Clostridia	O_Lachnospirales	F_Lachnospiraceae	G_[Ruminococcus] gnavus group
SV68	0	0	0	0	0	0	0	0	0	0	316	0	0	0	0	0	0	0	0	0	0	0	0	0	0	0	0	0	0	0	0	0	SV68	K_Bacteria	P_Actinobacteriota	C_Actinobacteria	O_Corynebacteriales	F_Corynebacteriaceae	G_Corynebacterium
SV69	25	92	34	94	16	0	18	0	0	0	0	6	13	0	70	151	306	88	138	11	40	13	0	0	22	0	17	0	0	0	0	0	SV69	K_Bacteria	P_Firmicutes	C_Clostridia	O_Lachnospirales	F_Lachnospiraceae	G_Lachnoclostridium
SV70	0	0	0	0	9	0	0	0	0	0	0	0	0	0	506	290	405	440	458	6	50	20	3	0	14	7	0	0	0	0	0	0	SV70	K_Bacteria	P_Bacteroidota	C_Bacteroidia	O_Bacteroidales	F_Bacteroidaceae	G_Bacteroides
SV71	0	0	0	0	32	12	0	24	0	0	0	0	0	0	127	48	23	50	29	85	31	48	24	0	0	0	0	0	0	0	0	0	SV71	K_Bacteria	P_Bacteroidota	C_Bacteroidia	O_Bacteroidales	F_Tannerellaceae	G_Parabacteroides
SV72	0	0	0	0	0	0	0	297	340	1942	0	27	0	0	0	7	0	2	0	0	0	4	4	0	0	49	0	0	0	0	0	7	SV72	K_Bacteria	P_Firmicutes	C_Clostridia	O_Lachnospirales	F_Lachnospiraceae	unclassified_F_Lachnospiraceae
SV74	10	0	0	0	0	3	0	0	0	0	7	10	0	0	0	6	0	5	3	0	0	0	0	0	0	0	0	0	0	0	0	10	SV74	K_Bacteria	P_Proteobacteria	C_Gammaproteobacteria	O_Enterobacterales	F_Enterobacteriaceae	G_Escherichia-Shigella
SV76	36	96	61	130	48	19	43	10	26	0	0	12	0	0	0	10	0	0	0	0	7	0	22	251	133	265	139	21	0	0	0	0	SV76	K_Bacteria	P_Firmicutes	C_Clostridia	O_Lachnospirales	F_Lachnospiraceae	G_Blautia
SV77	10	0	0	0	0	0	0	0	16	6	5	0	0	0	0	0	1	1	7	0	32	10	0	0	0	0	0	27	0	71	4	0	SV77	K_Bacteria	P_Firmicutes	C_Clostridia	O_Peptostreptococcales-Tissierellales	F_Peptostreptococcaceae	G_Romboutsia
SV78	0	0	0	0	38	167	0	0	19	0	34	77	0	0	0	0	0	750	0	0	12	50	0	0	0	21	22	0	0	0	0	0	SV78	K_Bacteria	P_Cyanobacteria	C_Cyanobacteriia	O_Chloroplast	unclassified_O_Chloroplast	unclassified_O_Chloroplast
SV79	0	0	0	0	0	0	0	28	40	40	13	49	105	4	75	237	4	80	212	10	3	3	13	234	101	92	103	40	7	16	0	0	SV79	K_Bacteria	P_Firmicutes	C_Clostridia	O_Lachnospirales	F_Lachnospiraceae	G_Anaerostipes
SV80	0	0	0	0	531	474	791	504	114	0	0	8	0	0	0	6	0	0	0	0	0	0	0	0	0	0	0	0	0	0	0	18	SV80	K_Bacteria	P_Bacteroidota	C_Bacteroidia	O_Bacteroidales	F_Bacteroidaceae	G_Bacteroides
SV81	0	0	0	0	0	0	0	0	0	0	0	0	0	0	0	0	0	0	0	343	183	197	74	0	0	0	0	0	0	0	0	0	SV81	K_Bacteria	P_Firmicutes	C_Bacilli	O_Erysipelotrichales	F_Erysipelotrichaceae	G_Turicibacter
SV83	0	0	0	0	126	58	20	36	0	0	22	37	141	172	22	10	12	2	2	0	0	0	12	0	0	0	3	0	5	0	0	0	SV83	K_Bacteria	P_Bacteroidota	C_Bacteroidia	O_Bacteroidales	F_Tannerellaceae	G_Parabacteroides
SV84	17	50	47	88	30	0	48	26	27	0	0	0	0	0	0	0	0	0	0	32	53	121	241	55	15	25	0	5	0	0	0	0	SV84	K_Bacteria	P_Firmicutes	C_Clostridia	O_Lachnospirales	F_Lachnospiraceae	G_Hungatella
SV85	0	0	0	0	0	0	0	0	0	0	0	0	0	0	0	0	0	0	0	0	0	0	0	0	0	0	0	209	497	322	487	541	SV85	K_Bacteria	P_Firmicutes	C_Clostridia	O_Lachnospirales	F_Lachnospiraceae	G_Eisenbergiella
SV86	0	0	0	0	0	0	0	0	0	0	0	0	0	0	0	0	0	0	0	317	203	139	85	0	0	40	0	0	0	0	0	0	SV86	K_Bacteria	P_Firmicutes	C_Bacilli	O_Erysipelotrichales	F_Erysipelotrichaceae	G_Turicibacter
SV87	0	0	0	0	0	0	0	0	0	0	0	0	0	0	303	161	48	203	171	7	19	6	0	0	0	0	0	0	0	0	0	0	SV87	K_Bacteria	P_Bacteroidota	C_Bacteroidia	O_Bacteroidales	F_Tannerellaceae	G_Parabacteroides
SV88	605	13	200	54	161	136	277	54	94	60	348	178	296	30	10	95	11	250	260	0	38	44	71	0	110	0	0	0	0	0	0	0	SV88	K_Bacteria	P_Firmicutes	C_Bacilli	O_Staphylococcales	F_Staphylococcaceae	G_Staphylococcus
SV90	0	0	0	0	0	0	0	0	0	0	0	0	0	0	0	0	0	0	0	128	239	232	299	0	12	18	12	0	0	0	0	0	SV90	K_Bacteria	P_Firmicutes	C_Clostridia	O_Lachnospirales	F_Lachnospiraceae	G_Hungatella
SV91	32	0	383	33	119	201	491	317	402	503	1727	140	337	4	0	209	9	148	127	0	74	71	65	25	159	480	420	57	44	155	177	92	SV91	K_Bacteria	P_Proteobacteria	C_Alphaproteobacteria	O_Rhizobiales	F_Xanthobacteraceae	G_Bradyrhizobium
SV92	0	0	0	0	0	0	0	0	0	0	127	1	0	940	4	32	204	48	81	4	16	0	0	0	12	0	2	0	0	0	0	0	SV92	K_Bacteria	P_Bacteroidota	C_Bacteroidia	O_Bacteroidales	F_Bacteroidaceae	G_Bacteroides
SV93	3	56	21	0	6	0	0	0	2	0	0	0	28	0	0	4	0	0	0	0	2	0	0	0	0	0	0	0	0	0	0	0	SV93	K_Bacteria	P_Firmicutes	C_Clostridia	O_Oscillospirales	F_Ruminococcaceae	G_Faecalibacterium
SV94	0	394	0	264	0	0	0	0	0	0	0	0	0	0	0	11	0	8	0	183	116	117	58	0	0	30	19	0	0	0	0	0	SV94	K_Bacteria	P_Firmicutes	C_Bacilli	O_Erysipelotrichales	F_Erysipelotrichaceae	G_Turicibacter
SV95	0	0	0	0	0	0	0	0	0	0	0	0	0	0	0	60	46	171	351	26	27	18	14	0	16	61	0	0	0	0	0	0	SV95	K_Bacteria	P_Firmicutes	C_Clostridia	O_Lachnospirales	F_Lachnospiraceae	unclassified_F_Lachnospiraceae
SV96	0	0	0	0	0	12	56	80	32	22	25	13	37	50	28	33	33	36	61	32	47	58	76	38	38	26	52	48	67	0	0	0	SV96	K_Bacteria	P_Firmicutes	C_Clostridia	O_Lachnospirales	F_Lachnospiraceae	G_Lachnoclostridium
SV97	0	0	0	0	0	0	0	0	0	0	289	0	0	0	0	0	0	0	0	0	0	0	0	0	0	0	0	0	0	0	0	0	SV97	K_Bacteria	P_Firmicutes	C_Bacilli	O_Staphylococcales	F_Staphylococcaceae	G_Staphylococcus
SV99	0	0	0	0	0	0	0	0	0	0	19	0	12	14	0	0	0	0	0	348	227	209	202	0	0	0	0	0	0	0	0	0	SV99	K_Bacteria	P_Bacteroidota	C_Bacteroidia	O_Bacteroidales	F_Bacteroidaceae	G_Bacteroides
SV101	0	0	0	0	0	0	0	0	0	0	26	53	125	347	0	6	0	191	299	9	29	11	0	0	0	3	0	0	0	0	0	4	SV101	K_Bacteria	P_Bacteroidota	C_Bacteroidia	O_Bacteroidales	F_Bacteroidaceae	G_Bacteroides
SV102	0	0	0	0	0	0	0	0	0	0	0	0	0	0	0	0	0	0	0	110	191	155	226	0	13	21	0	10	0	0	0	0	SV102	K_Bacteria	P_Firmicutes	C_Clostridia	O_Lachnospirales	F_Lachnospiraceae	G_Hungatella
SV103	0	0	0	0	0	0	0	0	0	0	0	0	0	0	0	1	81	94	0	0	0	0	0	0	0	0	0	0	0	0	0	0	SV103	K_Bacteria	P_Firmicutes	C_Bacilli	O_Erysipelotrichales	F_Erysipelatoclostridiaceae	G_Coprobacillus
SV104	0	0	0	0	201	128	151	156	0	0	0	0	4	0	13	0	0	0	0	56	23	31	30	0	0	0	0	0	0	0	0	0	SV104	K_Bacteria	P_Bacteroidota	C_Bacteroidia	O_Bacteroidales	F_Tannerellaceae	G_Parabacteroides
SV105	37	15	2586	8	0	0	50	13	114	0	0	151	61	16	0	0	0	25	0	10	74	37	0	8	0	35	0	81	0	0	0	0	SV105	K_Bacteria	P_Firmicutes	C_Bacilli	O_Erysipelotrichales	F_Erysipelotrichaceae	G_Turicibacter
SV106	0	0	0	0	0	0	315	0	0	0	0	0	0	0	0	0	0	0	0	0	0	0	0	0	0	0	0	0	0	0	0	0	SV106	K_Bacteria	P_Proteobacteria	C_Gammaproteobacteria	O_Pseudomonadales	F_Moraxellaceae	G_Enhydrobacter
SV108	0	0	0	0	8	5	13	14	7	1	0	2	1	3	0	5	0	12	0	0	0	0	10	9	1	10	39	2	0	0	0	0	SV108	K_Bacteria	P_Firmicutes	C_Clostridia	O_Oscillospirales	F_Ruminococcaceae	G_UBA1819
SV109	515	0	0	0	0	0	0	0	0	0	259	0	275	0	0	0	0	0	0	0	0	0	0	0	0	0	0	0	0	0	0	0	SV109	K_Bacteria	P_Firmicutes	C_Bacilli	O_Staphylococcales	F_Staphylococcaceae	G_Staphylococcus
SV110	0	471	0	330	33	0	0	18	0	0	0	0	0	0	47	62	49	31	20	84	50	36	24	0	0	37	0	0	0	0	0	0	SV110	K_Bacteria	P_Firmicutes	C_Bacilli	O_Erysipelotrichales	F_Erysipelotrichaceae	G_Turicibacter
SV111	9	92	25	109	27	0	0	0	0	0	0	0	2	0	0	3	0	0	0	0	3	0	0	0	0	0	0	0	0	0	0	9	SV111	K_Bacteria	P_Firmicutes	C_Clostridia	O_Monoglobales	F_Monoglobaceae	G_Monoglobus
SV112	0	0	0	0	0	0	0	0	0	0	0	0	0	0	0	0	0	0	0	103	53	3	15	0	0	5	0	0	0	0	0	0	SV112	K_Bacteria	P_Firmicutes	C_Clostridia	O_Oscillospirales	F_Ruminococcaceae	G_Faecalibacterium
SV113	0	0	0	0	0	0	0	0	0	0	0	0	0	0	0	0	0	0	0	81	151	120	151	0	0	0	16	0	0	0	0	0	SV113	K_Bacteria	P_Firmicutes	C_Clostridia	O_Lachnospirales	F_Lachnospiraceae	G_Hungatella
SV114	0	0	0	0	0	0	0	0	0	0	0	0	0	0	0	0	520	252	221	0	13	3	0	0	41	1	0	0	0	0	0	0	SV114	K_Bacteria	P_Bacteroidota	C_Bacteroidia	O_Bacteroidales	F_Bacteroidaceae	G_Bacteroides
SV116	0	0	0	0	0	0	0	0	0	0	0	0	0	0	51	75	49	65	113	8	39	19	0	36	30	72	74	85	0	24	0	0	SV116	K_Bacteria	P_Firmicutes	C_Clostridia	O_Lachnospirales	F_Lachnospiraceae	G_Lachnoclostridium
SV117	5	24	0	18	15	0	0	0	14	0	0	0	0	0	0	20	18	9	7	0	0	12	41	83	56	47	46	72	45	81	82	90	SV117	K_Bacteria	P_Firmicutes	C_Clostridia	O_Lachnospirales	F_Lachnospiraceae	G_Lachnoclostridium
SV119	0	0	0	0	0	0	0	0	0	0	53	74	167	445	0	5	0	63	99	0	2	0	0	0	0	0	0	0	0	0	0	0	SV119	K_Bacteria	P_Bacteroidota	C_Bacteroidia	O_Bacteroidales	F_Bacteroidaceae	G_Bacteroides
SV120	0	0	0	0	0	13	17	0	0	0	6	22	38	53	66	88	97	53	74	0	12	8	0	0	21	0	0	0	0	0	0	0	SV120	K_Bacteria	P_Firmicutes	C_Clostridia	O_Lachnospirales	F_Lachnospiraceae	G_Hungatella
SV122	0	0	0	0	290	169	38	48	0	0	0	0	0	0	0	0	0	0	0	0	0	0	0	0	0	0	0	0	0	0	0	0	SV122	K_Bacteria	P_Proteobacteria	C_Gammaproteobacteria	O_Burkholderiales	F_Sutterellaceae	G_Sutterella
SV124	0	0	0	0	0	0	0	0	0	0	46	14	131	160	69	14	0	0	2	0	0	0	0	0	0	0	0	0	0	0	0	0	SV124	K_Bacteria	P_Bacteroidota	C_Bacteroidia	O_Bacteroidales	F_Bacteroidaceae	G_Bacteroides
SV126	0	0	0	0	0	0	0	35	12	31	0	0	0	0	0	517	5	26	284	0	0	0	4	0	0	0	25	12	0	0	0	0	SV126	K_Bacteria	P_Proteobacteria	C_Gammaproteobacteria	O_Enterobacterales	F_Enterobacteriaceae	G_Escherichia-Shigella
SV127	316	11	114	31	94	73	160	30	44	33	186	83	172	14	0	77	0	130	146	0	23	21	38	0	79	0	0	0	0	0	0	0	SV127	K_Bacteria	P_Firmicutes	C_Bacilli	O_Staphylococcales	F_Staphylococcaceae	G_Staphylococcus
SV128	0	0	0	0	0	0	0	0	0	0	0	0	0	0	0	0	0	0	0	0	0	0	41	23	24	18	16	0	0	10	0	0	SV128	K_Bacteria	P_Bacteroidota	C_Bacteroidia	O_Bacteroidales	F_Tannerellaceae	G_Parabacteroides
SV129	8	650	21	970	29	0	0	0	0	0	0	0	0	0	0	0	0	0	0	0	0	0	0	0	0	0	0	0	0	0	0	0	SV129	K_Bacteria	P_Proteobacteria	C_Gammaproteobacteria	O_Burkholderiales	F_Sutterellaceae	G_Sutterella
SV130	0	0	0	0	0	0	0	62	114	188	0	0	0	0	0	0	0	3	0	0	0	0	0	0	0	0	0	0	0	0	0	0	SV130	K_Bacteria	P_Firmicutes	C_Clostridia	O_Lachnospirales	F_Lachnospiraceae	G_Lachnoclostridium
SV132	0	0	0	0	0	0	0	0	0	0	0	6	37	76	0	0	0	12	0	0	0	0	0	0	0	0	0	0	0	0	0	0	SV132	K_Bacteria	P_Firmicutes	C_Clostridia	O_Oscillospirales	F_Ruminococcaceae	G_Subdoligranulum
SV133	0	0	0	0	0	0	0	0	0	0	0	8	27	32	27	31	21	33	28	39	61	65	57	0	0	20	16	29	0	0	0	0	SV133	K_Bacteria	P_Firmicutes	C_Clostridia	O_Lachnospirales	F_Lachnospiraceae	G_Lachnoclostridium
SV134	0	30	0	0	0	0	0	0	0	0	0	0	0	0	0	0	0	0	0	0	0	0	0	0	0	0	0	195	87	103	73	103	SV134	K_Bacteria	P_Firmicutes	C_Clostridia	O_Lachnospirales	F_Lachnospiraceae	unclassified_F_Lachnospiraceae
SV135	0	0	0	0	111	137	137	64	27	0	0	1	0	0	0	0	0	0	0	78	123	134	72	11	8	9	0	0	0	0	2	0	SV135	K_Bacteria	P_Bacteroidota	C_Bacteroidia	O_Bacteroidales	F_Bacteroidaceae	G_Bacteroides
SV136	0	0	0	0	0	0	0	0	0	0	0	0	0	0	0	0	0	0	0	0	0	0	0	0	0	0	0	134	293	209	316	221	SV136	K_Bacteria	P_Firmicutes	C_Clostridia	O_Peptostreptococcales-Tissierellales	F_Peptostreptococcaceae	G_Clostridioides
SV137	0	0	0	0	0	0	0	30	10	0	0	0	0	0	0	0	0	0	0	0	0	0	0	0	0	0	0	122	179	78	72	78	SV137	K_Bacteria	P_Firmicutes	C_Clostridia	O_Oscillospirales	F_Ruminococcaceae	G_Negativibacillus
SV138	0	13	741	21	0	0	0	0	0	0	0	0	0	0	0	0	0	0	0	4	16	8	10	0	0	0	0	2	0	0	0	0	SV138	K_Bacteria	P_Proteobacteria	C_Gammaproteobacteria	O_Enterobacterales	F_Morganellaceae	G_Proteus
SV139	0	0	9	0	7	0	5	10	0	0	0	8	14	0	0	1	0	0	0	0	0	0	0	0	0	5	0	4	2	0	2	0	SV139	K_Bacteria	P_Proteobacteria	C_Gammaproteobacteria	O_Burkholderiales	F_Comamonadaceae	G_Tepidimonas
SV140	0	0	0	0	0	0	0	0	0	0	0	0	0	0	0	3	0	0	0	171	106	157	84	0	0	17	0	0	0	0	0	6	SV140	K_Bacteria	P_Bacteroidota	C_Bacteroidia	O_Bacteroidales	F_Bacteroidaceae	G_Bacteroides
SV141	0	0	0	0	0	0	0	0	0	0	0	0	0	0	0	0	0	0	1	22	0	0	0	0	0	0	0	0	0	0	0	0	SV141	K_Bacteria	P_Firmicutes	C_Clostridia	O_Oscillospirales	F_Ruminococcaceae	G_Faecalibacterium
SV142	0	0	0	0	0	0	0	32	47	20	24	29	57	125	0	0	0	11	0	36	62	44	79	0	0	0	0	0	0	0	0	0	SV142	K_Bacteria	P_Firmicutes	C_Clostridia	O_Lachnospirales	F_Lachnospiraceae	G_Lachnoclostridium
[truncated: 415 more rows]

[truncated: 7 more sheets: Supplementary Table 11, Supplementary Table 12, Supplementary Table 13, Supplementary Table 14, Supplementary Table 15, Supplementary Table 16, Supplementary Table 17]
